# Supplementary material for: Quantitative Metaproteomic Characterization of Acetic Acid Bacteria Reveals Functional Dynamics During Verdejo Wine Acetification
Source: Proteomes. 2026 May 20;14(2):27. doi: 10.3390/proteomes14020027 (PMC13214618; doi:10.3390/proteomes14020027)
Supplement: Supplementary file 1 [file proteomes-14-00027-s001.zip › Table_S1.xlsx]

## Sheet: hoja 1
Table S1. Complete list of all valid proteins identified in the metaproteomic analysis. For each protein, the corresponding taxonomic assignment (organism), UniProt protein description, protein name, and gene name according to the UniProt database are provided.
Accession	Description	Protein names	Gene Names	Organism
A0A0D6MSG6	Transaldolase OS=Acetobacter aceti NBRC 14818 OX=887700 GN=tal PE=3 SV=1	Transaldolase (EC 2.2.1.2)	tal Abac_009_060	Acetobacter aceti NBRC 14818
A0A0D6MXL9	Uncharacterized protein OS=Acetobacter aceti NBRC 14818 OX=887700 GN=Abac_035_022 PE=4 SV=1	MSMEG_0572 family nitrogen starvation response protein	Abac_035_022	Acetobacter aceti NBRC 14818
A0A0D6MXY1	Serine--pyruvate aminotransferase OS=Acetobacter aceti NBRC 14818 OX=887700 GN=Abac_059_011 PE=4 SV=1	Serine--pyruvate aminotransferase	Abac_059_011	Acetobacter aceti NBRC 14818
A0A1D8QT12	Cysteine synthase A OS=Acetobacter ascendens OX=481146 GN=A4S02_00400 PE=4 SV=1	Cysteine synthase A	A4S02_00400	Acetobacter ascendens
A0A1D8QTG6	2,3,4,5-tetrahydropyridine-2,6-dicarboxylate N-succinyltransferase OS=Acetobacter ascendens OX=481146 GN=dapD PE=3 SV=1	2,3,4,5-tetrahydropyridine-2,6-dicarboxylate N-succinyltransferase (EC 2.3.1.117) (Tetrahydrodipicolinate N-succinyltransferase) (THDP succinyltransferase) (THP succinyltransferase) (Tetrahydropicolinate succinylase)	dapD A4S02_01360	Acetobacter ascendens
A0A1D8QTL6	Probable cytosol aminopeptidase OS=Acetobacter ascendens OX=481146 GN=pepA PE=3 SV=1	Probable cytosol aminopeptidase (EC 3.4.11.1) (Leucine aminopeptidase) (LAP) (EC 3.4.11.10) (Leucyl aminopeptidase)	pepA A4S02_01650	Acetobacter ascendens
A0A1D8QTT4	NAD(P)H nitroreductase OS=Acetobacter ascendens OX=481146 GN=A4S02_02105 PE=3 SV=1	NAD(P)H nitroreductase	A4S02_02105	Acetobacter ascendens
A0A1D8QU10	DNA-directed RNA polymerase subunit beta' OS=Acetobacter ascendens OX=481146 GN=rpoC PE=3 SV=1	DNA-directed RNA polymerase subunit beta' (RNAP subunit beta') (EC 2.7.7.6) (RNA polymerase subunit beta') (Transcriptase subunit beta')	rpoC A4S02_02575 S101447_00307	Acetobacter ascendens
A0A1D8QU14	50S ribosomal protein L7/L12 OS=Acetobacter ascendens OX=481146 GN=rplL PE=3 SV=1	50S ribosomal protein L7/L12	rplL A4S02_02565	Acetobacter ascendens
A0A1D8QU17	Elongation factor Tu OS=Acetobacter ascendens OX=481146 GN=tuf PE=3 SV=1	Elongation factor Tu (EF-Tu)	tuf A4S02_02590 S101447_00304	Acetobacter ascendens
A0A1D8QU20	50S ribosomal protein L22 OS=Acetobacter ascendens OX=481146 GN=rplV PE=3 SV=1	50S ribosomal protein L22	rplV A4S02_02625 S101447_00297	Acetobacter ascendens
A0A1D8QU29	50S ribosomal protein L18 OS=Acetobacter ascendens OX=481146 GN=rplR PE=3 SV=1	50S ribosomal protein L18	rplR A4S02_02680	Acetobacter ascendens
A0A1D8QU40	50S ribosomal protein L10 OS=Acetobacter ascendens OX=481146 GN=rplJ PE=3 SV=1	50S ribosomal protein L10	rplJ A4S02_02560 S101447_00310	Acetobacter ascendens
A0A1D8QUE0	Ribonucleoside-diphosphate reductase OS=Acetobacter ascendens OX=481146 GN=nrdA PE=3 SV=1	Ribonucleoside-diphosphate reductase (EC 1.17.4.1)	nrdA A4S02_03260 S101447_00172	Acetobacter ascendens
A0A1D8QV75	Uncharacterized protein OS=Acetobacter ascendens OX=481146 GN=A4S02_04675 PE=4 SV=1	Stress-response A/B barrel domain-containing protein	A4S02_04675	Acetobacter ascendens
A0A1D8QVU9	50S ribosomal protein L28 OS=Acetobacter ascendens OX=481146 GN=rpmB PE=3 SV=1	50S ribosomal protein L28	rpmB A4S02_06550	Acetobacter ascendens
A0A1D8QVX2	Trigger factor OS=Acetobacter ascendens OX=481146 GN=tig PE=3 SV=1	Trigger factor (TF) (EC 5.2.1.8) (PPIase)	tig A4S02_06460	Acetobacter ascendens
A0A1D8QW03	Uncharacterized protein OS=Acetobacter ascendens OX=481146 GN=A4S02_06815 PE=4 SV=1	Periplasmic heavy metal sensor	A4S02_06815	Acetobacter ascendens
A0A1D8QW63	Chaperonin GroEL OS=Acetobacter ascendens OX=481146 GN=groEL PE=3 SV=1	Chaperonin GroEL (EC 5.6.1.7) (60 kDa chaperonin) (Chaperonin-60) (Cpn60)	groEL groL A4S02_07165	Acetobacter ascendens
A0A1D8QWJ6	Delta-aminolevulinic acid dehydratase OS=Acetobacter ascendens OX=481146 GN=A4S02_07830 PE=3 SV=1	Delta-aminolevulinic acid dehydratase (EC 4.2.1.24)	A4S02_07830	Acetobacter ascendens
A0A1D8QXI8	Uncharacterized protein OS=Acetobacter ascendens OX=481146 GN=A4S02_10085 PE=4 SV=1	DUF1269 domain-containing protein	A4S02_10085	Acetobacter ascendens
A0A1D8QXK3	Toluene transporter OS=Acetobacter ascendens OX=481146 GN=A4S02_10185 PE=4 SV=1	Toluene transporter	A4S02_10185	Acetobacter ascendens
A0A1D8QXX9	Chaperone protein HtpG OS=Acetobacter ascendens OX=481146 GN=htpG PE=3 SV=1	Chaperone protein HtpG (Heat shock protein HtpG) (High temperature protein G)	htpG A4S02_10890	Acetobacter ascendens
A0A1D8QYD7	Tol-Pal system protein TolB OS=Acetobacter ascendens OX=481146 GN=tolB PE=3 SV=1	Tol-Pal system protein TolB	tolB A4S02_11910	Acetobacter ascendens
A0A1D8QYS3	Ubiquinol oxidase subunit 2 OS=Acetobacter ascendens OX=481146 GN=A4S02_12655 PE=3 SV=1	Ubiquinol oxidase subunit 2	A4S02_12655	Acetobacter ascendens
A0A1D8QYX7	Electron transfer flavoprotein subunit alpha OS=Acetobacter ascendens OX=481146 GN=A4S02_13045 PE=3 SV=1	Electron transfer flavoprotein subunit alpha (Electron transfer flavoprotein subunit beta)	A4S02_13045 S101447_01380	Acetobacter ascendens
A0A1D8QYY0	Aspartyl/glutamyl-tRNA(Asn/Gln) amidotransferase subunit B OS=Acetobacter ascendens OX=481146 GN=gatB PE=3 SV=1	Aspartyl/glutamyl-tRNA(Asn/Gln) amidotransferase subunit B (Asp/Glu-ADT subunit B) (EC 6.3.5.-)	gatB A4S02_13150 S101447_01401	Acetobacter ascendens
A0A1D8QZ28	Translation initiation factor IF-2 OS=Acetobacter ascendens OX=481146 GN=infB PE=3 SV=1	Translation initiation factor IF-2	infB A4S02_13345	Acetobacter ascendens
A0A1D8QZB5	Uncharacterized protein OS=Acetobacter ascendens OX=481146 GN=A4S02_13745 PE=4 SV=1	RidA family protein	A4S02_13745	Acetobacter ascendens
A0A1D8QZY0	Glycine--tRNA ligase alpha subunit OS=Acetobacter ascendens OX=481146 GN=glyQ PE=3 SV=1	Glycine--tRNA ligase alpha subunit (EC 6.1.1.14) (Glycyl-tRNA synthetase alpha subunit) (GlyRS)	glyQ A4S02_11090	Acetobacter ascendens
A0A1D8R0B5	Quinol oxidase OS=Acetobacter ascendens OX=481146 GN=A4S02_14445 PE=4 SV=1	Quinol oxidase	A4S02_14445	Acetobacter ascendens
A0A1D8R0C8	Sulfur reduction protein DsrE OS=Acetobacter ascendens OX=481146 GN=A4S02_14525 PE=4 SV=1	Sulfur reduction protein DsrE	A4S02_14525	Acetobacter ascendens
A0A1D8R0E7	HTH luxR-type domain-containing protein OS=Acetobacter ascendens OX=481146 GN=A4S02_14205 PE=4 SV=1	HTH luxR-type domain-containing protein	A4S02_14205 A4S02_14600	Acetobacter ascendens
A0A1Y0UU09	Uncharacterized protein OS=Acetobacter ascendens OX=481146 GN=S101447_00276 PE=4 SV=1	Nitrate ABC transporter substrate-binding protein	S101447_00276	Acetobacter ascendens
A0A1Y0UUF6	50S ribosomal protein L7/L12 OS=Acetobacter ascendens OX=481146 GN=rplL PE=3 SV=1	50S ribosomal protein L7/L12	rplL S101447_00309	Acetobacter ascendens
A0A1Y0UZ58	Chaperonin GroEL OS=Acetobacter ascendens OX=481146 GN=groEL PE=3 SV=1	Chaperonin GroEL (EC 5.6.1.7) (60 kDa chaperonin) (Chaperonin-60) (Cpn60)	groEL groL S101447_02084	Acetobacter ascendens
A0A1Y0UZD4	Adenylyl-sulfate kinase OS=Acetobacter ascendens OX=481146 GN=cysC PE=3 SV=1	Adenylyl-sulfate kinase (EC 2.7.1.25) (APS kinase) (ATP adenosine-5'-phosphosulfate 3'-phosphotransferase) (Adenosine-5'-phosphosulfate kinase)	cysC S101447_00068	Acetobacter ascendens
A0A1Y0V9A2	NADP-dependent alcohol dehydrogenase C OS=Acetobacter ascendens OX=481146 GN=yahK PE=3 SV=1	NADP-dependent alcohol dehydrogenase C (EC 1.-.-.-)	yahK S101447_02311	Acetobacter ascendens
A0A0D6MZH3	Aminotransferase, 4-aminobutyrate aminotransferase OS=Acetobacter cibinongensis OX=146475 GN=Abci_002_034 PE=3 SV=1	Aminotransferase, 4-aminobutyrate aminotransferase	Abci_002_034	Acetobacter cibinongensis
A0A0D6N5H4	Threonine synthase OS=Acetobacter cibinongensis OX=146475 GN=Abci_016_092 PE=3 SV=1	Threonine synthase (EC 4.2.3.1)	Abci_016_092	Acetobacter cibinongensis
A0A1Z5YUJ4	50S ribosomal subunit assembly factor BipA OS=Acetobacter cibinongensis OX=146475 GN=bipA PE=3 SV=1	50S ribosomal subunit assembly factor BipA (EC 3.6.5.-) (GTP-binding protein BipA)	bipA Abci_006_016 HK14_06360	Acetobacter cibinongensis
A0A1Z5YXH9	Glutamine synthetase OS=Acetobacter cibinongensis OX=146475 GN=glnA PE=3 SV=1	Glutamine synthetase (EC 6.3.1.2)	glnA Abci_011_133 HK14_13135	Acetobacter cibinongensis
A0A269XQF5	Capsular biosynthesis protein OS=Acetobacter fabarum OX=483199 GN=B8X00_13500 PE=4 SV=1	Capsular biosynthesis protein	B8X00_13500	Acetobacter fabarum
A0A0P0I7X9	60 kDa chaperonin (Fragment) OS=Acetobacter fallax OX=1737473 GN=groEL PE=3 SV=1	60 kDa chaperonin	groEL	Acetobacter fallax
A0A0U5BMD6	Aminotransferase OS=Acetobacter ghanensis OX=431306 GN=aatC PE=3 SV=1	Aminotransferase (EC 2.6.1.-)	aatC AGA_2395	Acetobacter ghanensis
A0A0U5F057	Leucine--tRNA ligase OS=Acetobacter ghanensis OX=431306 GN=leuS PE=3 SV=1	Leucine--tRNA ligase (EC 6.1.1.4) (Leucyl-tRNA synthetase) (LeuRS)	leuS AGA_329	Acetobacter ghanensis
A0A0U5F4C5	Cell division inhibitor MinD OS=Acetobacter ghanensis OX=431306 GN=minD PE=3 SV=1	Septum site-determining protein MinD (Cell division inhibitor MinD)	minD AGA_1469	Acetobacter ghanensis
A0A0U5F516	30S ribosomal protein S14 OS=Acetobacter ghanensis OX=431306 GN=rpsN PE=3 SV=1	30S ribosomal protein S14	rpsN AGA_1401	Acetobacter ghanensis
A0A0U5F6S7	Fructose-1,6-bisphosphatase OS=Acetobacter ghanensis OX=431306 GN=glpX PE=3 SV=1	Fructose-1,6-bisphosphatase	glpX AGA_2397	Acetobacter ghanensis
A0A0U5F7H4	Chaperonin GroEL OS=Acetobacter ghanensis OX=431306 GN=groL PE=3 SV=1	Chaperonin GroEL (EC 5.6.1.7) (60 kDa chaperonin) (Chaperonin-60) (Cpn60)	groL groEL AGA_2184	Acetobacter ghanensis
A0A0U5F8V6	DNA-binding protein HU-beta OS=Acetobacter ghanensis OX=431306 GN=hupB PE=3 SV=1	DNA-binding protein HU-beta	hupB AGA_2050	Acetobacter ghanensis
A0A252AV81	GMP synthase [glutamine-hydrolyzing] OS=Acetobacter indonesiensis OX=104101 GN=guaA PE=3 SV=1	GMP synthase [glutamine-hydrolyzing] (EC 6.3.5.2) (GMP synthetase) (Glutamine amidotransferase)	guaA AIN02nite_00870 HK17_05105	Acetobacter indonesiensis
A0A841QGV2	Uncharacterized protein OS=Acetobacter lovaniensis OX=104100 GN=HNR55_002171 PE=4 SV=1	Polyketide cyclase	HNR55_002171	Acetobacter lovaniensis
A0A087PMS8	3-oxoacyl-[acyl-carrier-protein] reductase OS=Acetobacter malorum OX=178901 GN=AD930_14260 PE=3 SV=1	3-oxoacyl-[acyl-carrier-protein] reductase (EC 1.1.1.100)	AD930_14260 AD933_13630 AD951_16355 AD953_09500	Acetobacter malorum
A0A149R606	Oxidoreductase OS=Acetobacter malorum OX=178901 GN=AD930_14965 PE=4 SV=1	Oxidoreductase	AD930_14965	Acetobacter malorum
A0A149RIR6	50S ribosomal protein L20 OS=Acetobacter malorum OX=178901 GN=rplT PE=3 SV=1	50S ribosomal protein L20	rplT AD930_16115 AD933_15025 AD951_09380 AD953_15650 Amal_02430 HK23_12065	Acetobacter malorum
A0A177G5P7	Aldehyde dehydrogenase OS=Acetobacter malorum OX=178901 GN=Amal_03161 PE=4 SV=1	Aldehyde dehydrogenase	Amal_03161	Acetobacter malorum
A0A177G6K4	Conjugal transfer protein TraC OS=Acetobacter malorum OX=178901 GN=Amal_03629 PE=4 SV=1	Conjugal transfer protein TraC	Amal_03629	Acetobacter malorum
A0A177GBX2	Elongation factor G OS=Acetobacter malorum OX=178901 GN=Amal_01142 PE=4 SV=1	Elongation factor G	Amal_01142	Acetobacter malorum
A0A1Y3G7I1	UPF0335 protein HK23_14215 OS=Acetobacter malorum OX=178901 GN=HK23_14215 PE=3 SV=1	UPF0335 protein HK23_14215	HK23_14215	Acetobacter malorum
A0A511XBU7	Serine hydroxymethyltransferase OS=Acetobacter nitrogenifigens DSM 23921 = LMG 23498 OX=1120919 GN=glyA PE=3 SV=1	Serine hydroxymethyltransferase (SHMT) (Serine methylase) (EC 2.1.2.1)	glyA ANI02nite_23200	Acetobacter nitrogenifigens DSM 23921 = LMG 23498
A0A511XCJ1	Adenosylhomocysteinase OS=Acetobacter nitrogenifigens DSM 23921 = LMG 23498 OX=1120919 GN=ahcY PE=3 SV=1	Adenosylhomocysteinase (EC 3.3.1.1) (S-adenosyl-L-homocysteine hydrolase) (AdoHcyase)	ahcY ANI02nite_25700	Acetobacter nitrogenifigens DSM 23921 = LMG 23498
W8GMB4	Heat shock protein 70 (Fragment) OS=Acetobacter nitrogenifigens DSM 23921 = LMG 23498 OX=1120919 GN=dnaK PE=3 SV=1	Heat shock protein 70	dnaK	Acetobacter nitrogenifigens DSM 23921 = LMG 23498
A0A511XG97	Ribosome-recycling factor OS=Acetobacter oeni OX=304077 GN=frr PE=3 SV=1	Ribosome-recycling factor (RRF) (Ribosome-releasing factor)	frr AOE01nite_02040	Acetobacter oeni
A0A511XHB2	Abhydrolase_3 domain-containing protein OS=Acetobacter oeni OX=304077 GN=AOE01nite_05430 PE=4 SV=1	Abhydrolase_3 domain-containing protein	AOE01nite_05430	Acetobacter oeni
A0A511XIH6	Aminotransferase OS=Acetobacter oeni OX=304077 GN=AOE01nite_09600 PE=3 SV=1	Aminotransferase (EC 2.6.1.-)	AOE01nite_09600	Acetobacter oeni
A0A511XIV3	Transcriptional regulator OS=Acetobacter oeni OX=304077 GN=AOE01nite_10990 PE=3 SV=1	Transcriptional regulator	AOE01nite_10990	Acetobacter oeni
A0A511XJY9	Aspartate--tRNA(Asp/Asn) ligase OS=Acetobacter oeni OX=304077 GN=aspS PE=3 SV=1	Aspartate--tRNA(Asp/Asn) ligase (EC 6.1.1.23) (Aspartyl-tRNA synthetase) (AspRS) (Non-discriminating aspartyl-tRNA synthetase) (ND-AspRS)	aspS AOE01nite_14800	Acetobacter oeni
A0A511XL30	Succinate-semialdehyde dehydrogenase OS=Acetobacter oeni OX=304077 GN=AOE01nite_18790 PE=4 SV=1	Succinate-semialdehyde dehydrogenase	AOE01nite_18790	Acetobacter oeni
A0A511XM15	Elongation factor G OS=Acetobacter oeni OX=304077 GN=fusA PE=3 SV=1	Elongation factor G (EF-G)	fusA AOE01nite_22110	Acetobacter oeni
A0A511XPH6	50S ribosomal subunit assembly factor BipA OS=Acetobacter oeni OX=304077 GN=bipA PE=3 SV=1	50S ribosomal subunit assembly factor BipA (EC 3.6.5.-) (GTP-binding protein BipA)	bipA AOE01nite_30790	Acetobacter oeni
A0A511XQ35	30S ribosomal protein S1 OS=Acetobacter oeni OX=304077 GN=AOE01nite_32430 PE=3 SV=1	30S ribosomal protein S1	AOE01nite_32430	Acetobacter oeni
A0A511XQ70	Chaperone protein DnaK OS=Acetobacter oeni OX=304077 GN=dnaK PE=2 SV=1	Chaperone protein DnaK (HSP70) (Heat shock 70 kDa protein) (Heat shock protein 70)	dnaK AOE01nite_33320	Acetobacter oeni
A0A511XQF8	Phosphoglucosamine mutase OS=Acetobacter oeni OX=304077 GN=glmM PE=3 SV=1	Phosphoglucosamine mutase (EC 5.4.2.10)	glmM AOE01nite_34060	Acetobacter oeni
A0A0K0KDP9	60 kDa chaperonin (Fragment) OS=Acetobacter okinawensis OX=1076594 GN=groEL PE=3 SV=1	60 kDa chaperonin	groEL	Acetobacter okinawensis
A0A252BWT6	Aldehyde dehydrogenase OS=Acetobacter okinawensis OX=1076594 GN=HK26_10355 PE=4 SV=1	Aldehyde dehydrogenase	HK26_10355	Acetobacter okinawensis
A0A252BYN9	Elongation factor G OS=Acetobacter okinawensis OX=1076594 GN=fusA PE=3 SV=1	Elongation factor G (EF-G)	fusA HK26_00230	Acetobacter okinawensis
A0A251ZZC5	Flavohemoglobin OS=Acetobacter orientalis OX=146474 GN=HK12_10860 PE=3 SV=1	Flavohemoprotein (EC 1.14.12.17) (Flavohemoglobin) (Hemoglobin-like protein) (Nitric oxide dioxygenase)	HK12_10860	Acetobacter orientalis
A0A252C098	Autotransporter domain-containing protein OS=Acetobacter orientalis OX=146474 GN=HK27_13570 PE=4 SV=1	Autotransporter domain-containing protein	HK27_13570	Acetobacter orientalis
A0A0K0KE00	60 kDa chaperonin (Fragment) OS=Acetobacter orleanensis OX=104099 GN=groEL PE=3 SV=1	60 kDa chaperonin	groEL	Acetobacter orleanensis
A0A4Y3TM46	Iron transporter OS=Acetobacter orleanensis OX=104099 GN=AOR01nite_09860 PE=4 SV=1	Iron transporter	AOR01nite_09860	Acetobacter orleanensis
A0A4Y3TRY4	Flavin monoamine oxidase OS=Acetobacter orleanensis OX=104099 GN=AOR01nite_20020 PE=4 SV=1	Flavin monoamine oxidase	AOR01nite_20020	Acetobacter orleanensis
A0A061AG63	60 kDa chaperonin (Fragment) OS=Acetobacter pasteurianus OX=438 GN=groEL PE=3 SV=1	60 kDa chaperonin	groEL	Acetobacter pasteurianus (Acetobacter turbidans)
A0A0K0T7W8	Ketol-acid reductoisomerase (NADP(+)) OS=Acetobacter pasteurianus OX=438 GN=ilvC PE=3 SV=1	Ketol-acid reductoisomerase (NADP(+)) (KARI) (EC 1.1.1.86) (Acetohydroxy-acid isomeroreductase) (AHIR) (Alpha-keto-beta-hydroxylacyl reductoisomerase)	ilvC BJI49_01500 FCN51_11490	Acetobacter pasteurianus (Acetobacter turbidans)
A0A0K0T9Y4	Inorganic pyrophosphatase OS=Acetobacter pasteurianus OX=438 GN=ppa PE=3 SV=1	Inorganic pyrophosphatase (EC 3.6.1.1) (Pyrophosphate phospho-hydrolase) (PPase)	ppa FCN51_06930 SRCM100623_00830	Acetobacter pasteurianus (Acetobacter turbidans)
A0A0K0TBU6	30S ribosomal protein S11 OS=Acetobacter pasteurianus OX=438 GN=rpsK PE=3 SV=1	30S ribosomal protein S11	rpsK BJI49_00950 FCN51_03530 SRCM100623_01367	Acetobacter pasteurianus (Acetobacter turbidans)
A0A0M5I7C1	PQQ-dependent alcohol dehydrogenase large subunit OS=Acetobacter pasteurianus OX=438 GN=adhA PE=3 SV=1	PQQ-dependent alcohol dehydrogenase large subunit	adhA	Acetobacter pasteurianus (Acetobacter turbidans)
A0A0S3JPN4	Alcohol dehydrogenase YqhD OS=Acetobacter pasteurianus OX=438 GN=yqhD PE=3 SV=1	Alcohol dehydrogenase YqhD (EC 1.1.-.-) (Aldehyde reductase) (Iron-containing alcohol dehydrogenase)	yqhD DB34_14520 FCN51_13955 SRCM100623_00399	Acetobacter pasteurianus (Acetobacter turbidans)
A0A0S3JPU9	MSMEG_0572 family nitrogen starvation response protein OS=Acetobacter pasteurianus OX=438 GN=DB34_14865 PE=4 SV=1	MSMEG_0572 family nitrogen starvation response protein	DB34_14865 FCN51_14210	Acetobacter pasteurianus (Acetobacter turbidans)
A0A1A0D8C7	Co-chaperone YbbN OS=Acetobacter pasteurianus OX=438 GN=BJI49_05980 PE=4 SV=1	Co-chaperone YbbN	BJI49_05980 SRCM100623_02136	Acetobacter pasteurianus (Acetobacter turbidans)
A0A1A0D9K8	Gamma-glutamyltransferase OS=Acetobacter pasteurianus OX=438 GN=SRCM100623_02076 PE=4 SV=1	Gamma-glutamyltransferase (EC 2.3.2.2, EC 3.4.19.13)	SRCM100623_02076	Acetobacter pasteurianus (Acetobacter turbidans)
A0A1A0DCV9	50S ribosomal protein L9 OS=Acetobacter pasteurianus OX=438 GN=rplI PE=3 SV=1	50S ribosomal protein L9	rplI BJI49_00740 FCN51_03325 SRCM100623_01408	Acetobacter pasteurianus (Acetobacter turbidans)
A0A1A0DDX0	Carbamoyl-phosphate synthase large chain OS=Acetobacter pasteurianus OX=438 GN=carB PE=3 SV=1	Carbamoyl-phosphate synthase large chain (EC 6.3.5.5) (Carbamoyl-phosphate synthetase ammonia chain)	carB SRCM100623_01400	Acetobacter pasteurianus (Acetobacter turbidans)
A0A1A0DEC9	General stress protein OS=Acetobacter pasteurianus OX=438 GN=BJI49_04610 PE=4 SV=1	General stress protein (Pyridoxine 4-dehydrogenase (EC 1.1.1.65))	BJI49_04610 SRCM100623_00802	Acetobacter pasteurianus (Acetobacter turbidans)
A0A1A0DF57	ATP synthase subunit delta OS=Acetobacter pasteurianus OX=438 GN=atpH PE=3 SV=1	ATP synthase subunit delta (ATP synthase F(1) sector subunit delta) (F-type ATPase subunit delta) (F-ATPase subunit delta)	atpH SRCM100623_00891	Acetobacter pasteurianus (Acetobacter turbidans)
A0A6P1Q8N0	50S ribosomal protein L22 OS=Acetobacter pasteurianus OX=438 GN=rplV PE=3 SV=1	50S ribosomal protein L22	rplV FCN51_03620	Acetobacter pasteurianus (Acetobacter turbidans)
C7JFU5	CsbD domain-containing protein OS=Acetobacter pasteurianus (strain NBRC 105184 / IFO 3283-01) OX=634452 GN=APA01_09670 PE=3 SV=1	General stress protein	APA01_09670	Acetobacter pasteurianus (strain NBRC 105184 / IFO 3283-01)
S6D0X8	Cold-shock DNA-binding domain protein OS=Acetobacter pasteurianus 386B OX=1266844 GN=cspE PE=4 SV=1	Cold-shock DNA-binding domain protein	cspE APA386B_2705	Acetobacter pasteurianus 386B
A0A401WS07	50S ribosomal protein L4 OS=Acetobacter pasteurianus NBRC 3188 OX=1226663 GN=rplD PE=3 SV=1	50S ribosomal protein L4	rplD NBRC3188_0818	Acetobacter pasteurianus NBRC 3188
A0A401WTI9	Site-specific DNA-methyltransferase (adenine-specific) OS=Acetobacter pasteurianus NBRC 3188 OX=1226663 GN=hsdM PE=3 SV=1	site-specific DNA-methyltransferase (adenine-specific) (EC 2.1.1.72)	hsdM NBRC3188_1297	Acetobacter pasteurianus NBRC 3188
A0A401WZF4	Glyceraldehyde-3-phosphate dehydrogenase OS=Acetobacter pasteurianus NBRC 3278 OX=1226660 GN=gapA PE=3 SV=1	Glyceraldehyde-3-phosphate dehydrogenase (EC 1.2.1.-)	gapA NBRC3278_0051	Acetobacter pasteurianus NBRC 3278
A0A401X015	S-adenosylmethionine synthase OS=Acetobacter pasteurianus NBRC 3278 OX=1226660 GN=metK PE=3 SV=1	S-adenosylmethionine synthase (AdoMet synthase) (EC 2.5.1.6) (MAT) (Methionine adenosyltransferase)	metK NBRC3278_0270	Acetobacter pasteurianus NBRC 3278
A0A401X1B3	Outer membrane protein OmpA OS=Acetobacter pasteurianus NBRC 3278 OX=1226660 GN=ompA PE=4 SV=1	Outer membrane protein OmpA	ompA NBRC3278_0741	Acetobacter pasteurianus NBRC 3278
A0A401XA53	Alkyl hydroperoxide reductase AhpD OS=Acetobacter pasteurianus NBRC 3299 OX=1226665 GN=ahpD PE=3 SV=1	Alkyl hydroperoxide reductase AhpD (EC 1.11.1.28) (Alkylhydroperoxidase AhpD)	ahpD NBRC3299_0108	Acetobacter pasteurianus NBRC 3299
A0A401XAC6	Protein GrpE OS=Acetobacter pasteurianus NBRC 3299 OX=1226665 GN=grpE PE=3 SV=1	Protein GrpE (HSP-70 cofactor)	grpE NBRC3299_0179	Acetobacter pasteurianus NBRC 3299
A0A401XAE8	Fructose-bisphosphate aldolase OS=Acetobacter pasteurianus NBRC 3299 OX=1226665 GN=fbaB PE=4 SV=1	Fructose-bisphosphate aldolase	fbaB NBRC3299_0160	Acetobacter pasteurianus NBRC 3299
A0A401XAG9	Chaperone protein DnaK OS=Acetobacter pasteurianus NBRC 3299 OX=1226665 GN=dnaK PE=2 SV=1	Chaperone protein DnaK (HSP70) (Heat shock 70 kDa protein) (Heat shock protein 70)	dnaK NBRC3299_0180	Acetobacter pasteurianus NBRC 3299
A0A401XDY1	Uncharacterized protein OS=Acetobacter pasteurianus NBRC 3299 OX=1226665 GN=NBRC3299_1420 PE=4 SV=1	Restriction endonuclease subunit S	NBRC3299_1420	Acetobacter pasteurianus NBRC 3299
A0A1Y0XUV2	50S ribosomal protein L6 OS=Acetobacter pasteurianus subsp. pasteurianus OX=481145 GN=rplF PE=3 SV=1	50S ribosomal protein L6	rplF S1001342_00289	Acetobacter pasteurianus subsp. pasteurianus
A0A1Y0XZV3	Superoxide dismutase OS=Acetobacter pasteurianus subsp. pasteurianus OX=481145 GN=sod2 PE=3 SV=1	Superoxide dismutase (EC 1.15.1.1)	sod2 S1001342_02160	Acetobacter pasteurianus subsp. pasteurianus
A0A1Y0Y0Q2	Argininosuccinate synthase OS=Acetobacter pasteurianus subsp. pasteurianus OX=481145 GN=argG PE=3 SV=1	Argininosuccinate synthase (EC 6.3.4.5) (Citrulline--aspartate ligase)	argG S1001342_02471	Acetobacter pasteurianus subsp. pasteurianus
A0A4Y3TRL2	Isocitrate dehydrogenase, NAD-dependent OS=Acetobacter peroxydans OX=104098 GN=citC PE=4 SV=1	Isocitrate dehydrogenase, NAD-dependent	citC APE01nite_02290	Acetobacter peroxydans
A0A4Y3TRS6	Energy-dependent translational throttle protein EttA OS=Acetobacter peroxydans OX=104098 GN=ettA PE=3 SV=1	Energy-dependent translational throttle protein EttA (EC 3.6.1.-) (Translational regulatory factor EttA)	ettA APE01nite_15280	Acetobacter peroxydans
A0A4Y3TSK8	Cell division protein FtsZ OS=Acetobacter peroxydans OX=104098 GN=ftsZ PE=3 SV=1	Cell division protein FtsZ	ftsZ APE01nite_05210	Acetobacter peroxydans
A0A4Y3TST4	CSD domain-containing protein OS=Acetobacter peroxydans OX=104098 GN=APE01nite_06010 PE=4 SV=1	CSD domain-containing protein	APE01nite_06010	Acetobacter peroxydans
A0A1U9LBU5	Oxidoreductase OS=Acetobacter persici OX=1076596 GN=A0U91_01655 PE=4 SV=1	Oxidoreductase	A0U91_01655	Acetobacter persici
A0A1U9LCQ2	Aldehyde dehydrogenase OS=Acetobacter persici OX=1076596 GN=A0U91_03070 PE=4 SV=1	Aldehyde dehydrogenase	A0U91_03070	Acetobacter persici
A0A2G4R803	30S ribosomal protein S1 OS=Acetobacter pomorum OX=65959 GN=CSR02_15340 PE=3 SV=1	30S ribosomal protein S1	CSR02_15340	Acetobacter pomorum
A0A2G4R8R0	ATP synthase subunit alpha OS=Acetobacter pomorum OX=65959 GN=atpA PE=3 SV=1	ATP synthase subunit alpha (EC 7.1.2.2) (ATP synthase F1 sector subunit alpha) (F-ATPase subunit alpha)	atpA CSR02_14240	Acetobacter pomorum
A0A2G4R908	Chaperonin GroEL OS=Acetobacter pomorum OX=65959 GN=groL PE=3 SV=1	Chaperonin GroEL (EC 5.6.1.7) (60 kDa chaperonin) (Chaperonin-60) (Cpn60)	groL groEL CSR02_13230	Acetobacter pomorum
A0A2G4R924	Chaperone protein ClpB OS=Acetobacter pomorum OX=65959 GN=clpB PE=3 SV=1	Chaperone protein ClpB	clpB CSR02_13880	Acetobacter pomorum
A0A2G4RA47	30S ribosomal protein S13 OS=Acetobacter pomorum OX=65959 GN=rpsM PE=3 SV=1	30S ribosomal protein S13	rpsM CSR02_10625	Acetobacter pomorum
A0A2G4RE27	Phosphoglucomutase (alpha-D-glucose-1,6-bisphosphate-dependent) OS=Acetobacter pomorum OX=65959 GN=CSR02_04415 PE=3 SV=1	phosphoglucomutase (alpha-D-glucose-1,6-bisphosphate-dependent) (EC 5.4.2.2)	CSR02_04415	Acetobacter pomorum
A0A2G4RE45	Uncharacterized protein OS=Acetobacter pomorum OX=65959 GN=CSR02_08485 PE=4 SV=1	ANK_REP_REGION domain-containing protein	CSR02_08485	Acetobacter pomorum
A0A2G4RFB3	30S ribosomal protein S2 OS=Acetobacter pomorum OX=65959 GN=rpsB PE=3 SV=1	30S ribosomal protein S2	rpsB CSR02_01595	Acetobacter pomorum
A0A346DR62	Peptidoglycan-associated protein OS=Acetobacter pomorum OX=65959 GN=pal PE=3 SV=1	Peptidoglycan-associated protein	pal CJF59_00485	Acetobacter pomorum
A0A346DW85	Heat-shock protein Hsp20 OS=Acetobacter pomorum OX=65959 GN=CJF59_10835 PE=3 SV=1	Heat-shock protein Hsp20	CJF59_10835	Acetobacter pomorum
A0A346DX60	RidA family protein OS=Acetobacter pomorum OX=65959 GN=CJF59_12760 PE=4 SV=1	RidA family protein	CJF59_12760	Acetobacter pomorum
F1YQ77	Aconitate hydratase OS=Acetobacter pomorum DM001 OX=945681 GN=acnA PE=3 SV=1	Aconitate hydratase (Aconitase) (EC 4.2.1.3)	acnA APO_0041	Acetobacter pomorum DM001
F1YSN9	30S ribosomal protein S6 OS=Acetobacter pomorum DM001 OX=945681 GN=rpsF PE=3 SV=1	30S ribosomal protein S6	rpsF APO_0938	Acetobacter pomorum DM001
F1YSP3	Uncharacterized protein OS=Acetobacter pomorum DM001 OX=945681 GN=yqeY PE=4 SV=1	Glutamyl-tRNA amidotransferase	yqeY APO_0942	Acetobacter pomorum DM001
F1YT97	Dihydrolipoyllysine-residue succinyltransferase component of 2-oxoglutarate dehydrogenase complex OS=Acetobacter pomorum DM001 OX=945681 GN=sucB PE=3 SV=1	Dihydrolipoyllysine-residue succinyltransferase component of 2-oxoglutarate dehydrogenase complex (EC 2.3.1.61) (2-oxoglutarate dehydrogenase complex component E2)	sucB APO_1157	Acetobacter pomorum DM001
F1YTB4	Uncharacterized protein OS=Acetobacter pomorum DM001 OX=945681 GN=APO_1174 PE=4 SV=1	Secreted protein	APO_1174	Acetobacter pomorum DM001
F1YTB5	Uncharacterized protein OS=Acetobacter pomorum DM001 OX=945681 GN=APO_1175 PE=4 SV=1	Inhibitor_I29 domain-containing protein	APO_1175	Acetobacter pomorum DM001
F1YTZ6	Uncharacterized protein OS=Acetobacter pomorum DM001 OX=945681 GN=APO_1295 PE=4 SV=1	TerB domain-containing protein	APO_1295	Acetobacter pomorum DM001
F1YU19	Molybdenum cofactor biosynthesis protein B OS=Acetobacter pomorum DM001 OX=945681 GN=moaB PE=3 SV=1	Molybdenum cofactor biosynthesis protein B	moaB APO_1318	Acetobacter pomorum DM001
F1YU44	Co-chaperonin GroES OS=Acetobacter pomorum DM001 OX=945681 GN=groS PE=3 SV=1	Co-chaperonin GroES (10 kDa chaperonin) (Chaperonin-10) (Cpn10)	groS groES APO_1344	Acetobacter pomorum DM001
F1YV81	Aminopeptidase T OS=Acetobacter pomorum DM001 OX=945681 GN=APO_1868 PE=3 SV=1	Aminopeptidase T	APO_1868	Acetobacter pomorum DM001
F1YWR1	Elongation factor Ts OS=Acetobacter pomorum DM001 OX=945681 GN=tsf PE=3 SV=1	Elongation factor Ts (EF-Ts)	tsf APO_2675	Acetobacter pomorum DM001
A0A0U5EY82	Methionine synthase OS=Acetobacter senegalensis OX=446692 GN=metH PE=3 SV=1	Methionine synthase (EC 2.1.1.13) (5-methyltetrahydrofolate--homocysteine methyltransferase)	metH ASN_1143	Acetobacter senegalensis
A0A0U5EYG0	50S ribosomal subunit assembly factor BipA OS=Acetobacter senegalensis OX=446692 GN=typA PE=3 SV=1	50S ribosomal subunit assembly factor BipA (EC 3.6.5.-) (GTP-binding protein BipA)	typA bipA ASN_2808	Acetobacter senegalensis
A0A7C9B484	Alkene reductase OS=Acetobacter senegalensis OX=446692 GN=GC248_02535 PE=4 SV=1	Alkene reductase	GC248_02535	Acetobacter senegalensis
A0A7X7YD54	Alpha/beta hydrolase OS=Acetobacter sp. OX=440 GN=GX486_03460 PE=4 SV=1	Alpha/beta hydrolase	GX486_03460	Acetobacter sp
A0A847KRG0	Glutamyl-tRNA(Gln) amidotransferase subunit A OS=Acetobacter sp. OX=440 GN=gatA PE=3 SV=1	Glutamyl-tRNA(Gln) amidotransferase subunit A (Glu-ADT subunit A) (EC 6.3.5.7)	gatA GX413_02720	Acetobacter sp
A0A847KRI0	dCTP deaminase OS=Acetobacter sp. OX=440 GN=dcd PE=3 SV=1	dCTP deaminase (EC 3.5.4.13) (Deoxycytidine triphosphate deaminase)	dcd GX413_09305	Acetobacter sp
A0A847KS90	Transaldolase OS=Acetobacter sp. OX=440 GN=tal PE=3 SV=1	Transaldolase (EC 2.2.1.2)	tal GX413_00325	Acetobacter sp
A0A1Q6T3Y6	DNA-directed RNA polymerase subunit beta' OS=Acetobacter sp. 46_36 OX=1896965 GN=rpoC PE=3 SV=1	DNA-directed RNA polymerase subunit beta' (RNAP subunit beta') (EC 2.7.7.6) (RNA polymerase subunit beta') (Transcriptase subunit beta')	rpoC BHW56_02890	Acetobacter sp. 46_36
A0A1Y3G1S2	Alcohol dehydrogenase OS=Acetobacter sp. DmW_043 OX=1670658 GN=HK11_11155 PE=3 SV=1	Alcohol dehydrogenase	HK11_11155	Acetobacter sp. DmW_043
A0A1Y3G682	Glutamine synthetase OS=Acetobacter sp. DmW_043 OX=1670658 GN=glnA PE=3 SV=1	Glutamine synthetase (EC 6.3.1.2)	glnA HK11_02765	Acetobacter sp. DmW_043
A0A5M8ZCM0	Electron transfer flavoprotein subunit beta/FixA family protein OS=Acetobacter sp. DmW_136 OX=2591091 GN=FKW31_08110 PE=3 SV=1	Electron transfer flavoprotein subunit beta/FixA family protein	FKW31_08110	Acetobacter sp. DmW_136
A0A252C2A7	Serine--tRNA ligase OS=Acetobacter sp. DsW_063 OX=1514894 GN=serS PE=3 SV=1	Serine--tRNA ligase (EC 6.1.1.11) (Seryl-tRNA synthetase) (SerRS) (Seryl-tRNA(Ser/Sec) synthetase)	serS HK28_08090	Acetobacter sp. DsW_063
A0A252C420	Bacterioferritin OS=Acetobacter sp. DsW_063 OX=1514894 GN=HK28_06040 PE=3 SV=1	Bacterioferritin	HK28_06040	Acetobacter sp. DsW_063
A0A252B3Z9	Succinate-semialdehyde dehydrogenase OS=Acetobacter sp. DsW_54 OX=1670660 GN=HK20_04150 PE=4 SV=1	Succinate-semialdehyde dehydrogenase	HK20_04150	Acetobacter sp. DsW_54
A0A5C1YKH5	Chaperone protein DnaK OS=Acetobacter sp. KACC 21233 OX=2592655 GN=dnaK PE=2 SV=1	Chaperone protein DnaK (HSP70) (Heat shock 70 kDa protein) (Heat shock protein 70)	dnaK FLP30_02450	Acetobacter sp. KACC 21233
A0A5C1YM57	Uncharacterized protein OS=Acetobacter sp. KACC 21233 OX=2592655 GN=FLP30_01400 PE=4 SV=1	Inhibitor_I29 domain-containing protein	FLP30_01400	Acetobacter sp. KACC 21233
A0A5C1YP67	Leucine--tRNA ligase OS=Acetobacter sp. KACC 21233 OX=2592655 GN=leuS PE=3 SV=1	Leucine--tRNA ligase (EC 6.1.1.4) (Leucyl-tRNA synthetase) (LeuRS)	leuS FLP30_04250	Acetobacter sp. KACC 21233
A0A0P0HYC5	60 kDa chaperonin (Fragment) OS=Acetobacter sp. LMG 1506 OX=1737468 GN=groEL PE=3 SV=1	60 kDa chaperonin	groEL	Acetobacter sp. LMG 1506
A0A094YVV5	30S ribosomal protein S5 OS=Acetobacter tropicalis OX=104102 GN=rpsE PE=3 SV=1	30S ribosomal protein S5	rpsE AD947_11515 AtDm6_0419 ATR01nite_04650 HC62_04695	Acetobacter tropicalis
A0A0K0KDP1	60 kDa chaperonin (Fragment) OS=Acetobacter tropicalis OX=104102 GN=groEL PE=3 SV=1	60 kDa chaperonin	groEL	Acetobacter tropicalis
A0A252A1L1	Site-specific DNA-methyltransferase (adenine-specific) OS=Acetobacter tropicalis OX=104102 GN=HC62_16335 PE=3 SV=1	site-specific DNA-methyltransferase (adenine-specific) (EC 2.1.1.72)	HC62_16335	Acetobacter tropicalis
A0A511FRL8	Uncharacterized protein OS=Acetobacter tropicalis OX=104102 GN=ATR01nite_26710 PE=4 SV=1	MSMEG_0570 family nitrogen starvation response protein	ATR01nite_26710	Acetobacter tropicalis
A0A354UYE2	30S ribosomal protein S1 (Fragment) OS=Acetobacteraceae bacterium OX=1909293 GN=DDZ81_02910 PE=4 SV=1	30S ribosomal protein S1	DDZ81_02910	Acetobacteraceae bacterium
A0A354UZ00	60 kDa chaperonin (Fragment) OS=Acetobacteraceae bacterium OX=1909293 GN=groEL PE=3 SV=1	60 kDa chaperonin	groEL DDZ81_05880	Acetobacteraceae bacterium
A0A354UZC2	Polyribonucleotide nucleotidyltransferase (Fragment) OS=Acetobacteraceae bacterium OX=1909293 GN=pnp PE=4 SV=1	Polyribonucleotide nucleotidyltransferase	pnp DDZ81_07360	Acetobacteraceae bacterium
A0A4P7W8J1	Glutamate synthase large subunit OS=Acetobacteraceae bacterium OX=1909293 GN=gltB PE=3 SV=1	Glutamate synthase large subunit (EC 1.4.1.13)	gltB FAI41_03960	Acetobacteraceae bacterium
A0A4P7WC32	50S ribosomal protein L20 OS=Acetobacteraceae bacterium OX=1909293 GN=rplT PE=3 SV=1	50S ribosomal protein L20	rplT FAI40_02095	Acetobacteraceae bacterium
A0A4P7WCK1	DNA-directed RNA polymerase subunit beta' OS=Acetobacteraceae bacterium OX=1909293 GN=rpoC PE=3 SV=1	DNA-directed RNA polymerase subunit beta' (RNAP subunit beta') (EC 2.7.7.6) (RNA polymerase subunit beta') (Transcriptase subunit beta')	rpoC FAI40_02490	Acetobacteraceae bacterium
A0A4Q4BQ74	AMP nucleosidase (Fragment) OS=Acetobacteraceae bacterium OX=1909293 GN=EON48_15980 PE=4 SV=1	AMP nucleosidase (EC 3.2.2.4)	EON48_15980	Acetobacteraceae bacterium
A0A4Q4CGL4	Chaperone protein DnaK OS=Acetobacteraceae bacterium OX=1909293 GN=dnaK PE=2 SV=1	Chaperone protein DnaK (HSP70) (Heat shock 70 kDa protein) (Heat shock protein 70)	dnaK EON48_01390	Acetobacteraceae bacterium
A0A1E4LHD9	ATP synthase subunit alpha OS=Acetobacteraceae bacterium SCN 69-10 OX=1660159 GN=atpA PE=3 SV=1	ATP synthase subunit alpha (EC 7.1.2.2) (ATP synthase F1 sector subunit alpha) (F-ATPase subunit alpha)	atpA ABS99_07465	Acetobacteraceae bacterium SCN 69-10
A0A257R9P2	Lon protease OS=Acidiphilium sp. 20-67-58 OX=1970291 GN=lon PE=2 SV=1	Lon protease (EC 3.4.21.53) (ATP-dependent protease La)	lon B7Z76_01675	Acidiphilium sp. 20-67-58
A0A257RB64	Aminotransferase OS=Acidiphilium sp. 20-67-58 OX=1970291 GN=B7Z76_01310 PE=3 SV=1	Aminotransferase (EC 2.6.1.-)	B7Z76_01310	Acidiphilium sp. 20-67-58
A0A257UVX0	50S ribosomal subunit assembly factor BipA OS=Acidiphilium sp. 37-64-53 OX=1970299 GN=bipA PE=3 SV=1	50S ribosomal subunit assembly factor BipA (EC 3.6.5.-) (GTP-binding protein BipA)	bipA B7Z58_12585	Acidiphilium sp. 37-64-53
A0A066PUQ8	Chaperone protein HtpG OS=Acidiphilium sp. JA12-A1 OX=1464546 GN=htpG PE=3 SV=1	Chaperone protein HtpG (Heat shock protein HtpG) (High temperature protein G)	htpG ACIDI_4c01310	Acidiphilium sp. JA12-A1
A0A0D6P2P3	Delta-aminolevulinic acid dehydratase OS=Acidisphaera rubrifaciens HS-AP3 OX=1231350 GN=Asru_0025_10 PE=3 SV=1	Delta-aminolevulinic acid dehydratase (EC 4.2.1.24)	Asru_0025_10	Acidisphaera rubrifaciens HS-AP3
A0A0D6P6G9	Adenosylhomocysteinase OS=Acidisphaera rubrifaciens HS-AP3 OX=1231350 GN=ahcY PE=3 SV=1	Adenosylhomocysteinase (EC 3.3.1.1) (S-adenosyl-L-homocysteine hydrolase) (AdoHcyase)	ahcY Asru_0291_04	Acidisphaera rubrifaciens HS-AP3
A0A0D6P968	Co-chaperonin GroES OS=Acidisphaera rubrifaciens HS-AP3 OX=1231350 GN=groES PE=3 SV=1	Co-chaperonin GroES (10 kDa chaperonin) (Chaperonin-10) (Cpn10)	groES groS Asru_0303_12	Acidisphaera rubrifaciens HS-AP3
A0A0D6PFM3	Chaperone protein DnaK OS=Acidocella aminolytica 101 = DSM 11237 OX=1120923 GN=dnaK PE=2 SV=1	Chaperone protein DnaK (HSP70) (Heat shock 70 kDa protein) (Heat shock protein 70)	dnaK Aam_051_024	Acidocella aminolytica 101 = DSM 11237
A0A840VCM5	Acyl carrier protein OS=Acidocella aromatica OX=1303579 GN=acpP PE=3 SV=1	Acyl carrier protein (ACP)	acpP HNP71_001837	Acidocella aromatica
A0A849HSL6	HU family DNA-binding protein OS=Acidocella sp. OX=50710 GN=HKL97_08265 PE=3 SV=1	HU family DNA-binding protein	HKL97_08265	Acidocella sp
A0A257Q0D5	Aspartate--tRNA(Asp/Asn) ligase OS=Acidocella sp. 20-57-95 OX=1970301 GN=aspS PE=3 SV=1	Aspartate--tRNA(Asp/Asn) ligase (EC 6.1.1.23) (Aspartyl-tRNA synthetase) (AspRS) (Non-discriminating aspartyl-tRNA synthetase) (ND-AspRS)	aspS B7Z75_13890	Acidocella sp. 20-57-95
A0A257PDK4	Translation initiation factor IF-1 OS=Acidocella sp. 20-61-6 OX=1970303 GN=infA PE=3 SV=1	Translation initiation factor IF-1	infA B7Z81_09920	Acidocella sp. 20-61-6
A0A257PX02	DNA-directed RNA polymerase subunit beta' OS=Acidocella sp. 20-61-6 OX=1970303 GN=rpoC PE=3 SV=1	DNA-directed RNA polymerase subunit beta' (RNAP subunit beta') (EC 2.7.7.6) (RNA polymerase subunit beta') (Transcriptase subunit beta')	rpoC B7Z81_01480	Acidocella sp. 20-61-6
A0A257Q043	50S ribosomal protein L7/L12 OS=Acidocella sp. 20-61-6 OX=1970303 GN=rplL PE=3 SV=1	50S ribosomal protein L7/L12	rplL B7Z81_01250	Acidocella sp. 20-61-6
A0A257NMF8	Protein translocase subunit SecA OS=Acidocella sp. 20-63-7 OX=1970304 GN=secA PE=3 SV=1	Protein translocase subunit SecA (EC 7.4.2.8)	secA B7X08_05820	Acidocella sp. 20-63-7
K5Z145	Elongation factor Ts OS=Acidocella sp. MX-AZ02 OX=1214225 GN=tsf PE=3 SV=1	Elongation factor Ts (EF-Ts)	tsf MXAZACID_02923	Acidocella sp. MX-AZ02
A0A023D0Q7	50S ribosomal protein L33 OS=Acidomonas methanolica NBRC 104435 OX=1231351 GN=rpmG PE=3 SV=1	50S ribosomal protein L33	rpmG Amme_005_111	Acidomonas methanolica NBRC 104435
A0A023D0U5	Polyribonucleotide nucleotidyltransferase OS=Acidomonas methanolica NBRC 104435 OX=1231351 GN=pnp PE=3 SV=1	Polyribonucleotide nucleotidyltransferase (EC 2.7.7.8) (Polynucleotide phosphorylase) (PNPase)	pnp Amme_005_057	Acidomonas methanolica NBRC 104435
A0A023D3N1	Ribonucleoside-diphosphate reductase OS=Acidomonas methanolica NBRC 104435 OX=1231351 GN=Amme_038_012 PE=3 SV=1	Ribonucleoside-diphosphate reductase (EC 1.17.4.1)	Amme_038_012	Acidomonas methanolica NBRC 104435
A0A023D5H8	Beta sliding clamp OS=Acidomonas methanolica NBRC 104435 OX=1231351 GN=Amme_060_033 PE=3 SV=1	Beta sliding clamp	Amme_060_033	Acidomonas methanolica NBRC 104435
A0A023D5R7	50S ribosomal protein L16 OS=Acidomonas methanolica NBRC 104435 OX=1231351 GN=rplP PE=3 SV=1	50S ribosomal protein L16	rplP Amme_063_025	Acidomonas methanolica NBRC 104435
A0A023D6M7	DNA gyrase subunit B OS=Acidomonas methanolica NBRC 104435 OX=1231351 GN=gyrB PE=3 SV=1	DNA gyrase subunit B (EC 5.6.2.2)	gyrB Amme_060_031	Acidomonas methanolica NBRC 104435
A0A850PCC4	Cytochrome c OS=Ameyamaea chiangmaiensis OX=442969 GN=HUK82_07000 PE=4 SV=1	Cytochrome c	HUK82_07000	Ameyamaea chiangmaiensis
A0A1S8GQK7	Elongation factor Tu OS=Bombella intestini OX=1539051 GN=tuf PE=3 SV=1	Elongation factor Tu (EF-Tu)	tuf AL01_04535	Bombella intestini
A0A1S8GR10	Co-chaperonin GroES OS=Bombella intestini OX=1539051 GN=groES PE=3 SV=1	Co-chaperonin GroES (10 kDa chaperonin) (Chaperonin-10) (Cpn10)	groES groS AL01_00435	Bombella intestini
G6EZP7	Elongation factor Ts OS=Commensalibacter intestini A911 OX=1088868 GN=tsf PE=3 SV=1	Elongation factor Ts (EF-Ts)	tsf CIN_09170	Commensalibacter intestini A911
G6EZT4	Cell division protein FtsZ OS=Commensalibacter intestini A911 OX=1088868 GN=ftsZ PE=3 SV=1	Cell division protein FtsZ	ftsZ CIN_00890	Commensalibacter intestini A911
A0A318MUX8	Adenosylhomocysteinase OS=Commensalibacter sp. ESL0284 OX=2070537 GN=ahcY PE=3 SV=1	Adenosylhomocysteinase (EC 3.3.1.1) (S-adenosyl-L-homocysteine hydrolase) (AdoHcyase)	ahcY DK869_08585	Commensalibacter sp. ESL0284
A0A318MWJ0	Peptide chain release factor 2 OS=Commensalibacter sp. ESL0284 OX=2070537 GN=prfB PE=3 SV=1	Peptide chain release factor 2 (RF-2)	prfB DK869_03555	Commensalibacter sp. ESL0284
A0A318MZK2	Elongation factor G OS=Commensalibacter sp. ESL0284 OX=2070537 GN=fusA PE=3 SV=1	Elongation factor G (EF-G)	fusA DK869_05160	Commensalibacter sp. ESL0284
A0A318N1N9	Peptidyl-prolyl cis-trans isomerase OS=Commensalibacter sp. ESL0284 OX=2070537 GN=DK869_04690 PE=3 SV=1	Peptidyl-prolyl cis-trans isomerase (PPIase) (EC 5.2.1.8)	DK869_04690	Commensalibacter sp. ESL0284
W7DYP7	Polyribonucleotide nucleotidyltransferase OS=Commensalibacter sp. MX01 OX=1208583 GN=pnp PE=3 SV=1	Polyribonucleotide nucleotidyltransferase (EC 2.7.7.8) (Polynucleotide phosphorylase) (PNPase)	pnp COMX_07515	Commensalibacter sp. MX01
W7E163	Anthranilate synthase component 1 OS=Commensalibacter sp. MX01 OX=1208583 GN=trpE PE=3 SV=1	Anthranilate synthase component 1 (EC 4.1.3.27)	trpE COMX_03510	Commensalibacter sp. MX01
A0A4R5QBL5	Chaperone protein DnaK OS=Dankookia rubra OX=1442381 GN=dnaK PE=2 SV=1	Chaperone protein DnaK (HSP70) (Heat shock 70 kDa protein) (Heat shock protein 70)	dnaK E2C06_21850	Dankookia rubra
A0A839UU32	30S ribosomal protein S14 OS=Endobacter medicaginis OX=1181271 GN=rpsN PE=3 SV=1	30S ribosomal protein S14	rpsN FHR90_001125 HUK83_00390	Endobacter medicaginis
A0A839UYC0	DNA gyrase subunit B OS=Endobacter medicaginis OX=1181271 GN=gyrB PE=3 SV=1	DNA gyrase subunit B (EC 5.6.2.2)	gyrB FHR90_002694 HUK83_01945	Endobacter medicaginis
A0A7H1NPT8	Chaperone protein DnaK OS=Entomobacter blattae OX=2762277 GN=dnaK PE=2 SV=1	Chaperone protein DnaK (HSP70) (Heat shock 70 kDa protein) (Heat shock protein 70)	dnaK JGUZn3_05520	Entomobacter blattae
A0A7H1NRX1	Chaperonin GroEL OS=Entomobacter blattae OX=2762277 GN=groL5 PE=3 SV=1	Chaperonin GroEL (EC 5.6.1.7) (60 kDa chaperonin) (Chaperonin-60) (Cpn60)	groL5 groEL groL JGUZn3_13050	Entomobacter blattae
A0A7H1NSH1	Phosphoribosylaminoimidazole-succinocarboxamide synthase OS=Entomobacter blattae OX=2762277 GN=purC PE=3 SV=1	Phosphoribosylaminoimidazole-succinocarboxamide synthase (EC 6.3.2.6) (SAICAR synthetase)	purC JGUZn3_15080	Entomobacter blattae
A0A4Y6U840	Peptide chain release factor 2 OS=Swingsia sp. F3b2 OX=2558361 GN=prfB PE=3 SV=1	Peptide chain release factor 2 (RF-2)	prfB E3E12_02970	Formicincola oecophyllae
A0A4Y6U869	Chaperone protein ClpB OS=Swingsia sp. F3b2 OX=2558361 GN=clpB PE=3 SV=1	Chaperone protein ClpB	clpB E3E12_04850	Formicincola oecophyllae
A0A4Y6U8T1	Elongation factor G OS=Swingsia sp. F3b2 OX=2558361 GN=fusA PE=3 SV=1	Elongation factor G (EF-G)	fusA E3E12_00805	Formicincola oecophyllae
A0A7W4IQS9	Elongation factor Tu OS=Gluconacetobacter aggeris OX=1286186 GN=tuf PE=3 SV=1	Elongation factor Tu (EF-Tu)	tuf HLH36_03005	Gluconacetobacter aggeris
A0A7W4ITD9	Enolase OS=Gluconacetobacter aggeris OX=1286186 GN=eno PE=3 SV=1	Enolase (EC 4.2.1.11) (2-phospho-D-glycerate hydro-lyase) (2-phosphoglycerate dehydratase)	eno HLH36_09845	Gluconacetobacter aggeris
A0A7W4PEQ1	PQQ-dependent dehydrogenase, methanol/ethanol family OS=Gluconacetobacter azotocaptans OX=142834 GN=HLH34_07420 PE=3 SV=1	PQQ-dependent dehydrogenase, methanol/ethanol family (EC 1.1.2.-)	HLH34_07420	Gluconacetobacter azotocaptans
A0A7W4PHB0	Peptide chain release factor 1 OS=Gluconacetobacter azotocaptans OX=142834 GN=prfA PE=3 SV=1	Peptide chain release factor 1 (RF-1)	prfA HLH34_13195	Gluconacetobacter azotocaptans
A0A7W4FDT0	Valine--tRNA ligase OS=Gluconacetobacter diazotrophicus OX=33996 GN=valS PE=3 SV=1	Valine--tRNA ligase (EC 6.1.1.9) (Valyl-tRNA synthetase) (ValRS)	valS HLH33_06065	Gluconacetobacter diazotrophicus (Acetobacter diazotrophicus)
A0A7W4FEW0	Transcription-repair-coupling factor OS=Gluconacetobacter diazotrophicus OX=33996 GN=mfd PE=3 SV=1	Transcription-repair-coupling factor (TRCF) (EC 3.6.4.-)	mfd HLH33_09085	Gluconacetobacter diazotrophicus (Acetobacter diazotrophicus)
A9H3R7	Elongation factor Tu OS=Gluconacetobacter diazotrophicus (strain ATCC 49037 / DSM 5601 / CCUG 37298 / CIP 103539 / LMG 7603 / PAl5) OX=272568 GN=tuf PE=3 SV=1	Elongation factor Tu (EF-Tu)	tuf GDI3406 Gdia_2964	Gluconacetobacter diazotrophicus (strain ATCC 49037 / DSM 5601 / CCUG 37298 / CIP 103539 / LMG 7603 / PAl5)
A9HAU1	Arginine biosynthesis bifunctional protein ArgJ OS=Gluconacetobacter diazotrophicus (strain ATCC 49037 / DSM 5601 / CCUG 37298 / CIP 103539 / LMG 7603 / PAl5) OX=272568 GN=argJ PE=3 SV=1	Arginine biosynthesis bifunctional protein ArgJ [Cleaved into: Arginine biosynthesis bifunctional protein ArgJ alpha chain; Arginine biosynthesis bifunctional protein ArgJ beta chain] [Includes: Glutamate N-acetyltransferase (EC 2.3.1.35) (Ornithine acetyltransferase) (OATase) (Ornithine transacetylase); Amino-acid acetyltransferase (EC 2.3.1.1) (N-acetylglutamate synthase) (AGSase)]	argJ GDI0794	Gluconacetobacter diazotrophicus (strain ATCC 49037 / DSM 5601 / CCUG 37298 / CIP 103539 / LMG 7603 / PAl5)
A9HIA3	Methionine--tRNA ligase OS=Gluconacetobacter diazotrophicus (strain ATCC 49037 / DSM 5601 / CCUG 37298 / CIP 103539 / LMG 7603 / PAl5) OX=272568 GN=metG PE=3 SV=1	Methionine--tRNA ligase (EC 6.1.1.10) (Methionyl-tRNA synthetase) (MetRS)	metG GDI1800 Gdia_0029	Gluconacetobacter diazotrophicus (strain ATCC 49037 / DSM 5601 / CCUG 37298 / CIP 103539 / LMG 7603 / PAl5)
A9HLA7	Cysteine--tRNA ligase OS=Gluconacetobacter diazotrophicus (strain ATCC 49037 / DSM 5601 / CCUG 37298 / CIP 103539 / LMG 7603 / PAl5) OX=272568 GN=cysS PE=3 SV=1	Cysteine--tRNA ligase (EC 6.1.1.16) (Cysteinyl-tRNA synthetase) (CysRS)	cysS GDI2199	Gluconacetobacter diazotrophicus (strain ATCC 49037 / DSM 5601 / CCUG 37298 / CIP 103539 / LMG 7603 / PAl5)
A0A318PQA9	Uncharacterized protein OS=Gluconacetobacter entanii OX=108528 GN=CFR72_11480 PE=4 SV=1	Tellurite resistance protein TerB	CFR72_11480	Gluconacetobacter entanii
A0A318PU67	Alkyl hydroperoxide reductase C OS=Gluconacetobacter entanii OX=108528 GN=ahpC PE=3 SV=1	Alkyl hydroperoxide reductase C (EC 1.11.1.26) (Peroxiredoxin) (Thioredoxin peroxidase)	ahpC CFR72_10795	Gluconacetobacter entanii
A0A318PVV8	50S ribosomal protein L11 OS=Gluconacetobacter entanii OX=108528 GN=rplK PE=3 SV=1	50S ribosomal protein L11	rplK CFR72_00395	Gluconacetobacter entanii
A0A318PWC0	5-aminolevulinate synthase OS=Gluconacetobacter entanii OX=108528 GN=hemA PE=3 SV=1	5-aminolevulinate synthase (EC 2.3.1.37) (5-aminolevulinic acid synthase) (Delta-ALA synthase) (Delta-aminolevulinate synthase)	hemA CFR72_01615	Gluconacetobacter entanii
A0A318PY76	Cold-shock protein OS=Gluconacetobacter entanii OX=108528 GN=CFR72_04080 PE=4 SV=1	Cold-shock protein	CFR72_04080	Gluconacetobacter entanii
A0A318Q7H1	Arylesterase OS=Gluconacetobacter entanii OX=108528 GN=CFR72_16385 PE=4 SV=1	Arylesterase	CFR72_16385	Gluconacetobacter entanii
A0A318Q8F5	Oxidoreductase OS=Gluconacetobacter entanii OX=108528 GN=CFR72_14295 PE=4 SV=1	Oxidoreductase	CFR72_14295	Gluconacetobacter entanii
A0A7W4J6J6	Argininosuccinate synthase OS=Gluconacetobacter johannae OX=112140 GN=argG PE=3 SV=1	Argininosuccinate synthase (EC 6.3.4.5) (Citrulline--aspartate ligase)	argG HLH21_06950	Gluconacetobacter johannae
A0A7W4JA60	Flavohemoglobin OS=Gluconacetobacter johannae OX=112140 GN=hmpA PE=3 SV=1	Flavohemoprotein (EC 1.14.12.17) (Flavohemoglobin) (Hemoglobin-like protein) (Nitric oxide dioxygenase)	hmpA HLH21_16495	Gluconacetobacter johannae
A0A370FYH3	NitT/TauT family transport system ATP-binding protein OS=Gluconacetobacter liquefaciens OX=89584 GN=C7453_10921 PE=4 SV=1	NitT/TauT family transport system ATP-binding protein	C7453_10921	Gluconacetobacter liquefaciens (Acetobacter liquefaciens)
A0A370FZJ5	Thioredoxin reductase OS=Gluconacetobacter liquefaciens OX=89584 GN=C7453_107113 PE=3 SV=1	Thioredoxin reductase (EC 1.8.1.9)	C7453_107113	Gluconacetobacter liquefaciens (Acetobacter liquefaciens)
A0A370G3X4	Multidrug efflux pump subunit AcrB OS=Gluconacetobacter liquefaciens OX=89584 GN=C7453_105125 PE=4 SV=1	Multidrug efflux pump subunit AcrB	C7453_105125	Gluconacetobacter liquefaciens (Acetobacter liquefaciens)
A0A370G4E1	Alcohol dehydrogenase (Cytochrome c) OS=Gluconacetobacter liquefaciens OX=89584 GN=C7453_103128 PE=3 SV=1	Alcohol dehydrogenase (Cytochrome c) (PQQ-dependent dehydrogenase, methanol/ethanol family (EC 1.1.2.-))	C7453_103128 HLH32_06990	Gluconacetobacter liquefaciens (Acetobacter liquefaciens)
A0A370G6W3	Aspartate--tRNA(Asp/Asn) ligase OS=Gluconacetobacter liquefaciens OX=89584 GN=aspS PE=3 SV=1	Aspartate--tRNA(Asp/Asn) ligase (EC 6.1.1.23) (Aspartyl-tRNA synthetase) (AspRS) (Non-discriminating aspartyl-tRNA synthetase) (ND-AspRS)	aspS C7453_103277 HLH32_07745	Gluconacetobacter liquefaciens (Acetobacter liquefaciens)
A0A7W4IDW3	MSMEG_0569 family flavin-dependent oxidoreductase OS=Gluconacetobacter sacchari OX=92759 GN=HLH48_13115 PE=4 SV=1	MSMEG_0569 family flavin-dependent oxidoreductase	HLH48_13115	Gluconacetobacter sacchari
A0A7W4IG10	ATP synthase subunit beta OS=Gluconacetobacter sacchari OX=92759 GN=atpD PE=3 SV=1	ATP synthase subunit beta (EC 7.1.2.2) (ATP synthase F1 sector subunit beta) (F-ATPase subunit beta)	atpD HLH48_18900	Gluconacetobacter sacchari
A0A7W4PQX0	MSMEG_0572 family nitrogen starvation response protein OS=Gluconacetobacter takamatsuzukensis OX=1286190 GN=HLH27_07910 PE=4 SV=1	MSMEG_0572 family nitrogen starvation response protein	HLH27_07910	Gluconacetobacter takamatsuzukensis
A0A7W4K7I0	Aspartokinase OS=Gluconacetobacter tumulisoli OX=1286189 GN=HLH28_08985 PE=3 SV=1	Aspartokinase (EC 2.7.2.4)	HLH28_08985	Gluconacetobacter tumulisoli
A0A7X1SQK4	Restriction endonuclease subunit S OS=Gluconobacter sp. AC10 OX=2662454 GN=GFJ39_09250 PE=4 SV=1	Restriction endonuclease subunit S	GFJ39_09250	Gluconobacter aidae
A0A7X1VQW4	Tr-type G domain-containing protein (Fragment) OS=Gluconobacter sp. AC10 OX=2662454 GN=GFJ39_13875 PE=3 SV=1	Tr-type G domain-containing protein	GFJ39_13875	Gluconobacter aidae
A0A149TE49	Chaperonin GroEL OS=Gluconobacter albidus OX=318683 GN=groEL PE=3 SV=1	Chaperonin GroEL (EC 5.6.1.7) (60 kDa chaperonin) (Chaperonin-60) (Cpn60)	groEL groL AD945_16545	Gluconobacter albidus
A0A149TKD1	Aminotransferase OS=Gluconobacter albidus OX=318683 GN=AD945_06045 PE=3 SV=1	Aminotransferase (EC 2.6.1.-)	AD945_06045	Gluconobacter albidus
A0A149TMG0	Phosphopantetheine--protein transferase OS=Gluconobacter albidus OX=318683 GN=AD945_02255 PE=4 SV=1	Phosphopantetheine--protein transferase	AD945_02255	Gluconobacter albidus
A0A0K8N262	Indole-3-glycerol phosphate synthase OS=Gluconobacter frateurii NBRC 101659 OX=1104996 GN=trpC PE=3 SV=1	Indole-3-glycerol phosphate synthase (IGPS) (EC 4.1.1.48)	trpC GLF_1266	Gluconobacter frateurii NBRC 101659
A0A511B7R1	Oxidoreductase OS=Gluconobacter kanchanaburiensis NBRC 103587 OX=1307948 GN=GKA01_16870 PE=4 SV=1	Oxidoreductase	GKA01_16870	Gluconobacter kanchanaburiensis NBRC 103587
A0A511BA70	Inosine-5'-monophosphate dehydrogenase OS=Gluconobacter kanchanaburiensis NBRC 103587 OX=1307948 GN=guaB PE=3 SV=1	Inosine-5'-monophosphate dehydrogenase (IMP dehydrogenase) (IMPD) (IMPDH) (EC 1.1.1.205)	guaB GKA01_18480	Gluconobacter kanchanaburiensis NBRC 103587
G6XLA4	Myosin-cross-reactive antigen OS=Gluconobacter morbifer G707 OX=1088869 GN=GMO_25270 PE=4 SV=1	Myosin-cross-reactive antigen	GMO_25270	Gluconobacter morbifer G707
A0A149RV62	30S ribosomal protein S16 OS=Gluconobacter oxydans OX=442 GN=rpsP PE=3 SV=1	30S ribosomal protein S16	rpsP AD934_08895	Gluconobacter oxydans (Gluconobacter suboxydans)
A0A149RZ17	HTH luxR-type domain-containing protein OS=Gluconobacter oxydans OX=442 GN=AD934_03600 PE=4 SV=1	HTH luxR-type domain-containing protein	AD934_03600	Gluconobacter oxydans (Gluconobacter suboxydans)
A0A149UFI3	Polyamine aminopropyltransferase OS=Gluconobacter oxydans OX=442 GN=speE PE=3 SV=1	Polyamine aminopropyltransferase (Putrescine aminopropyltransferase) (PAPT) (Spermidine synthase) (SPDS) (SPDSY) (EC 2.5.1.16)	speE AD950_02470	Gluconobacter oxydans (Gluconobacter suboxydans)
A0A067Z6H4	Chaperonin GroEL OS=Gluconobacter oxydans DSM 3504 OX=1288313 GN=groL PE=3 SV=1	Chaperonin GroEL (EC 5.6.1.7) (60 kDa chaperonin) (Chaperonin-60) (Cpn60)	groL groEL GLS_c20160	Gluconobacter oxydans DSM 3504
A0A067Z8C2	Adenylosuccinate lyase OS=Gluconobacter oxydans DSM 3504 OX=1288313 GN=purB PE=3 SV=1	Adenylosuccinate lyase (ASL) (EC 4.3.2.2) (Adenylosuccinase)	purB GLS_c24420	Gluconobacter oxydans DSM 3504
A0A4Y3M923	Elongation factor Ts OS=Gluconobacter roseus NBRC 3990 OX=1307950 GN=tsf PE=3 SV=1	Elongation factor Ts (EF-Ts)	tsf GRO01_13470	Gluconobacter roseus NBRC 3990
A0A252BL74	Radical SAM protein OS=Gluconobacter sp. DsW_058 OX=1511210 GN=HK24_07335 PE=4 SV=1	Radical SAM protein	HK24_07335	Gluconobacter sp. DsW_058
A0A149SRN3	Transcriptional initiation protein Tat OS=Gluconobacter thailandicus OX=257438 GN=AD940_07650 PE=4 SV=1	Transcriptional initiation protein Tat	AD940_07650	Gluconobacter thailandicus
A0A149SRY1	Hydroxyacylglutathione hydrolase OS=Gluconobacter thailandicus OX=257438 GN=AD940_07700 PE=4 SV=1	Hydroxyacylglutathione hydrolase	AD940_07700	Gluconobacter thailandicus
A0A511AVR8	ATP-dependent Clp protease adapter protein ClpS OS=Gluconobacter wancherniae NBRC 103581 OX=656744 GN=clpS PE=3 SV=1	ATP-dependent Clp protease adapter protein ClpS	clpS GWA01_00650	Gluconobacter wancherniae NBRC 103581
A0A511B181	30S ribosomal protein S12 OS=Gluconobacter wancherniae NBRC 103581 OX=656744 GN=rpsL PE=3 SV=1	30S ribosomal protein S12	rpsL GWA01_19890	Gluconobacter wancherniae NBRC 103581
A0A1L3RI52	Glutamine synthetase OS=Granulibacter bethesdensis OX=364410 GN=GbCGDNIH6_0957 PE=3 SV=1	Glutamine synthetase (EC 6.3.1.2)	GbCGDNIH6_0957 GbCGDNIH8_0957	Granulibacter bethesdensis
A0A4P5NPN4	Two component response regulator OS=Komagataeibacter diospyri OX=1932662 GN=MSKU9_1741 PE=4 SV=1	Two component response regulator	MSKU9_1741	Komagataeibacter diospyri
A0A4P5NQ53	RNA polymerase-binding transcription factor DksA OS=Komagataeibacter diospyri OX=1932662 GN=dksA PE=3 SV=1	RNA polymerase-binding transcription factor DksA	dksA MSKU9_1909	Komagataeibacter diospyri
A0A4P5NRA2	Parvulin-like PPIase OS=Komagataeibacter diospyri OX=1932662 GN=MSKU9_1088 PE=3 SV=1	Parvulin-like PPIase (Peptidyl-prolyl cis-trans isomerase plp) (Rotamase plp)	MSKU9_1088	Komagataeibacter diospyri
A0A4P5NRU9	Inosine-5'-monophosphate dehydrogenase OS=Komagataeibacter diospyri OX=1932662 GN=guaB PE=3 SV=1	Inosine-5'-monophosphate dehydrogenase (IMP dehydrogenase) (IMPD) (IMPDH) (EC 1.1.1.205)	guaB MSKU9_1025	Komagataeibacter diospyri
A0A4P5NRX2	Uncharacterized protein OS=Komagataeibacter diospyri OX=1932662 GN=MSKU9_2420 PE=4 SV=1	Tetratricopeptide repeat protein	MSKU9_2420	Komagataeibacter diospyri
A0A4P5NS64	Inorganic pyrophosphatase OS=Komagataeibacter diospyri OX=1932662 GN=ppa PE=3 SV=1	Inorganic pyrophosphatase (EC 3.6.1.1) (Pyrophosphate phospho-hydrolase) (PPase)	ppa MSKU9_2504	Komagataeibacter diospyri
A0A4P5NSU8	Glycine--tRNA ligase beta subunit OS=Komagataeibacter diospyri OX=1932662 GN=glyS PE=3 SV=1	Glycine--tRNA ligase beta subunit (EC 6.1.1.14) (Glycyl-tRNA synthetase beta subunit) (GlyRS)	glyS MSKU9_2800	Komagataeibacter diospyri
A0A4P5NTF3	Ribonuclease D OS=Komagataeibacter diospyri OX=1932662 GN=rnd PE=3 SV=1	Ribonuclease D (RNase D) (EC 3.1.13.5)	rnd MSKU9_1878	Komagataeibacter diospyri
A0A4P5NU03	Arylesterase OS=Komagataeibacter diospyri OX=1932662 GN=MSKU9_1156 PE=4 SV=1	Arylesterase	MSKU9_1156	Komagataeibacter diospyri
A0A4P5NUH5	Uncharacterized protein OS=Komagataeibacter diospyri OX=1932662 GN=MSKU9_1995 PE=4 SV=1	DOMON domain-containing protein	MSKU9_1995	Komagataeibacter diospyri
A0A4P5NXM1	NADH:flavin oxidoreductase OS=Komagataeibacter diospyri OX=1932662 GN=MSKU9_2546 PE=4 SV=1	NADH:flavin oxidoreductase	MSKU9_2546	Komagataeibacter diospyri
A0A4P5NYK2	Proline--tRNA ligase OS=Komagataeibacter diospyri OX=1932662 GN=proS PE=3 SV=1	Proline--tRNA ligase (EC 6.1.1.15) (Prolyl-tRNA synthetase) (ProRS)	proS MSKU9_1283	Komagataeibacter diospyri
A0A4P5NYS2	30S ribosomal protein S7 OS=Komagataeibacter diospyri OX=1932662 GN=rpsG PE=3 SV=1	30S ribosomal protein S7	rpsG MSKU9_1489	Komagataeibacter diospyri
A0A4P5NZ85	DNA/RNA helicase OS=Komagataeibacter diospyri OX=1932662 GN=MSKU9_1307 PE=3 SV=1	DNA/RNA helicase	MSKU9_1307	Komagataeibacter diospyri
A0A4P5NZI0	Probable cytosol aminopeptidase OS=Komagataeibacter diospyri OX=1932662 GN=pepA PE=3 SV=1	Probable cytosol aminopeptidase (EC 3.4.11.1) (Leucine aminopeptidase) (LAP) (EC 3.4.11.10) (Leucyl aminopeptidase)	pepA MSKU9_1407	Komagataeibacter diospyri
A0A4P5P0K2	Parvulin-like PPIase OS=Komagataeibacter diospyri OX=1932662 GN=MSKU9_1817 PE=3 SV=1	Parvulin-like PPIase (Peptidyl-prolyl cis-trans isomerase plp) (Rotamase plp)	MSKU9_1817	Komagataeibacter diospyri
A0A4P5P1J0	Dihydroflavonol-4-reductase OS=Komagataeibacter diospyri OX=1932662 GN=dfrA PE=3 SV=1	Dihydroflavonol-4-reductase	dfrA MSKU9_2137	Komagataeibacter diospyri
A0A4P5P339	Phosphatase OS=Komagataeibacter diospyri OX=1932662 GN=MSKU9_2717 PE=4 SV=1	Phosphatase	MSKU9_2717	Komagataeibacter diospyri
A0A4P5P437	Dipeptidase OS=Komagataeibacter diospyri OX=1932662 GN=MSKU9_1923 PE=4 SV=1	Dipeptidase	MSKU9_1923	Komagataeibacter diospyri
A0A4P5P4G6	Uncharacterized protein OS=Komagataeibacter diospyri OX=1932662 GN=MSKU9_1737 PE=4 SV=1	Lipoprotein	MSKU9_1737	Komagataeibacter diospyri
A0A4P5P539	Phosphate-specific transport system accessory protein PhoU OS=Komagataeibacter diospyri OX=1932662 GN=phoU PE=3 SV=1	Phosphate-specific transport system accessory protein PhoU	phoU MSKU9_2010	Komagataeibacter diospyri
A0A4P5P8K0	Bacterioferritin OS=Komagataeibacter diospyri OX=1932662 GN=MSKU9_0853 PE=3 SV=1	Bacterioferritin	MSKU9_0853	Komagataeibacter diospyri
A0A4V0WMG4	Uncharacterized protein OS=Komagataeibacter diospyri OX=1932662 GN=MSKU9_1723 PE=4 SV=1	DUF3035 domain-containing protein	MSKU9_1723	Komagataeibacter diospyri
A0A4V0WMV1	ABC transporter ATP-binding protein CydD OS=Komagataeibacter diospyri OX=1932662 GN=cydD PE=4 SV=1	ABC transporter ATP-binding protein CydD	cydD MSKU9_3093	Komagataeibacter diospyri
A0A068Q6W1	Acetolactate synthase OS=Komagataeibacter europaeus OX=33995 GN=ilvI PE=3 SV=1	Acetolactate synthase (EC 2.2.1.6)	ilvI	Komagataeibacter europaeus (Gluconacetobacter europaeus)
A0A0M0EC84	Uncharacterized protein OS=Komagataeibacter europaeus OX=33995 GN=KOEU_36560 PE=4 SV=1	ATP-binding protein	KOEU_36560	Komagataeibacter europaeus (Gluconacetobacter europaeus)
A0A0M0ECC2	Formate dehydrogenase H OS=Komagataeibacter europaeus OX=33995 GN=fdhF PE=3 SV=1	Formate dehydrogenase H (EC 1.1.99.33, EC 1.2.1.2)	fdhF KOEU_35910	Komagataeibacter europaeus (Gluconacetobacter europaeus)
A0A0M0ECF4	CobQ/CobB/MinD/ParA nucleotide binding domain protein OS=Komagataeibacter europaeus OX=33995 GN=KOEU_32260 PE=4 SV=1	CobQ/CobB/MinD/ParA nucleotide binding domain protein	KOEU_32260 KOEU_35730	Komagataeibacter europaeus (Gluconacetobacter europaeus)
A0A0M0ECI2	Xanthine-guanine phosphoribosyltransferase OS=Komagataeibacter europaeus OX=33995 GN=gpt PE=3 SV=1	Xanthine-guanine phosphoribosyltransferase (XGPRT) (EC 2.4.2.22) (Xanthine phosphoribosyltransferase)	gpt KOEU_35620	Komagataeibacter europaeus (Gluconacetobacter europaeus)
A0A0M0ECK7	Virginiamycin B lyase OS=Komagataeibacter europaeus OX=33995 GN=vgb PE=4 SV=1	Virginiamycin B lyase	vgb KOEU_35090	Komagataeibacter europaeus (Gluconacetobacter europaeus)
A0A0M0ECN5	Uncharacterized protein OS=Komagataeibacter europaeus OX=33995 GN=KOEU_34720 PE=4 SV=1	Nuclear transport factor 2 family protein	KOEU_34720	Komagataeibacter europaeus (Gluconacetobacter europaeus)
A0A0M0ECQ3	Nitrogen regulatory protein P-II OS=Komagataeibacter europaeus OX=33995 GN=glnB PE=3 SV=1	Nitrogen regulatory protein P-II	glnB KOEU_34890	Komagataeibacter europaeus (Gluconacetobacter europaeus)
A0A0M0ECQ5	Uncharacterized protein OS=Komagataeibacter europaeus OX=33995 GN=KOEU_34540 PE=4 SV=1	Lipoprotein	KOEU_34540	Komagataeibacter europaeus (Gluconacetobacter europaeus)
A0A0M0ED61	UDP-3-O-acyl-N-acetylglucosamine deacetylase OS=Komagataeibacter europaeus OX=33995 GN=lpxC PE=3 SV=1	UDP-3-O-acyl-N-acetylglucosamine deacetylase (UDP-3-O-acyl-GlcNAc deacetylase) (EC 3.5.1.108) (UDP-3-O-[R-3-hydroxymyristoyl]-N-acetylglucosamine deacetylase)	lpxC KOEU_33010	Komagataeibacter europaeus (Gluconacetobacter europaeus)
A0A0M0EDB3	Dihydroxy-acid dehydratase OS=Komagataeibacter europaeus OX=33995 GN=ilvD PE=3 SV=1	Dihydroxy-acid dehydratase (DAD) (EC 4.2.1.9)	ilvD KOEU_32300	Komagataeibacter europaeus (Gluconacetobacter europaeus)
A0A0M0EDB5	Carboxylesterase NlhH OS=Komagataeibacter europaeus OX=33995 GN=nlhH3 PE=4 SV=1	Carboxylesterase NlhH (EC 3.1.1.1)	nlhH3 KOEU_35580	Komagataeibacter europaeus (Gluconacetobacter europaeus)
A0A0M0EDB8	SGNH_hydro domain-containing protein OS=Komagataeibacter europaeus OX=33995 GN=KOEU_32360 PE=4 SV=1	SGNH_hydro domain-containing protein	KOEU_32360	Komagataeibacter europaeus (Gluconacetobacter europaeus)
A0A0M0EDG2	Nitrate reductase OS=Komagataeibacter europaeus OX=33995 GN=narB PE=3 SV=1	Nitrate reductase (EC 1.7.99.4)	narB KOEU_31930	Komagataeibacter europaeus (Gluconacetobacter europaeus)
A0A0M0EDI9	Nitrite reductase [NAD(P)H] OS=Komagataeibacter europaeus OX=33995 GN=nasD PE=4 SV=1	Nitrite reductase [NAD(P)H] (EC 1.7.1.4)	nasD KOEU_31940	Komagataeibacter europaeus (Gluconacetobacter europaeus)
A0A0M0EDM0	Uncharacterized protein OS=Komagataeibacter europaeus OX=33995 GN=KOEU_34930 PE=4 SV=1	DUF945 domain-containing protein	KOEU_34930	Komagataeibacter europaeus (Gluconacetobacter europaeus)
A0A0M0EDP3	Outer membrane protein OS=Komagataeibacter europaeus OX=33995 GN=KOEU_31360 PE=4 SV=1	Outer membrane protein	KOEU_31360	Komagataeibacter europaeus (Gluconacetobacter europaeus)
A0A0M0EDP6	Outer membrane protein OS=Komagataeibacter europaeus OX=33995 GN=KOEU_31380 PE=4 SV=1	Outer membrane protein	KOEU_31380	Komagataeibacter europaeus (Gluconacetobacter europaeus)
A0A0M0EDQ6	Sec translocon accessory complex subunit YajC OS=Komagataeibacter europaeus OX=33995 GN=yajC PE=3 SV=1	Sec translocon accessory complex subunit YajC	yajC KOEU_31480	Komagataeibacter europaeus (Gluconacetobacter europaeus)
A0A0M0EEC0	Serine-type D-Ala-D-Ala carboxypeptidase OS=Komagataeibacter europaeus OX=33995 GN=dacC PE=3 SV=1	serine-type D-Ala-D-Ala carboxypeptidase (EC 3.4.16.4)	dacC KOEU_28720	Komagataeibacter europaeus (Gluconacetobacter europaeus)
A0A0M0EED5	Molybdopterin synthase sulfur carrier subunit OS=Komagataeibacter europaeus OX=33995 GN=moaD PE=4 SV=1	Molybdopterin synthase sulfur carrier subunit	moaD KOEU_28870	Komagataeibacter europaeus (Gluconacetobacter europaeus)
A0A0M0EEE4	Thiosulfate sulfurtransferase OS=Komagataeibacter europaeus OX=33995 GN=rhdA PE=4 SV=1	Thiosulfate sulfurtransferase (EC 2.8.1.1)	rhdA KOEU_28600	Komagataeibacter europaeus (Gluconacetobacter europaeus)
A0A0M0EEG8	Inosine-5'-monophosphate dehydrogenase OS=Komagataeibacter europaeus OX=33995 GN=guaB PE=3 SV=1	Inosine-5'-monophosphate dehydrogenase (IMP dehydrogenase) (IMPD) (IMPDH) (EC 1.1.1.205)	guaB KOEU_28780	Komagataeibacter europaeus (Gluconacetobacter europaeus)
A0A0M0EEH6	Bacterioferritin OS=Komagataeibacter europaeus OX=33995 GN=bfr2 PE=3 SV=1	Bacterioferritin	bfr2 KOEU_28420	Komagataeibacter europaeus (Gluconacetobacter europaeus)
A0A0M0EEI1	Toluene efflux pump outer membrane protein TtgI OS=Komagataeibacter europaeus OX=33995 GN=ttgI PE=3 SV=1	Toluene efflux pump outer membrane protein TtgI	ttgI KOEU_28470	Komagataeibacter europaeus (Gluconacetobacter europaeus)
A0A0M0EEI8	Uncharacterized protein OS=Komagataeibacter europaeus OX=33995 GN=KOEU_28210 PE=4 SV=1	YncE family protein	KOEU_28210	Komagataeibacter europaeus (Gluconacetobacter europaeus)
A0A0M0EEI9	Uncharacterized protein OS=Komagataeibacter europaeus OX=33995 GN=KOEU_28130 PE=4 SV=1	Signal peptide protein	KOEU_28130	Komagataeibacter europaeus (Gluconacetobacter europaeus)
A0A0M0EEJ9	L-arabinolactonase OS=Komagataeibacter europaeus OX=33995 GN=araB1 PE=4 SV=1	L-arabinolactonase (EC 3.1.1.15)	araB1 KOEU_31440	Komagataeibacter europaeus (Gluconacetobacter europaeus)
A0A0M0EEK9	Gamma-glutamyltranspeptidase OS=Komagataeibacter europaeus OX=33995 GN=ggt2 PE=4 SV=1	Gamma-glutamyltranspeptidase (EC 2.3.2.2, EC 3.4.19.13)	ggt2 KOEU_27780	Komagataeibacter europaeus (Gluconacetobacter europaeus)
A0A0M0EEL0	Glycine dehydrogenase (decarboxylating) OS=Komagataeibacter europaeus OX=33995 GN=gcvP PE=3 SV=1	Glycine dehydrogenase (decarboxylating) (EC 1.4.4.2) (Glycine cleavage system P-protein) (Glycine decarboxylase) (Glycine dehydrogenase (aminomethyl-transferring))	gcvP KOEU_27950	Komagataeibacter europaeus (Gluconacetobacter europaeus)
A0A0M0EEL6	Glyceraldehyde-3-phosphate dehydrogenase OS=Komagataeibacter europaeus OX=33995 GN=gap PE=3 SV=1	Glyceraldehyde-3-phosphate dehydrogenase (EC 1.2.1.-)	gap KOEU_27830	Komagataeibacter europaeus (Gluconacetobacter europaeus)
A0A0M0EEL9	Acetyl-coenzyme A synthetase OS=Komagataeibacter europaeus OX=33995 GN=acsA PE=4 SV=1	Acetyl-coenzyme A synthetase (EC 6.2.1.1)	acsA KOEU_31010	Komagataeibacter europaeus (Gluconacetobacter europaeus)
A0A0M0EEM0	Peptidyl-prolyl cis-trans isomerase OS=Komagataeibacter europaeus OX=33995 GN=ppiB PE=3 SV=1	Peptidyl-prolyl cis-trans isomerase (PPIase) (EC 5.2.1.8)	ppiB KOEU_28050	Komagataeibacter europaeus (Gluconacetobacter europaeus)
A0A0M0EEN4	Phosphoglycerate kinase OS=Komagataeibacter europaeus OX=33995 GN=pgk PE=3 SV=1	Phosphoglycerate kinase (EC 2.7.2.3)	pgk KOEU_27840	Komagataeibacter europaeus (Gluconacetobacter europaeus)
A0A0M0EEP6	Integration host factor subunit beta OS=Komagataeibacter europaeus OX=33995 GN=ihfB PE=3 SV=1	Integration host factor subunit beta	ihfB KOEU_27360	Komagataeibacter europaeus (Gluconacetobacter europaeus)
A0A0M0EEQ1	Type-4 uracil-DNA glycosylase OS=Komagataeibacter europaeus OX=33995 GN=KOEU_27410 PE=3 SV=1	Type-4 uracil-DNA glycosylase (EC 3.2.2.27)	KOEU_27410	Komagataeibacter europaeus (Gluconacetobacter europaeus)
A0A0M0EER1	Glucose-6-phosphate 1-dehydrogenase OS=Komagataeibacter europaeus OX=33995 GN=zwf4 PE=3 SV=1	Glucose-6-phosphate 1-dehydrogenase (G6PD) (EC 1.1.1.49)	zwf4 zwf KOEU_27520	Komagataeibacter europaeus (Gluconacetobacter europaeus)
A0A0M0EER2	UDP-N-acetylglucosamine--N-acetylmuramyl-(pentapeptide) pyrophosphoryl-undecaprenol N-acetylglucosamine transferase OS=Komagataeibacter europaeus OX=33995 GN=murG PE=3 SV=1	UDP-N-acetylglucosamine--N-acetylmuramyl-(pentapeptide) pyrophosphoryl-undecaprenol N-acetylglucosamine transferase (EC 2.4.1.227) (Undecaprenyl-PP-MurNAc-pentapeptide-UDPGlcNAc GlcNAc transferase)	murG KOEU_27640	Komagataeibacter europaeus (Gluconacetobacter europaeus)
A0A0M0EER7	Cell division protein FtsA OS=Komagataeibacter europaeus OX=33995 GN=ftsA PE=3 SV=1	Cell division protein FtsA	ftsA KOEU_27690	Komagataeibacter europaeus (Gluconacetobacter europaeus)
A0A0M0EES2	N-ethylmaleimide reductase OS=Komagataeibacter europaeus OX=33995 GN=nemA1 PE=4 SV=1	N-ethylmaleimide reductase (EC 1.-.-.-)	nemA1 KOEU_26810	Komagataeibacter europaeus (Gluconacetobacter europaeus)
A0A0M0EES4	D-alanine--D-alanine ligase OS=Komagataeibacter europaeus OX=33995 GN=ddlB PE=3 SV=1	D-alanine--D-alanine ligase (EC 6.3.2.4) (D-Ala-D-Ala ligase) (D-alanylalanine synthetase)	ddlB ddl KOEU_27670	Komagataeibacter europaeus (Gluconacetobacter europaeus)
A0A0M0EES5	GTPase Obg OS=Komagataeibacter europaeus OX=33995 GN=cgtA PE=3 SV=1	GTPase Obg (EC 3.6.5.-) (GTP-binding protein Obg)	cgtA obg KOEU_27480	Komagataeibacter europaeus (Gluconacetobacter europaeus)
A0A0M0EF04	Colicin I receptor OS=Komagataeibacter europaeus OX=33995 GN=cirA3 PE=3 SV=1	Colicin I receptor	cirA3 KOEU_26680	Komagataeibacter europaeus (Gluconacetobacter europaeus)
A0A0M0EF12	Flavin-dependent L-tryptophan oxidase RebO OS=Komagataeibacter europaeus OX=33995 GN=rebO1 PE=4 SV=1	Flavin-dependent L-tryptophan oxidase RebO (EC 1.4.3.23)	rebO1 KOEU_26660	Komagataeibacter europaeus (Gluconacetobacter europaeus)
A0A0M0EF24	Triosephosphate isomerase OS=Komagataeibacter europaeus OX=33995 GN=tpiA2 PE=3 SV=1	Triosephosphate isomerase (TIM) (TPI) (EC 5.3.1.1) (Triose-phosphate isomerase)	tpiA2 tpiA KOEU_25840	Komagataeibacter europaeus (Gluconacetobacter europaeus)
A0A0M0EF35	Dihydrolipoyl dehydrogenase OS=Komagataeibacter europaeus OX=33995 GN=lpdC PE=3 SV=1	Dihydrolipoyl dehydrogenase (EC 1.8.1.4)	lpdC KOEU_25940	Komagataeibacter europaeus (Gluconacetobacter europaeus)
A0A0M0EF51	Adenylosuccinate lyase OS=Komagataeibacter europaeus OX=33995 GN=purB PE=3 SV=1	Adenylosuccinate lyase (ASL) (EC 4.3.2.2) (Adenylosuccinase)	purB KOEU_26020	Komagataeibacter europaeus (Gluconacetobacter europaeus)
A0A0M0EF52	BolA-like protein OS=Komagataeibacter europaeus OX=33995 GN=KOEU_26090 PE=3 SV=1	BolA-like protein	KOEU_26090	Komagataeibacter europaeus (Gluconacetobacter europaeus)
A0A0M0EF57	Phosphoribosylformylglycinamidine synthase subunit PurQ OS=Komagataeibacter europaeus OX=33995 GN=purQ PE=3 SV=1	Phosphoribosylformylglycinamidine synthase subunit PurQ (FGAM synthase) (EC 6.3.5.3) (Formylglycinamide ribonucleotide amidotransferase subunit I) (FGAR amidotransferase I) (FGAR-AT I) (Glutaminase PurQ) (EC 3.5.1.2) (Phosphoribosylformylglycinamidine synthase subunit I)	purQ KOEU_26070	Komagataeibacter europaeus (Gluconacetobacter europaeus)
A0A0M0EF58	Anthranilate phosphoribosyltransferase OS=Komagataeibacter europaeus OX=33995 GN=trpD PE=3 SV=1	Anthranilate phosphoribosyltransferase (EC 2.4.2.18)	trpD KOEU_25880	Komagataeibacter europaeus (Gluconacetobacter europaeus)
A0A0M0EF62	Parvulin-like PPIase OS=Komagataeibacter europaeus OX=33995 GN=ppiD PE=3 SV=1	Parvulin-like PPIase (Peptidyl-prolyl cis-trans isomerase plp) (Rotamase plp)	ppiD KOEU_25850	Komagataeibacter europaeus (Gluconacetobacter europaeus)
A0A0M0EF64	Acetyltransferase component of pyruvate dehydrogenase complex OS=Komagataeibacter europaeus OX=33995 GN=pdhC PE=3 SV=1	Acetyltransferase component of pyruvate dehydrogenase complex (EC 2.3.1.12)	pdhC KOEU_25930	Komagataeibacter europaeus (Gluconacetobacter europaeus)
A0A0M0EF79	Soluble lytic murein transglycosylase OS=Komagataeibacter europaeus OX=33995 GN=slt5 PE=3 SV=1	Soluble lytic murein transglycosylase (EC 4.2.2.-)	slt5 KOEU_26000	Komagataeibacter europaeus (Gluconacetobacter europaeus)
A0A0M0EF86	Alcohol dehydrogenase OS=Komagataeibacter europaeus OX=33995 GN=adhT2 PE=4 SV=1	Alcohol dehydrogenase (EC 1.1.1.1)	adhT2 KOEU_25250	Komagataeibacter europaeus (Gluconacetobacter europaeus)
A0A0M0EF87	Universal stress protein family protein OS=Komagataeibacter europaeus OX=33995 GN=KOEU_29250 PE=4 SV=1	Universal stress protein family protein	KOEU_29250	Komagataeibacter europaeus (Gluconacetobacter europaeus)
A0A0M0EF88	Glutaredoxin OS=Komagataeibacter europaeus OX=33995 GN=grxD PE=3 SV=1	Glutaredoxin	grxD KOEU_26100	Komagataeibacter europaeus (Gluconacetobacter europaeus)
A0A0M0EF89	3-mercaptopyruvate sulfurtransferase OS=Komagataeibacter europaeus OX=33995 GN=sseA PE=4 SV=1	3-mercaptopyruvate sulfurtransferase (EC 2.8.1.2)	sseA KOEU_26180	Komagataeibacter europaeus (Gluconacetobacter europaeus)
A0A0M0EF95	Alcohol dehydrogenase OS=Komagataeibacter europaeus OX=33995 GN=adh PE=3 SV=1	Alcohol dehydrogenase (EC 1.1.1.1)	adh KOEU_26200	Komagataeibacter europaeus (Gluconacetobacter europaeus)
A0A0M0EFC8	50S ribosomal protein L25 OS=Komagataeibacter europaeus OX=33995 GN=rplY PE=3 SV=1	50S ribosomal protein L25 (General stress protein CTC)	rplY ctc KOEU_25610	Komagataeibacter europaeus (Gluconacetobacter europaeus)
A0A0M0EFC9	Uncharacterized protein OS=Komagataeibacter europaeus OX=33995 GN=KOEU_25580 PE=4 SV=1	Lipoprotein	KOEU_25580	Komagataeibacter europaeus (Gluconacetobacter europaeus)
A0A0M0EFD9	2-iminobutanoate/2-iminopropanoate deaminase OS=Komagataeibacter europaeus OX=33995 GN=ridA PE=3 SV=1	2-iminobutanoate/2-iminopropanoate deaminase (EC 3.5.99.10)	ridA KOEU_25680	Komagataeibacter europaeus (Gluconacetobacter europaeus)
A0A0M0EFE5	Purine nucleoside phosphorylase OS=Komagataeibacter europaeus OX=33995 GN=yfiH PE=3 SV=1	Purine nucleoside phosphorylase	yfiH KOEU_25570	Komagataeibacter europaeus (Gluconacetobacter europaeus)
A0A0M0EFF3	CHAP domain protein OS=Komagataeibacter europaeus OX=33995 GN=KOEU_25670 PE=4 SV=1	CHAP domain protein	KOEU_25670	Komagataeibacter europaeus (Gluconacetobacter europaeus)
A0A0M0EFG0	Protein RecA OS=Komagataeibacter europaeus OX=33995 GN=recA PE=3 SV=1	Protein RecA (Recombinase A)	recA KOEU_27770	Komagataeibacter europaeus (Gluconacetobacter europaeus)
A0A0M0EFI3	Glycine cleavage system T protein OS=Komagataeibacter europaeus OX=33995 GN=gcvT3 PE=3 SV=1	aminomethyltransferase (EC 2.1.2.10) (Glycine cleavage system T protein)	gcvT3 KOEU_27970	Komagataeibacter europaeus (Gluconacetobacter europaeus)
A0A0M0EFJ6	2-dehydro-3-deoxy-phosphogluconate aldolase OS=Komagataeibacter europaeus OX=33995 GN=eda PE=3 SV=1	2-dehydro-3-deoxy-phosphogluconate aldolase (EC 4.1.2.14)	eda KOEU_28080	Komagataeibacter europaeus (Gluconacetobacter europaeus)
A0A0M0EFK2	CTP pyrophosphohydrolase OS=Komagataeibacter europaeus OX=33995 GN=nudG2 PE=3 SV=1	CTP pyrophosphohydrolase (EC 3.6.1.65)	nudG2 KOEU_27300	Komagataeibacter europaeus (Gluconacetobacter europaeus)
A0A0M0EFP3	UDP-N-acetylenolpyruvoylglucosamine reductase OS=Komagataeibacter europaeus OX=33995 GN=murB PE=3 SV=1	UDP-N-acetylenolpyruvoylglucosamine reductase (EC 1.3.1.98) (UDP-N-acetylmuramate dehydrogenase)	murB KOEU_27660	Komagataeibacter europaeus (Gluconacetobacter europaeus)
A0A0M0EFR3	N-substituted formamide deformylase OS=Komagataeibacter europaeus OX=33995 GN=nfdA2 PE=4 SV=1	N-substituted formamide deformylase (EC 3.5.1.91)	nfdA2 KOEU_26930	Komagataeibacter europaeus (Gluconacetobacter europaeus)
A0A0M0EFR8	Cell division topological specificity factor OS=Komagataeibacter europaeus OX=33995 GN=minE PE=3 SV=1	Cell division topological specificity factor	minE KOEU_23290	Komagataeibacter europaeus (Gluconacetobacter europaeus)
A0A0M0EFT7	Cell division inhibitor MinD OS=Komagataeibacter europaeus OX=33995 GN=minD2 PE=3 SV=1	Septum site-determining protein MinD (Cell division inhibitor MinD)	minD2 KOEU_23300	Komagataeibacter europaeus (Gluconacetobacter europaeus)
A0A0M0EFU2	Adenylosuccinate synthetase OS=Komagataeibacter europaeus OX=33995 GN=purA PE=3 SV=1	Adenylosuccinate synthetase (AMPSase) (AdSS) (EC 6.3.4.4) (IMP--aspartate ligase)	purA KOEU_23530	Komagataeibacter europaeus (Gluconacetobacter europaeus)
A0A0M0EFU3	Ferredoxin--NADP reductase OS=Komagataeibacter europaeus OX=33995 GN=KOEU_23330 PE=4 SV=1	Ferredoxin--NADP reductase (EC 1.18.1.2)	KOEU_23330	Komagataeibacter europaeus (Gluconacetobacter europaeus)
A0A0M0EFV2	Thermostable beta-glucosidase B OS=Komagataeibacter europaeus OX=33995 GN=bglB2 PE=4 SV=1	Thermostable beta-glucosidase B (EC 3.2.1.21)	bglB2 KOEU_23640	Komagataeibacter europaeus (Gluconacetobacter europaeus)
A0A0M0EFW4	Sporulation related domain protein OS=Komagataeibacter europaeus OX=33995 GN=KOEU_23760 PE=4 SV=1	Sporulation related domain protein	KOEU_23760	Komagataeibacter europaeus (Gluconacetobacter europaeus)
A0A0M0EFW5	Cellulose synthase operon protein C OS=Komagataeibacter europaeus OX=33995 GN=acsC2 PE=3 SV=1	Cellulose synthase operon protein C	acsC2 KOEU_23620	Komagataeibacter europaeus (Gluconacetobacter europaeus)
A0A0M0EFW9	Serine--tRNA ligase OS=Komagataeibacter europaeus OX=33995 GN=serS PE=3 SV=1	Serine--tRNA ligase (EC 6.1.1.11) (Seryl-tRNA synthetase) (SerRS) (Seryl-tRNA(Ser/Sec) synthetase)	serS KOEU_23810	Komagataeibacter europaeus (Gluconacetobacter europaeus)
A0A0M0EFX4	Phospho-2-dehydro-3-deoxyheptonate aldolase OS=Komagataeibacter europaeus OX=33995 GN=aroH PE=3 SV=1	Phospho-2-dehydro-3-deoxyheptonate aldolase (EC 2.5.1.54)	aroH KOEU_23860	Komagataeibacter europaeus (Gluconacetobacter europaeus)
A0A0M0EFX5	Exodeoxyribonuclease III OS=Komagataeibacter europaeus OX=33995 GN=xthA1 PE=3 SV=1	Exodeoxyribonuclease III (EC 3.1.11.2)	xthA1 KOEU_23720	Komagataeibacter europaeus (Gluconacetobacter europaeus)
A0A0M0EFX8	Aspartate--tRNA(Asp/Asn) ligase OS=Komagataeibacter europaeus OX=33995 GN=aspS PE=3 SV=1	Aspartate--tRNA(Asp/Asn) ligase (EC 6.1.1.23) (Aspartyl-tRNA synthetase) (AspRS) (Non-discriminating aspartyl-tRNA synthetase) (ND-AspRS)	aspS KOEU_23700	Komagataeibacter europaeus (Gluconacetobacter europaeus)
A0A0M0EFY6	Arginine--tRNA ligase OS=Komagataeibacter europaeus OX=33995 GN=argS PE=3 SV=1	Arginine--tRNA ligase (EC 6.1.1.19) (Arginyl-tRNA synthetase) (ArgRS)	argS KOEU_23750	Komagataeibacter europaeus (Gluconacetobacter europaeus)
A0A0M0EFY7	Alcohol dehydrogenase cytochrome c subunit OS=Komagataeibacter europaeus OX=33995 GN=adhB2 PE=4 SV=1	Alcohol dehydrogenase cytochrome c subunit	adhB2 KOEU_26650	Komagataeibacter europaeus (Gluconacetobacter europaeus)
A0A0M0EFZ9	Uncharacterized protein OS=Komagataeibacter europaeus OX=33995 GN=KOEU_22610 PE=4 SV=1	Secreted protein	KOEU_22610	Komagataeibacter europaeus (Gluconacetobacter europaeus)
A0A0M0EG03	Uncharacterized protein OS=Komagataeibacter europaeus OX=33995 GN=KOEU_22660 PE=4 SV=1	WGR domain-containing protein	KOEU_22660	Komagataeibacter europaeus (Gluconacetobacter europaeus)
A0A0M0EG19	Anthranilate synthase component 1 OS=Komagataeibacter europaeus OX=33995 GN=trpE PE=3 SV=1	Anthranilate synthase component 1 (EC 4.1.3.27)	trpE KOEU_25860	Komagataeibacter europaeus (Gluconacetobacter europaeus)
A0A0M0EG25	Pyruvate dehydrogenase E1 component subunit alpha OS=Komagataeibacter europaeus OX=33995 GN=acoA1 PE=4 SV=1	Pyruvate dehydrogenase E1 component subunit alpha (EC 1.2.4.1)	acoA1 pdhA KOEU_25910	Komagataeibacter europaeus (Gluconacetobacter europaeus)
A0A0M0EG34	Uncharacterized protein OS=Komagataeibacter europaeus OX=33995 GN=KOEU_22770 PE=4 SV=1	Beta/gamma crystallin	KOEU_22770	Komagataeibacter europaeus (Gluconacetobacter europaeus)
A0A0M0EG56	Lon protease 2 OS=Komagataeibacter europaeus OX=33995 GN=lon2 PE=4 SV=1	Lon protease 2 (EC 3.4.21.53)	lon2 KOEU_22970	Komagataeibacter europaeus (Gluconacetobacter europaeus)
A0A0M0EG73	Putative DEAD-box ATP-dependent RNA helicase OS=Komagataeibacter europaeus OX=33995 GN=KOEU_25240 PE=3 SV=1	Putative DEAD-box ATP-dependent RNA helicase (EC 3.6.4.13)	KOEU_25240	Komagataeibacter europaeus (Gluconacetobacter europaeus)
A0A0M0EG74	Alkyl hydroperoxide reductase C OS=Komagataeibacter europaeus OX=33995 GN=KOEU_21700 PE=4 SV=1	Alkyl hydroperoxide reductase C (Peroxiredoxin) (Thioredoxin peroxidase)	KOEU_21700	Komagataeibacter europaeus (Gluconacetobacter europaeus)
A0A0M0EG86	6-phosphogluconolactonase OS=Komagataeibacter europaeus OX=33995 GN=pgl3 PE=3 SV=1	6-phosphogluconolactonase (6PGL) (EC 3.1.1.31)	pgl3 pgl KOEU_21780	Komagataeibacter europaeus (Gluconacetobacter europaeus)
A0A0M0EG91	Transaldolase OS=Komagataeibacter europaeus OX=33995 GN=tal2 PE=3 SV=1	Transaldolase (EC 2.2.1.2)	tal2 tal KOEU_21830	Komagataeibacter europaeus (Gluconacetobacter europaeus)
A0A0M0EG97	Periplasmic serine endoprotease DegP-like OS=Komagataeibacter europaeus OX=33995 GN=degP13 PE=3 SV=1	Periplasmic serine endoprotease DegP-like (EC 3.4.21.107)	degP13 KOEU_21970	Komagataeibacter europaeus (Gluconacetobacter europaeus)
A0A0M0EG98	Sugar phosphatase YidA OS=Komagataeibacter europaeus OX=33995 GN=yidA2 PE=4 SV=1	Sugar phosphatase YidA (EC 3.1.3.23)	yidA2 KOEU_21790	Komagataeibacter europaeus (Gluconacetobacter europaeus)
A0A0M0EGA4	6-phosphogluconate dehydrogenase, NAD(+)-dependent, decarboxylating OS=Komagataeibacter europaeus OX=33995 GN=gntZ PE=3 SV=1	6-phosphogluconate dehydrogenase, NAD(+)-dependent, decarboxylating (EC 1.1.1.343)	gntZ KOEU_21820	Komagataeibacter europaeus (Gluconacetobacter europaeus)
A0A0M0EGA5	Alpha-ketoglutarate permease OS=Komagataeibacter europaeus OX=33995 GN=csbX2 PE=4 SV=1	Alpha-ketoglutarate permease	csbX2 KOEU_21890	Komagataeibacter europaeus (Gluconacetobacter europaeus)
A0A0M0EGA6	Virulence protein OS=Komagataeibacter europaeus OX=33995 GN=KOEU_22070 PE=4 SV=1	Virulence protein	KOEU_22070	Komagataeibacter europaeus (Gluconacetobacter europaeus)
A0A0M0EGA9	Putative phospholipid-binding protein MlaC OS=Komagataeibacter europaeus OX=33995 GN=mlaC PE=4 SV=1	Putative phospholipid-binding protein MlaC	mlaC KOEU_22130	Komagataeibacter europaeus (Gluconacetobacter europaeus)
A0A0M0EGB4	Glucans biosynthesis protein D OS=Komagataeibacter europaeus OX=33995 GN=mdoD PE=3 SV=1	Glucans biosynthesis protein D	mdoD KOEU_21920	Komagataeibacter europaeus (Gluconacetobacter europaeus)
A0A0M0EGC1	Uncharacterized protein OS=Komagataeibacter europaeus OX=33995 GN=KOEU_22050 PE=4 SV=1	Uncharacterized protein	KOEU_22050	Komagataeibacter europaeus (Gluconacetobacter europaeus)
A0A0M0EGD2	Alpha-ribazole phosphatase OS=Komagataeibacter europaeus OX=33995 GN=cobC2 PE=4 SV=1	Alpha-ribazole phosphatase (EC 3.1.3.73)	cobC2 KOEU_25600	Komagataeibacter europaeus (Gluconacetobacter europaeus)
A0A0M0EGD5	Outer membrane protein (OmpH-like) OS=Komagataeibacter europaeus OX=33995 GN=KOEU_22310 PE=3 SV=1	Outer membrane protein (OmpH-like)	KOEU_22310	Komagataeibacter europaeus (Gluconacetobacter europaeus)
A0A0M0EGE0	Putative xanthine dehydrogenase subunit A OS=Komagataeibacter europaeus OX=33995 GN=pucA PE=4 SV=1	Putative xanthine dehydrogenase subunit A (EC 1.17.1.4)	pucA KOEU_25700	Komagataeibacter europaeus (Gluconacetobacter europaeus)
A0A0M0EGE3	Methionine synthase OS=Komagataeibacter europaeus OX=33995 GN=metH PE=3 SV=1	Methionine synthase (EC 2.1.1.13) (5-methyltetrahydrofolate--homocysteine methyltransferase)	metH KOEU_22250	Komagataeibacter europaeus (Gluconacetobacter europaeus)
A0A0M0EGE6	3-succinoylsemialdehyde-pyridine dehydrogenase OS=Komagataeibacter europaeus OX=33995 GN=ald PE=4 SV=1	3-succinoylsemialdehyde-pyridine dehydrogenase (EC 1.2.1.83)	ald KOEU_20820	Komagataeibacter europaeus (Gluconacetobacter europaeus)
A0A0M0EGF6	Uncharacterized protein OS=Komagataeibacter europaeus OX=33995 GN=KOEU_20830 PE=4 SV=1	NAD(P)/FAD-dependent oxidoreductase	KOEU_20830	Komagataeibacter europaeus (Gluconacetobacter europaeus)
A0A0M0EGG8	2-iminobutanoate/2-iminopropanoate deaminase OS=Komagataeibacter europaeus OX=33995 GN=yabJ1 PE=4 SV=1	2-iminobutanoate/2-iminopropanoate deaminase (EC 3.5.99.10)	yabJ1 KOEU_20980	Komagataeibacter europaeus (Gluconacetobacter europaeus)
A0A0M0EGJ2	Transcriptional regulator YqjI OS=Komagataeibacter europaeus OX=33995 GN=yqjI2 PE=4 SV=1	Transcriptional regulator YqjI	yqjI2 KOEU_21320	Komagataeibacter europaeus (Gluconacetobacter europaeus)
A0A0M0EGJ6	Gluconate 5-dehydrogenase OS=Komagataeibacter europaeus OX=33995 GN=gno3 PE=4 SV=1	Gluconate 5-dehydrogenase (EC 1.1.1.69)	gno3 KOEU_21080	Komagataeibacter europaeus (Gluconacetobacter europaeus)
A0A0M0EGJ8	Transposase IS116/IS110/IS902 family protein OS=Komagataeibacter europaeus OX=33995 GN=KOEU_24020 PE=4 SV=1	Transposase IS116/IS110/IS902 family protein	KOEU_24020	Komagataeibacter europaeus (Gluconacetobacter europaeus)
A0A0M0EGK6	Non-hemolytic phospholipase C OS=Komagataeibacter europaeus OX=33995 GN=plcN3 PE=4 SV=1	Non-hemolytic phospholipase C (EC 3.1.4.3)	plcN3 KOEU_21400	Komagataeibacter europaeus (Gluconacetobacter europaeus)
A0A0M0EGL1	Secretory lipase OS=Komagataeibacter europaeus OX=33995 GN=KOEU_21450 PE=3 SV=1	Secretory lipase	KOEU_21450	Komagataeibacter europaeus (Gluconacetobacter europaeus)
A0A0M0EGL6	6-phosphogluconate phosphatase OS=Komagataeibacter europaeus OX=33995 GN=yieH2 PE=4 SV=1	6-phosphogluconate phosphatase (EC 3.1.3.-)	yieH2 KOEU_19980	Komagataeibacter europaeus (Gluconacetobacter europaeus)
A0A0M0EGN1	Phosphate-binding protein PstS OS=Komagataeibacter europaeus OX=33995 GN=pstS2 PE=3 SV=1	Phosphate-binding protein PstS	pstS2 KOEU_20130	Komagataeibacter europaeus (Gluconacetobacter europaeus)
A0A0M0EGN9	Diflavin flavoprotein A 1 OS=Komagataeibacter europaeus OX=33995 GN=dfa1 PE=4 SV=1	Diflavin flavoprotein A 1 (EC 1.-.-.-)	dfa1 KOEU_21480	Komagataeibacter europaeus (Gluconacetobacter europaeus)
A0A0M0EGP5	Thermostable beta-glucosidase B OS=Komagataeibacter europaeus OX=33995 GN=bglB1 PE=4 SV=1	Thermostable beta-glucosidase B (EC 3.2.1.21)	bglB1 KOEU_20210	Komagataeibacter europaeus (Gluconacetobacter europaeus)
A0A0M0EGP9	Probable septum site-determining protein MinC OS=Komagataeibacter europaeus OX=33995 GN=minC PE=3 SV=1	Probable septum site-determining protein MinC	minC KOEU_23310	Komagataeibacter europaeus (Gluconacetobacter europaeus)
A0A0M0EGQ2	Lytic murein transglycosylase OS=Komagataeibacter europaeus OX=33995 GN=KOEU_20220 PE=3 SV=1	Lytic murein transglycosylase	KOEU_20220	Komagataeibacter europaeus (Gluconacetobacter europaeus)
A0A0M0EGQ7	ATP phosphoribosyltransferase regulatory subunit OS=Komagataeibacter europaeus OX=33995 GN=hisZ PE=3 SV=1	ATP phosphoribosyltransferase regulatory subunit	hisZ KOEU_23520	Komagataeibacter europaeus (Gluconacetobacter europaeus)
A0A0M0EGQ9	Cellulase OS=Komagataeibacter europaeus OX=33995 GN=cmcAX PE=3 SV=1	cellulase (EC 3.2.1.4)	cmcAX KOEU_23580	Komagataeibacter europaeus (Gluconacetobacter europaeus)
A0A0M0EGR1	Probable potassium transport system protein kup OS=Komagataeibacter europaeus OX=33995 GN=kup PE=3 SV=1	Probable potassium transport system protein kup	kup KOEU_20260	Komagataeibacter europaeus (Gluconacetobacter europaeus)
A0A0M0EGR5	Uncharacterized protein OS=Komagataeibacter europaeus OX=33995 GN=KOEU_20330 PE=4 SV=1	DUF2059 domain-containing protein	KOEU_20330	Komagataeibacter europaeus (Gluconacetobacter europaeus)
A0A0M0EGR7	Pyridoxal phosphate homeostasis protein OS=Komagataeibacter europaeus OX=33995 GN=KOEU_20270 PE=3 SV=1	Pyridoxal phosphate homeostasis protein (PLP homeostasis protein)	KOEU_20270	Komagataeibacter europaeus (Gluconacetobacter europaeus)
A0A0M0EGT7	Ribonuclease E OS=Komagataeibacter europaeus OX=33995 GN=rne2 PE=3 SV=1	Ribonuclease E (RNase E) (EC 3.1.26.12)	rne2 rne KOEU_20630	Komagataeibacter europaeus (Gluconacetobacter europaeus)
A0A0M0EGU2	Uncharacterized protein OS=Komagataeibacter europaeus OX=33995 GN=KOEU_20660 PE=4 SV=1	Gly-zipper_Omp domain-containing protein	KOEU_20660	Komagataeibacter europaeus (Gluconacetobacter europaeus)
A0A0M0EGU7	Ribulose-phosphate 3-epimerase OS=Komagataeibacter europaeus OX=33995 GN=rpe PE=3 SV=1	Ribulose-phosphate 3-epimerase (EC 5.1.3.1)	rpe KOEU_20290	Komagataeibacter europaeus (Gluconacetobacter europaeus)
A0A0M0EGX0	DNA topoisomerase 1 OS=Komagataeibacter europaeus OX=33995 GN=topA PE=3 SV=1	DNA topoisomerase 1 (EC 5.6.2.1) (DNA topoisomerase I)	topA KOEU_19160	Komagataeibacter europaeus (Gluconacetobacter europaeus)
A0A0M0EGX1	HIT-like protein OS=Komagataeibacter europaeus OX=33995 GN=KOEU_19050 PE=4 SV=1	HIT-like protein (EC 3.-.-.-)	KOEU_19050	Komagataeibacter europaeus (Gluconacetobacter europaeus)
A0A0M0EGX9	UvrABC system protein A OS=Komagataeibacter europaeus OX=33995 GN=uvrA1 PE=4 SV=1	UvrABC system protein A	uvrA1 KOEU_22800	Komagataeibacter europaeus (Gluconacetobacter europaeus)
A0A0M0EGY2	Uncharacterized protein OS=Komagataeibacter europaeus OX=33995 GN=KOEU_19240 PE=4 SV=1	Inhibitor_I29 domain-containing protein	KOEU_19240	Komagataeibacter europaeus (Gluconacetobacter europaeus)
A0A0M0EGY8	Riboflavin biosynthesis protein OS=Komagataeibacter europaeus OX=33995 GN=ribF PE=3 SV=1	Riboflavin biosynthesis protein [Includes: Riboflavin kinase (EC 2.7.1.26) (Flavokinase); FMN adenylyltransferase (EC 2.7.7.2) (FAD pyrophosphorylase) (FAD synthase)]	ribF KOEU_19310	Komagataeibacter europaeus (Gluconacetobacter europaeus)
A0A0M0EGZ0	Methylthioribulose-1-phosphate dehydratase OS=Komagataeibacter europaeus OX=33995 GN=mtnB PE=3 SV=1	Methylthioribulose-1-phosphate dehydratase (MTRu-1-P dehydratase) (EC 4.2.1.109)	mtnB KOEU_19340	Komagataeibacter europaeus (Gluconacetobacter europaeus)
A0A0M0EH00	Pantothenate synthetase OS=Komagataeibacter europaeus OX=33995 GN=panC PE=3 SV=1	Pantothenate synthetase (PS) (EC 6.3.2.1) (Pantoate--beta-alanine ligase) (Pantoate-activating enzyme)	panC KOEU_22950	Komagataeibacter europaeus (Gluconacetobacter europaeus)
A0A0M0EH03	Sec-independent protein translocase protein TatA OS=Komagataeibacter europaeus OX=33995 GN=tatA PE=3 SV=1	Sec-independent protein translocase protein TatA	tatA KOEU_19350	Komagataeibacter europaeus (Gluconacetobacter europaeus)
A0A0M0EH05	Polysaccharide biosynthesis/export protein OS=Komagataeibacter europaeus OX=33995 GN=KOEU_23010 PE=4 SV=1	Polysaccharide biosynthesis/export protein	KOEU_23010	Komagataeibacter europaeus (Gluconacetobacter europaeus)
A0A0M0EH06	Aspartate carbamoyltransferase OS=Komagataeibacter europaeus OX=33995 GN=pyrB PE=3 SV=1	Aspartate carbamoyltransferase (EC 2.1.3.2) (Aspartate transcarbamylase) (ATCase)	pyrB KOEU_19120	Komagataeibacter europaeus (Gluconacetobacter europaeus)
A0A0M0EH08	Uncharacterized protein OS=Komagataeibacter europaeus OX=33995 GN=KOEU_19560 PE=4 SV=1	DUF4169 family protein	KOEU_19560	Komagataeibacter europaeus (Gluconacetobacter europaeus)
A0A0M0EH18	Oxygen sensor protein DosP OS=Komagataeibacter europaeus OX=33995 GN=dosP5 PE=4 SV=1	Oxygen sensor protein DosP (EC 3.1.4.52)	dosP5 KOEU_19670	Komagataeibacter europaeus (Gluconacetobacter europaeus)
A0A0M0EH23	Uncharacterized protein OS=Komagataeibacter europaeus OX=33995 GN=KOEU_19720 PE=4 SV=1	Structural protein	KOEU_19720	Komagataeibacter europaeus (Gluconacetobacter europaeus)
A0A0M0EH24	Histidinol dehydrogenase OS=Komagataeibacter europaeus OX=33995 GN=hisD1 PE=3 SV=1	Histidinol dehydrogenase (HDH) (EC 1.1.1.23)	hisD1 hisD KOEU_19600	Komagataeibacter europaeus (Gluconacetobacter europaeus)
A0A0M0EH32	Allantoinase OS=Komagataeibacter europaeus OX=33995 GN=allB PE=3 SV=1	Allantoinase (EC 3.5.2.5)	allB KOEU_19660	Komagataeibacter europaeus (Gluconacetobacter europaeus)
A0A0M0EH51	Uncharacterized protein OS=Komagataeibacter europaeus OX=33995 GN=KOEU_19870 PE=4 SV=1	DUF3846 domain-containing protein	KOEU_19870	Komagataeibacter europaeus (Gluconacetobacter europaeus)
A0A0M0EH58	Sugar phosphatase YidA OS=Komagataeibacter europaeus OX=33995 GN=yidA3 PE=4 SV=1	Sugar phosphatase YidA (EC 3.1.3.23)	yidA3 KOEU_21800	Komagataeibacter europaeus (Gluconacetobacter europaeus)
A0A0M0EH60	NADH dehydrogenase OS=Komagataeibacter europaeus OX=33995 GN=ndh1 PE=3 SV=1	NADH dehydrogenase (EC 1.6.99.3)	ndh1 KOEU_18070	Komagataeibacter europaeus (Gluconacetobacter europaeus)
A0A0M0EH64	NAD-dependent malic enzyme OS=Komagataeibacter europaeus OX=33995 GN=maeA PE=3 SV=1	NAD-dependent malic enzyme (EC 1.1.1.38)	maeA KOEU_18230	Komagataeibacter europaeus (Gluconacetobacter europaeus)
A0A0M0EH66	Uncharacterized protein OS=Komagataeibacter europaeus OX=33995 GN=KOEU_19730 PE=4 SV=1	Ferritin-like domain-containing protein	KOEU_19730	Komagataeibacter europaeus (Gluconacetobacter europaeus)
A0A0M0EH71	Single-stranded-DNA-specific exonuclease RecJ OS=Komagataeibacter europaeus OX=33995 GN=recJ PE=3 SV=1	Single-stranded-DNA-specific exonuclease RecJ	recJ KOEU_19780	Komagataeibacter europaeus (Gluconacetobacter europaeus)
A0A0M0EH82	Succinate-semialdehyde dehydrogenase [NADP(+)] GabD OS=Komagataeibacter europaeus OX=33995 GN=gabD PE=3 SV=1	Succinate-semialdehyde dehydrogenase [NADP(+)] GabD (EC 1.2.1.79)	gabD KOEU_18370	Komagataeibacter europaeus (Gluconacetobacter europaeus)
A0A0M0EHA1	3-oxoacyl-[acyl-carrier-protein] reductase FabG OS=Komagataeibacter europaeus OX=33995 GN=fabG5 PE=4 SV=1	3-oxoacyl-[acyl-carrier-protein] reductase FabG (EC 1.1.1.100)	fabG5 KOEU_18570	Komagataeibacter europaeus (Gluconacetobacter europaeus)
A0A0M0EHC1	Isoquinoline 1-oxidoreductase subunit beta OS=Komagataeibacter europaeus OX=33995 GN=iorB PE=4 SV=1	Isoquinoline 1-oxidoreductase subunit beta (EC 1.3.99.16)	iorB KOEU_18840	Komagataeibacter europaeus (Gluconacetobacter europaeus)
A0A0M0EHC2	Methylamine dehydrogenase heavy chain OS=Komagataeibacter europaeus OX=33995 GN=mauB1 PE=3 SV=1	Methylamine dehydrogenase heavy chain (EC 1.4.9.1)	mauB1 KOEU_18770	Komagataeibacter europaeus (Gluconacetobacter europaeus)
A0A0M0EHE1	Beta-alanine--pyruvate aminotransferase OS=Komagataeibacter europaeus OX=33995 GN=bauA PE=3 SV=1	Beta-alanine--pyruvate aminotransferase (EC 2.6.1.18)	bauA KOEU_18930	Komagataeibacter europaeus (Gluconacetobacter europaeus)
A0A0M0EHF1	Chorismate mutase OS=Komagataeibacter europaeus OX=33995 GN=tyrA PE=4 SV=1	chorismate mutase (EC 5.4.99.5)	tyrA KOEU_16530	Komagataeibacter europaeus (Gluconacetobacter europaeus)
A0A0M0EHF5	Hemolysin C OS=Komagataeibacter europaeus OX=33995 GN=tlyC2 PE=3 SV=1	Hemolysin C	tlyC2 KOEU_16580	Komagataeibacter europaeus (Gluconacetobacter europaeus)
A0A0M0EHF8	S-formylglutathione hydrolase OS=Komagataeibacter europaeus OX=33995 GN=fghA PE=3 SV=1	S-formylglutathione hydrolase (EC 3.1.2.12)	fghA KOEU_16690	Komagataeibacter europaeus (Gluconacetobacter europaeus)
A0A0M0EHG5	Transcriptional regulatory protein OmpR OS=Komagataeibacter europaeus OX=33995 GN=ompR3 PE=4 SV=1	Transcriptional regulatory protein OmpR	ompR3 KOEU_16720	Komagataeibacter europaeus (Gluconacetobacter europaeus)
A0A0M0EHI2	Integration host factor subunit alpha OS=Komagataeibacter europaeus OX=33995 GN=ihfA PE=3 SV=1	Integration host factor subunit alpha (IHF-alpha)	ihfA himA KOEU_16830	Komagataeibacter europaeus (Gluconacetobacter europaeus)
A0A0M0EHI3	Uncharacterized protein OS=Komagataeibacter europaeus OX=33995 GN=KOEU_16950 PE=4 SV=1	DUF445 domain-containing protein	KOEU_16950	Komagataeibacter europaeus (Gluconacetobacter europaeus)
A0A0M0EHI6	Levanase OS=Komagataeibacter europaeus OX=33995 GN=sacC PE=3 SV=1	Levanase (EC 3.2.1.80)	sacC KOEU_21390	Komagataeibacter europaeus (Gluconacetobacter europaeus)
A0A0M0EHJ5	ATP-dependent RNA helicase RhlE OS=Komagataeibacter europaeus OX=33995 GN=rhlE2 PE=3 SV=1	ATP-dependent RNA helicase RhlE (EC 3.6.4.13)	rhlE2 KOEU_17050	Komagataeibacter europaeus (Gluconacetobacter europaeus)
A0A0M0EHJ7	FeS cluster assembly protein SufD OS=Komagataeibacter europaeus OX=33995 GN=sufD PE=3 SV=1	FeS cluster assembly protein SufD	sufD KOEU_16990	Komagataeibacter europaeus (Gluconacetobacter europaeus)
A0A0M0EHJ9	Trigger factor OS=Komagataeibacter europaeus OX=33995 GN=tig PE=3 SV=1	Trigger factor (TF) (EC 5.2.1.8) (PPIase)	tig KOEU_17090	Komagataeibacter europaeus (Gluconacetobacter europaeus)
A0A0M0EHK4	Multidrug resistance protein MexA OS=Komagataeibacter europaeus OX=33995 GN=mexA PE=3 SV=1	Multidrug resistance protein MexA	mexA KOEU_19950	Komagataeibacter europaeus (Gluconacetobacter europaeus)
A0A0M0EHL7	Proline--tRNA ligase OS=Komagataeibacter europaeus OX=33995 GN=proS PE=3 SV=1	Proline--tRNA ligase (EC 6.1.1.15) (Prolyl-tRNA synthetase) (ProRS)	proS KOEU_17310	Komagataeibacter europaeus (Gluconacetobacter europaeus)
A0A0M0EHM5	ATP-dependent RNA helicase RhlE OS=Komagataeibacter europaeus OX=33995 GN=rhlE3 PE=3 SV=1	ATP-dependent RNA helicase RhlE (EC 3.6.4.13)	rhlE3 KOEU_17380	Komagataeibacter europaeus (Gluconacetobacter europaeus)
A0A0M0EHN0	Uncharacterized protein OS=Komagataeibacter europaeus OX=33995 GN=KOEU_20200 PE=4 SV=1	DUF3576 domain-containing protein	KOEU_20200	Komagataeibacter europaeus (Gluconacetobacter europaeus)
A0A0M0EHN3	Putative NAD(P)H nitroreductase MhqN OS=Komagataeibacter europaeus OX=33995 GN=mhqN PE=4 SV=1	Putative NAD(P)H nitroreductase MhqN (EC 1.-.-.-)	mhqN KOEU_17370	Komagataeibacter europaeus (Gluconacetobacter europaeus)
A0A0M0EHV1	2-isopropylmalate synthase OS=Komagataeibacter europaeus OX=33995 GN=leuA PE=3 SV=1	2-isopropylmalate synthase (EC 2.3.3.13) (Alpha-IPM synthase) (Alpha-isopropylmalate synthase)	leuA KOEU_20650	Komagataeibacter europaeus (Gluconacetobacter europaeus)
A0A0M0EHW2	Sulfide dehydrogenase [flavocytochrome c] flavoprotein chain OS=Komagataeibacter europaeus OX=33995 GN=fccB PE=4 SV=1	Sulfide dehydrogenase [flavocytochrome c] flavoprotein chain (EC 1.8.2.3)	fccB KOEU_15070	Komagataeibacter europaeus (Gluconacetobacter europaeus)
A0A0M0EHW4	Putative NAD(P)H nitroreductase OS=Komagataeibacter europaeus OX=33995 GN=ydjA PE=3 SV=1	Putative NAD(P)H nitroreductase (EC 1.-.-.-)	ydjA KOEU_18980	Komagataeibacter europaeus (Gluconacetobacter europaeus)
A0A0M0EHW7	Uncharacterized protein OS=Komagataeibacter europaeus OX=33995 GN=KOEU_15120 PE=4 SV=1	YfdX family protein	KOEU_15120	Komagataeibacter europaeus (Gluconacetobacter europaeus)
A0A0M0EHY7	Uncharacterized protein OS=Komagataeibacter europaeus OX=33995 GN=KOEU_19230 PE=4 SV=1	Lipoprotein	KOEU_19230	Komagataeibacter europaeus (Gluconacetobacter europaeus)
A0A0M0EHZ0	Parvulin-like PPIase OS=Komagataeibacter europaeus OX=33995 GN=cbf2 PE=3 SV=1	Parvulin-like PPIase (Peptidyl-prolyl cis-trans isomerase plp) (Rotamase plp)	cbf2 KOEU_15340	Komagataeibacter europaeus (Gluconacetobacter europaeus)
A0A0M0EHZ1	Uncharacterized protein OS=Komagataeibacter europaeus OX=33995 GN=KOEU_19280 PE=4 SV=1	DUF3035 domain-containing protein	KOEU_19280	Komagataeibacter europaeus (Gluconacetobacter europaeus)
A0A0M0EHZ9	Paraquat-inducible protein B OS=Komagataeibacter europaeus OX=33995 GN=pqiB2 PE=4 SV=1	Paraquat-inducible protein B	pqiB2 KOEU_15420	Komagataeibacter europaeus (Gluconacetobacter europaeus)
A0A0M0EI07	Uncharacterized protein OS=Komagataeibacter europaeus OX=33995 GN=KOEU_15250 PE=4 SV=1	Energy transducer TonB	KOEU_15250	Komagataeibacter europaeus (Gluconacetobacter europaeus)
A0A0M0EI08	ABC_trans_aux domain-containing protein OS=Komagataeibacter europaeus OX=33995 GN=KOEU_15430 PE=4 SV=1	ABC_trans_aux domain-containing protein	KOEU_15430	Komagataeibacter europaeus (Gluconacetobacter europaeus)
A0A0M0EI31	ATP-dependent Clp protease proteolytic subunit OS=Komagataeibacter europaeus OX=33995 GN=clpP2 PE=3 SV=1	ATP-dependent Clp protease proteolytic subunit (EC 3.4.21.92) (Endopeptidase Clp)	clpP2 clpP KOEU_19740	Komagataeibacter europaeus (Gluconacetobacter europaeus)
A0A0M0EI38	4-diphosphocytidyl-2-C-methyl-D-erythritol kinase OS=Komagataeibacter europaeus OX=33995 GN=ispE PE=3 SV=1	4-diphosphocytidyl-2-C-methyl-D-erythritol kinase (CMK) (EC 2.7.1.148) (4-(cytidine-5'-diphospho)-2-C-methyl-D-erythritol kinase)	ispE KOEU_15740	Komagataeibacter europaeus (Gluconacetobacter europaeus)
A0A0M0EI40	Ribosomal protein S12 methylthiotransferase RimO OS=Komagataeibacter europaeus OX=33995 GN=rimO2 PE=4 SV=1	Ribosomal protein S12 methylthiotransferase RimO	rimO2 KOEU_15830	Komagataeibacter europaeus (Gluconacetobacter europaeus)
A0A0M0EI49	Fructose-bisphosphate aldolase OS=Komagataeibacter europaeus OX=33995 GN=fba PE=3 SV=1	Fructose-bisphosphate aldolase (FBP aldolase) (EC 4.1.2.13)	fba KOEU_18100	Komagataeibacter europaeus (Gluconacetobacter europaeus)
A0A0M0EI56	Thioredoxin OS=Komagataeibacter europaeus OX=33995 GN=trxA1 PE=3 SV=1	Thioredoxin	trxA1 KOEU_15850	Komagataeibacter europaeus (Gluconacetobacter europaeus)
A0A0M0EI59	Ferredoxin--NADP reductase OS=Komagataeibacter europaeus OX=33995 GN=KOEU_15900 PE=3 SV=1	Ferredoxin--NADP reductase (FNR) (Fd-NADP(+) reductase) (EC 1.18.1.2)	KOEU_15900	Komagataeibacter europaeus (Gluconacetobacter europaeus)
A0A0M0EI60	50S ribosomal subunit assembly factor BipA OS=Komagataeibacter europaeus OX=33995 GN=bipA PE=3 SV=1	50S ribosomal subunit assembly factor BipA (EC 3.6.5.-) (GTP-binding protein BipA)	bipA KOEU_15930	Komagataeibacter europaeus (Gluconacetobacter europaeus)
A0A0M0EI65	ATP synthase subunit beta OS=Komagataeibacter europaeus OX=33995 GN=atpD PE=3 SV=1	ATP synthase subunit beta (EC 7.1.2.2) (ATP synthase F1 sector subunit beta) (F-ATPase subunit beta)	atpD KOEU_16000	Komagataeibacter europaeus (Gluconacetobacter europaeus)
A0A0M0EI66	ATP synthase subunit delta OS=Komagataeibacter europaeus OX=33995 GN=atpH PE=3 SV=1	ATP synthase subunit delta (ATP synthase F(1) sector subunit delta) (F-type ATPase subunit delta) (F-ATPase subunit delta)	atpH KOEU_16030	Komagataeibacter europaeus (Gluconacetobacter europaeus)
A0A0M0EI75	5-dehydro-2-deoxygluconokinase OS=Komagataeibacter europaeus OX=33995 GN=iolC PE=4 SV=1	5-dehydro-2-deoxygluconokinase (EC 2.7.1.92)	iolC KOEU_15940	Komagataeibacter europaeus (Gluconacetobacter europaeus)
A0A0M0EI88	GcrA cell cycle regulator OS=Komagataeibacter europaeus OX=33995 GN=KOEU_15960 PE=4 SV=1	GcrA cell cycle regulator	KOEU_15960	Komagataeibacter europaeus (Gluconacetobacter europaeus)
A0A0M0EI92	Uncharacterized protein OS=Komagataeibacter europaeus OX=33995 GN=KOEU_16170 PE=4 SV=1	Preprotein translocase subunit YajC	KOEU_16170	Komagataeibacter europaeus (Gluconacetobacter europaeus)
A0A0M0EIA2	NYN domain protein OS=Komagataeibacter europaeus OX=33995 GN=KOEU_12990 PE=4 SV=1	NYN domain protein	KOEU_12990	Komagataeibacter europaeus (Gluconacetobacter europaeus)
A0A0M0EIB6	Oxygen sensor protein DosP OS=Komagataeibacter europaeus OX=33995 GN=dosP4 PE=4 SV=1	Oxygen sensor protein DosP (EC 3.1.4.52)	dosP4 KOEU_16350	Komagataeibacter europaeus (Gluconacetobacter europaeus)
A0A0M0EIB7	Outer membrane protein (OmpH-like) OS=Komagataeibacter europaeus OX=33995 GN=KOEU_13140 PE=3 SV=1	Outer membrane protein (OmpH-like)	KOEU_13140	Komagataeibacter europaeus (Gluconacetobacter europaeus)
A0A0M0EID4	(p)ppGpp synthase OS=Komagataeibacter europaeus OX=33995 GN=rsh PE=3 SV=1	GTP pyrophosphokinase rsh ((p)ppGpp synthase) (ATP:GTP 3'-pyrophosphotransferase)	rsh KOEU_13020	Komagataeibacter europaeus (Gluconacetobacter europaeus)
A0A0M0EIE0	tRNA-2-methylthio-N(6)-dimethylallyladenosine synthase OS=Komagataeibacter europaeus OX=33995 GN=miaB PE=3 SV=1	tRNA-2-methylthio-N(6)-dimethylallyladenosine synthase (EC 2.8.4.3) ((Dimethylallyl)adenosine tRNA methylthiotransferase MiaB) (tRNA-i(6)A37 methylthiotransferase)	miaB KOEU_16610	Komagataeibacter europaeus (Gluconacetobacter europaeus)
A0A0M0EIE3	UDP-3-O-acylglucosamine N-acyltransferase OS=Komagataeibacter europaeus OX=33995 GN=lpxD PE=3 SV=1	UDP-3-O-acylglucosamine N-acyltransferase (EC 2.3.1.191)	lpxD KOEU_13150	Komagataeibacter europaeus (Gluconacetobacter europaeus)
A0A0M0EIF0	Phthiotriol/phenolphthiotriol dimycocerosates methyltransferase OS=Komagataeibacter europaeus OX=33995 GN=KOEU_13500 PE=4 SV=1	Phthiotriol/phenolphthiotriol dimycocerosates methyltransferase (EC 2.1.1.-)	KOEU_13500	Komagataeibacter europaeus (Gluconacetobacter europaeus)
A0A0M0EIF6	Glutamate synthase [NADPH] small chain OS=Komagataeibacter europaeus OX=33995 GN=gltD2 PE=4 SV=1	Glutamate synthase [NADPH] small chain (EC 1.4.1.13)	gltD2 KOEU_13420	Komagataeibacter europaeus (Gluconacetobacter europaeus)
A0A0M0EIF9	Bifunctional uridylyltransferase/uridylyl-removing enzyme OS=Komagataeibacter europaeus OX=33995 GN=glnD PE=3 SV=1	Bifunctional uridylyltransferase/uridylyl-removing enzyme (UTase/UR) (Bifunctional [protein-PII] modification enzyme) (Bifunctional nitrogen sensor protein) [Includes: [Protein-PII] uridylyltransferase (PII uridylyltransferase) (UTase) (EC 2.7.7.59); [Protein-PII]-UMP uridylyl-removing enzyme (UR) (EC 3.1.4.-)]	glnD KOEU_13610	Komagataeibacter europaeus (Gluconacetobacter europaeus)
A0A0M0EIG8	Threonine synthase OS=Komagataeibacter europaeus OX=33995 GN=thrC PE=3 SV=1	Threonine synthase (EC 4.2.3.1)	thrC KOEU_13570	Komagataeibacter europaeus (Gluconacetobacter europaeus)
A0A0M0EIH0	Murein hydrolase A OS=Komagataeibacter europaeus OX=33995 GN=mltA PE=4 SV=1	peptidoglycan lytic exotransglycosylase (EC 4.2.2.n1) (Murein hydrolase A)	mltA KOEU_13710	Komagataeibacter europaeus (Gluconacetobacter europaeus)
A0A0M0EIH2	Elongation factor G OS=Komagataeibacter europaeus OX=33995 GN=fusA PE=3 SV=1	Elongation factor G (EF-G)	fusA KOEU_16920	Komagataeibacter europaeus (Gluconacetobacter europaeus)
A0A0M0EIH5	UvrABC system protein B OS=Komagataeibacter europaeus OX=33995 GN=uvrB PE=3 SV=1	UvrABC system protein B (Protein UvrB) (Excinuclease ABC subunit B)	uvrB KOEU_13460	Komagataeibacter europaeus (Gluconacetobacter europaeus)
A0A0M0EIH7	FeS cluster assembly protein SufB OS=Komagataeibacter europaeus OX=33995 GN=sufB PE=3 SV=1	FeS cluster assembly protein SufB	sufB KOEU_16970	Komagataeibacter europaeus (Gluconacetobacter europaeus)
A0A0M0EII3	Cytochrome c551 peroxidase OS=Komagataeibacter europaeus OX=33995 GN=ccp PE=4 SV=1	Cytochrome c551 peroxidase (EC 1.11.1.5)	ccp KOEU_13730	Komagataeibacter europaeus (Gluconacetobacter europaeus)
A0A0M0EII4	Major royal jelly protein OS=Komagataeibacter europaeus OX=33995 GN=KOEU_13580 PE=4 SV=1	Major royal jelly protein	KOEU_13580	Komagataeibacter europaeus (Gluconacetobacter europaeus)
A0A0M0EII7	Bifunctional NAD(P)H-hydrate repair enzyme OS=Komagataeibacter europaeus OX=33995 GN=nnr PE=3 SV=1	Bifunctional NAD(P)H-hydrate repair enzyme (Nicotinamide nucleotide repair protein) [Includes: ADP-dependent (S)-NAD(P)H-hydrate dehydratase (EC 4.2.1.136) (ADP-dependent NAD(P)HX dehydratase); NAD(P)H-hydrate epimerase (EC 5.1.99.6)]	nnr nnrD nnrE KOEU_17070	Komagataeibacter europaeus (Gluconacetobacter europaeus)
A0A0M0EIJ5	Porphobilinogen deaminase OS=Komagataeibacter europaeus OX=33995 GN=hemC PE=3 SV=1	Porphobilinogen deaminase (PBG) (EC 2.5.1.61) (Hydroxymethylbilane synthase) (HMBS) (Pre-uroporphyrinogen synthase)	hemC KOEU_13670	Komagataeibacter europaeus (Gluconacetobacter europaeus)
A0A0M0EIK3	Ubiquinol oxidase subunit 2 OS=Komagataeibacter europaeus OX=33995 GN=cyoA PE=3 SV=1	Ubiquinol oxidase subunit 2	cyoA KOEU_13930	Komagataeibacter europaeus (Gluconacetobacter europaeus)
A0A0M0EIL6	Polyphosphate kinase OS=Komagataeibacter europaeus OX=33995 GN=ppk PE=3 SV=1	Polyphosphate kinase (EC 2.7.4.1) (ATP-polyphosphate phosphotransferase) (Polyphosphoric acid kinase)	ppk KOEU_14160	Komagataeibacter europaeus (Gluconacetobacter europaeus)
A0A0M0EIM3	Phosphoribosylglycinamide formyltransferase OS=Komagataeibacter europaeus OX=33995 GN=purN PE=3 SV=1	Phosphoribosylglycinamide formyltransferase (EC 2.1.2.2) (5'-phosphoribosylglycinamide transformylase) (GAR transformylase) (GART)	purN KOEU_14130	Komagataeibacter europaeus (Gluconacetobacter europaeus)
A0A0M0EIM6	Uncharacterized protein OS=Komagataeibacter europaeus OX=33995 GN=KOEU_14020 PE=4 SV=1	DUF1134 domain-containing protein	KOEU_14020	Komagataeibacter europaeus (Gluconacetobacter europaeus)
A0A0M0EIN0	5-hydroxyisourate hydrolase OS=Komagataeibacter europaeus OX=33995 GN=pucM PE=3 SV=1	5-hydroxyisourate hydrolase (HIU hydrolase) (HIUHase) (EC 3.5.2.17)	pucM KOEU_14310	Komagataeibacter europaeus (Gluconacetobacter europaeus)
A0A0M0EIN2	Ferredoxin--NADP reductase OS=Komagataeibacter europaeus OX=33995 GN=KOEU_14230 PE=4 SV=1	Ferredoxin--NADP reductase (EC 1.18.1.2)	KOEU_14230	Komagataeibacter europaeus (Gluconacetobacter europaeus)
A0A0M0EIN9	N5-carboxyaminoimidazole ribonucleotide mutase OS=Komagataeibacter europaeus OX=33995 GN=purE PE=3 SV=1	N5-carboxyaminoimidazole ribonucleotide mutase (N5-CAIR mutase) (EC 5.4.99.18) (5-(carboxyamino)imidazole ribonucleotide mutase)	purE KOEU_14410	Komagataeibacter europaeus (Gluconacetobacter europaeus)
A0A0M0EIP2	Putative xanthine dehydrogenase YagT iron-sulfur-binding subunit OS=Komagataeibacter europaeus OX=33995 GN=yagT1 PE=4 SV=1	Putative xanthine dehydrogenase YagT iron-sulfur-binding subunit	yagT1 KOEU_14190	Komagataeibacter europaeus (Gluconacetobacter europaeus)
A0A0M0EIP3	Putative peptidase OS=Komagataeibacter europaeus OX=33995 GN=KOEU_14330 PE=3 SV=1	Putative peptidase (EC 3.4.-.-)	KOEU_14330	Komagataeibacter europaeus (Gluconacetobacter europaeus)
A0A0M0EIP7	Guanosine-5'-triphosphate,3'-diphosphate pyrophosphatase OS=Komagataeibacter europaeus OX=33995 GN=gppA2 PE=4 SV=1	Guanosine-5'-triphosphate,3'-diphosphate pyrophosphatase (EC 3.6.1.40)	gppA2 KOEU_14170	Komagataeibacter europaeus (Gluconacetobacter europaeus)
A0A0M0EIR3	Alpha,alpha-trehalose-phosphate synthase OS=Komagataeibacter europaeus OX=33995 GN=otsA1 PE=3 SV=1	Alpha,alpha-trehalose-phosphate synthase (EC 2.4.1.15)	otsA1 KOEU_14530	Komagataeibacter europaeus (Gluconacetobacter europaeus)
A0A0M0EIS8	ABC transporter ATP-binding protein uup OS=Komagataeibacter europaeus OX=33995 GN=uup PE=4 SV=1	ABC transporter ATP-binding protein uup	uup KOEU_14520	Komagataeibacter europaeus (Gluconacetobacter europaeus)
A0A0M0EIT9	Glucokinase OS=Komagataeibacter europaeus OX=33995 GN=glk PE=3 SV=1	Glucokinase (EC 2.7.1.2) (Glucose kinase)	glk KOEU_14690	Komagataeibacter europaeus (Gluconacetobacter europaeus)
A0A0M0EIU7	NUDIX domain protein OS=Komagataeibacter europaeus OX=33995 GN=KOEU_10360 PE=4 SV=1	NUDIX domain protein	KOEU_10360	Komagataeibacter europaeus (Gluconacetobacter europaeus)
A0A0M0EIV5	Guanine deaminase OS=Komagataeibacter europaeus OX=33995 GN=guaD1 PE=4 SV=1	Guanine deaminase (EC 3.5.4.3)	guaD1 KOEU_10290	Komagataeibacter europaeus (Gluconacetobacter europaeus)
A0A0M0EIW0	Cys-tRNA(Pro)/Cys-tRNA(Cys) deacylase OS=Komagataeibacter europaeus OX=33995 GN=ybaK1 PE=3 SV=1	Cys-tRNA(Pro)/Cys-tRNA(Cys) deacylase (EC 4.2.-.-)	ybaK1 KOEU_10340	Komagataeibacter europaeus (Gluconacetobacter europaeus)
A0A0M0EIX9	Ribonucleoside-diphosphate reductase subunit beta OS=Komagataeibacter europaeus OX=33995 GN=nrdB1 PE=3 SV=1	Ribonucleoside-diphosphate reductase subunit beta (EC 1.17.4.1)	nrdB1 KOEU_10670	Komagataeibacter europaeus (Gluconacetobacter europaeus)
A0A0M0EIY0	Aminotransferase OS=Komagataeibacter europaeus OX=33995 GN=KOEU_10550 PE=3 SV=1	Aminotransferase (EC 2.6.1.-)	KOEU_10550	Komagataeibacter europaeus (Gluconacetobacter europaeus)
A0A0M0EIY7	Fructose-bisphosphate aldolase class I OS=Komagataeibacter europaeus OX=33995 GN=fda2 PE=3 SV=1	fructose-bisphosphate aldolase (EC 4.1.2.13) (Fructose-bisphosphate aldolase class I)	fda2 KOEU_10640	Komagataeibacter europaeus (Gluconacetobacter europaeus)
A0A0M0EIZ4	Oleate hydratase OS=Komagataeibacter europaeus OX=33995 GN=KOEU_10700 PE=4 SV=1	Oleate hydratase (EC 4.2.1.53)	KOEU_10700	Komagataeibacter europaeus (Gluconacetobacter europaeus)
A0A0M0EJ14	Adenine phosphoribosyltransferase OS=Komagataeibacter europaeus OX=33995 GN=apt2 PE=4 SV=1	Adenine phosphoribosyltransferase (EC 2.4.2.7)	apt2 KOEU_11070	Komagataeibacter europaeus (Gluconacetobacter europaeus)
A0A0M0EJ19	HTH-type transcriptional regulator SrpR OS=Komagataeibacter europaeus OX=33995 GN=srpR1 PE=4 SV=1	HTH-type transcriptional regulator SrpR	srpR1 KOEU_10890	Komagataeibacter europaeus (Gluconacetobacter europaeus)
A0A0M0EJ20	Phosphoglucosamine mutase OS=Komagataeibacter europaeus OX=33995 GN=glmM1 PE=3 SV=1	Phosphoglucosamine mutase (EC 5.4.2.10)	glmM1 KOEU_11120	Komagataeibacter europaeus (Gluconacetobacter europaeus)
A0A0M0EJ26	Cysteine synthase OS=Komagataeibacter europaeus OX=33995 GN=cysK1 PE=4 SV=1	Cysteine synthase (EC 2.5.1.47)	cysK1 KOEU_15670	Komagataeibacter europaeus (Gluconacetobacter europaeus)
A0A0M0EJ62	NADH dehydrogenase OS=Komagataeibacter europaeus OX=33995 GN=ahpF PE=3 SV=1	NADH dehydrogenase (EC 1.6.99.3)	ahpF KOEU_11390	Komagataeibacter europaeus (Gluconacetobacter europaeus)
A0A0M0EJ65	Ribonuclease D OS=Komagataeibacter europaeus OX=33995 GN=rnd2 PE=3 SV=1	Ribonuclease D (RNase D) (EC 3.1.13.5)	rnd2 rnd KOEU_15970	Komagataeibacter europaeus (Gluconacetobacter europaeus)
A0A0M0EJ69	ATP synthase subunit alpha OS=Komagataeibacter europaeus OX=33995 GN=atpA PE=3 SV=1	ATP synthase subunit alpha (EC 7.1.2.2) (ATP synthase F1 sector subunit alpha) (F-ATPase subunit alpha)	atpA KOEU_16020	Komagataeibacter europaeus (Gluconacetobacter europaeus)
A0A0M0EJ72	General stress protein 69 OS=Komagataeibacter europaeus OX=33995 GN=yhdN1 PE=4 SV=1	General stress protein 69 (EC 1.1.1.-)	yhdN1 KOEU_11450	Komagataeibacter europaeus (Gluconacetobacter europaeus)
A0A0M0EJ79	Transcriptional regulator SlyA OS=Komagataeibacter europaeus OX=33995 GN=slyA2 PE=4 SV=1	Transcriptional regulator SlyA	slyA2 KOEU_16150	Komagataeibacter europaeus (Gluconacetobacter europaeus)
A0A0M0EJ94	Glyoxalase/bleomycin resistance protein/dioxygenase superfamily protein OS=Komagataeibacter europaeus OX=33995 GN=KOEU_11690 PE=4 SV=1	Glyoxalase/bleomycin resistance protein/dioxygenase superfamily protein	KOEU_11690	Komagataeibacter europaeus (Gluconacetobacter europaeus)
A0A0M0EJA1	Cocaine esterase OS=Komagataeibacter europaeus OX=33995 GN=cocE PE=4 SV=1	Cocaine esterase (EC 3.1.1.84)	cocE KOEU_11750	Komagataeibacter europaeus (Gluconacetobacter europaeus)
A0A0M0EJB5	Ribosome-recycling factor OS=Komagataeibacter europaeus OX=33995 GN=frr PE=3 SV=1	Ribosome-recycling factor (RRF) (Ribosome-releasing factor)	frr KOEU_13080	Komagataeibacter europaeus (Gluconacetobacter europaeus)
A0A0M0EJC3	Acid phosphatase OS=Komagataeibacter europaeus OX=33995 GN=phoC1 PE=3 SV=1	Acid phosphatase (EC 3.1.3.2)	phoC1 KOEU_11990	Komagataeibacter europaeus (Gluconacetobacter europaeus)
A0A0M0EJC8	Heme-degrading monooxygenase OS=Komagataeibacter europaeus OX=33995 GN=isdG PE=4 SV=1	Heme-degrading monooxygenase (EC 1.14.99.3)	isdG KOEU_12120	Komagataeibacter europaeus (Gluconacetobacter europaeus)
A0A0M0EJE3	General stress protein 69 OS=Komagataeibacter europaeus OX=33995 GN=yhdN2 PE=4 SV=1	General stress protein 69 (EC 1.1.1.-)	yhdN2 KOEU_12280	Komagataeibacter europaeus (Gluconacetobacter europaeus)
A0A0M0EJE5	Oligoendopeptidase F, plasmid OS=Komagataeibacter europaeus OX=33995 GN=pepF1 PE=3 SV=1	Oligoendopeptidase F, plasmid (EC 3.4.24.-)	pepF1 KOEU_13440	Komagataeibacter europaeus (Gluconacetobacter europaeus)
A0A0M0EJE7	SCO1/SenC OS=Komagataeibacter europaeus OX=33995 GN=KOEU_12230 PE=3 SV=1	SCO1/SenC	KOEU_12230	Komagataeibacter europaeus (Gluconacetobacter europaeus)
A0A0M0EJE8	Uncharacterized protein OS=Komagataeibacter europaeus OX=33995 GN=KOEU_12330 PE=4 SV=1	Lipoprotein	KOEU_12330	Komagataeibacter europaeus (Gluconacetobacter europaeus)
A0A0M0EJF0	Glutathione synthetase OS=Komagataeibacter europaeus OX=33995 GN=gshB PE=3 SV=1	Glutathione synthetase (EC 6.3.2.3) (GSH synthetase) (GSH-S) (GSHase) (Glutathione synthase)	gshB KOEU_13490	Komagataeibacter europaeus (Gluconacetobacter europaeus)
A0A0M0EJF4	Tim44-like domain protein OS=Komagataeibacter europaeus OX=33995 GN=KOEU_13540 PE=4 SV=1	Tim44-like domain protein	KOEU_13540	Komagataeibacter europaeus (Gluconacetobacter europaeus)
A0A0M0EJI5	Alcohol dehydrogenase [cytochrome c] OS=Komagataeibacter europaeus OX=33995 GN=adhA1 PE=3 SV=1	Alcohol dehydrogenase [cytochrome c] (EC 1.1.2.8)	adhA1 KOEU_13900	Komagataeibacter europaeus (Gluconacetobacter europaeus)
A0A0M0EJJ2	Cytosol aminopeptidase OS=Komagataeibacter europaeus OX=33995 GN=pepA2 PE=3 SV=1	Cytosol aminopeptidase (EC 3.4.11.1, EC 3.4.11.10)	pepA2 KOEU_14000	Komagataeibacter europaeus (Gluconacetobacter europaeus)
A0A0M0EJK8	2-oxo-4-hydroxy-4-carboxy-5-ureidoimidazoline decarboxylase OS=Komagataeibacter europaeus OX=33995 GN=uao PE=4 SV=1	2-oxo-4-hydroxy-4-carboxy-5-ureidoimidazoline decarboxylase (EC 4.1.1.97)	uao KOEU_14300	Komagataeibacter europaeus (Gluconacetobacter europaeus)
A0A0M0EJK9	Ribosomal protein L11 methyltransferase OS=Komagataeibacter europaeus OX=33995 GN=prmA PE=3 SV=1	Ribosomal protein L11 methyltransferase (L11 Mtase) (EC 2.1.1.-)	prmA KOEU_14350	Komagataeibacter europaeus (Gluconacetobacter europaeus)
A0A0M0EJM5	Protein TonB OS=Komagataeibacter europaeus OX=33995 GN=KOEU_07320 PE=3 SV=1	Protein TonB	KOEU_07320	Komagataeibacter europaeus (Gluconacetobacter europaeus)
A0A0M0EJM8	TonB-dependent receptor plug domain protein OS=Komagataeibacter europaeus OX=33995 GN=KOEU_07280 PE=3 SV=1	TonB-dependent receptor plug domain protein	KOEU_07280	Komagataeibacter europaeus (Gluconacetobacter europaeus)
A0A0M0EJN0	Phosphomethylpyrimidine synthase OS=Komagataeibacter europaeus OX=33995 GN=thiC PE=3 SV=1	Phosphomethylpyrimidine synthase (EC 4.1.99.17) (Hydroxymethylpyrimidine phosphate synthase) (HMP-P synthase) (HMP-phosphate synthase) (HMPP synthase) (Thiamine biosynthesis protein ThiC)	thiC KOEU_07370	Komagataeibacter europaeus (Gluconacetobacter europaeus)
A0A0M0EJN7	Transcription antitermination protein NusB OS=Komagataeibacter europaeus OX=33995 GN=nusB PE=3 SV=1	Transcription antitermination protein NusB (Antitermination factor NusB)	nusB KOEU_14650	Komagataeibacter europaeus (Gluconacetobacter europaeus)
A0A0M0EJQ1	Precorrin-8X methylmutase OS=Komagataeibacter europaeus OX=33995 GN=cobH PE=3 SV=1	Precorrin-8X methylmutase (EC 5.4.99.61)	cobH KOEU_07480	Komagataeibacter europaeus (Gluconacetobacter europaeus)
A0A0M0EJQ2	Cyclic di-GMP phosphodiesterase Gmr OS=Komagataeibacter europaeus OX=33995 GN=gmr1 PE=4 SV=1	Cyclic di-GMP phosphodiesterase Gmr (EC 3.1.4.52)	gmr1 KOEU_07610	Komagataeibacter europaeus (Gluconacetobacter europaeus)
A0A0M0EJQ4	Dihydrolipoyl dehydrogenase OS=Komagataeibacter europaeus OX=33995 GN=lpd3 PE=3 SV=1	Dihydrolipoyl dehydrogenase (EC 1.8.1.4)	lpd3 KOEU_07620	Komagataeibacter europaeus (Gluconacetobacter europaeus)
A0A0M0EJR3	Dihydrolipoyllysine-residue succinyltransferase component of 2-oxoglutarate dehydrogenase complex OS=Komagataeibacter europaeus OX=33995 GN=sucB PE=3 SV=1	Dihydrolipoyllysine-residue succinyltransferase component of 2-oxoglutarate dehydrogenase complex (EC 2.3.1.61) (2-oxoglutarate dehydrogenase complex component E2)	sucB KOEU_07630	Komagataeibacter europaeus (Gluconacetobacter europaeus)
A0A0M0EJS7	Biopolymer transport protein ExbB OS=Komagataeibacter europaeus OX=33995 GN=exbB2 PE=3 SV=1	Biopolymer transport protein ExbB	exbB2 KOEU_07910	Komagataeibacter europaeus (Gluconacetobacter europaeus)
A0A0M0EJT7	30S ribosomal protein S15 OS=Komagataeibacter europaeus OX=33995 GN=rpsO PE=3 SV=1	30S ribosomal protein S15	rpsO KOEU_08010	Komagataeibacter europaeus (Gluconacetobacter europaeus)
A0A0M0EJU0	Penicillin-binding protein 1A OS=Komagataeibacter europaeus OX=33995 GN=mrcA PE=3 SV=1	Penicillin-binding protein 1A (EC 2.4.1.129) (EC 3.4.16.4)	mrcA KOEU_07940	Komagataeibacter europaeus (Gluconacetobacter europaeus)
A0A0M0EJU1	Uncharacterized protein OS=Komagataeibacter europaeus OX=33995 GN=KOEU_10610 PE=4 SV=1	PE family protein	KOEU_10610	Komagataeibacter europaeus (Gluconacetobacter europaeus)
A0A0M0EJU4	Nitronate monooxygenase OS=Komagataeibacter europaeus OX=33995 GN=KOEU_07990 PE=4 SV=1	Nitronate monooxygenase	KOEU_07990	Komagataeibacter europaeus (Gluconacetobacter europaeus)
A0A0M0EJU7	dITP/XTP pyrophosphatase OS=Komagataeibacter europaeus OX=33995 GN=KOEU_07980 PE=3 SV=1	dITP/XTP pyrophosphatase (EC 3.6.1.66) (Non-canonical purine NTP pyrophosphatase) (Non-standard purine NTP pyrophosphatase) (Nucleoside-triphosphate diphosphatase) (Nucleoside-triphosphate pyrophosphatase) (NTPase)	KOEU_07980	Komagataeibacter europaeus (Gluconacetobacter europaeus)
A0A0M0EJV2	Paraquat-inducible protein B OS=Komagataeibacter europaeus OX=33995 GN=pqiB1 PE=4 SV=1	Paraquat-inducible protein B	pqiB1 KOEU_08030	Komagataeibacter europaeus (Gluconacetobacter europaeus)
A0A0M0EJW2	Aconitate hydratase OS=Komagataeibacter europaeus OX=33995 GN=acnA PE=3 SV=1	Aconitate hydratase (Aconitase) (EC 4.2.1.3)	acnA KOEU_08130	Komagataeibacter europaeus (Gluconacetobacter europaeus)
A0A0M0EJW9	Transcription termination/antitermination protein NusA OS=Komagataeibacter europaeus OX=33995 GN=nusA PE=3 SV=1	Transcription termination/antitermination protein NusA	nusA KOEU_08070	Komagataeibacter europaeus (Gluconacetobacter europaeus)
A0A0M0EJY2	Biotin carboxylase OS=Komagataeibacter europaeus OX=33995 GN=accC1 PE=4 SV=1	Biotin carboxylase (EC 6.3.4.14) (Acetyl-coenzyme A carboxylase biotin carboxylase subunit A)	accC1 KOEU_08220	Komagataeibacter europaeus (Gluconacetobacter europaeus)
A0A0M0EJZ2	Uncharacterized protein OS=Komagataeibacter europaeus OX=33995 GN=KOEU_11110 PE=4 SV=1	Lipoprotein	KOEU_11110	Komagataeibacter europaeus (Gluconacetobacter europaeus)
A0A0M0EK06	Pseudouridine synthase OS=Komagataeibacter europaeus OX=33995 GN=rluB PE=3 SV=1	Pseudouridine synthase (EC 5.4.99.-)	rluB KOEU_08590	Komagataeibacter europaeus (Gluconacetobacter europaeus)
A0A0M0EK13	Putative metabolite transport protein CsbC OS=Komagataeibacter europaeus OX=33995 GN=csbC PE=3 SV=1	Putative metabolite transport protein CsbC	csbC KOEU_08830	Komagataeibacter europaeus (Gluconacetobacter europaeus)
A0A0M0EK23	Protein GrpE OS=Komagataeibacter europaeus OX=33995 GN=grpE PE=3 SV=1	Protein GrpE (HSP-70 cofactor)	grpE KOEU_08930	Komagataeibacter europaeus (Gluconacetobacter europaeus)
A0A0M0EK25	FMN reductase (NADH) RutF OS=Komagataeibacter europaeus OX=33995 GN=rutF1 PE=4 SV=1	FMN reductase (NADH) RutF (EC 1.5.1.42)	rutF1 KOEU_08800	Komagataeibacter europaeus (Gluconacetobacter europaeus)
A0A0M0EK27	2,3-dihydro-2,3-dihydroxybenzoate dehydrogenase OS=Komagataeibacter europaeus OX=33995 GN=entA1 PE=4 SV=1	2,3-dihydro-2,3-dihydroxybenzoate dehydrogenase (EC 1.3.1.28)	entA1 KOEU_08860	Komagataeibacter europaeus (Gluconacetobacter europaeus)
A0A0M0EK29	Transcription termination factor Rho OS=Komagataeibacter europaeus OX=33995 GN=rho PE=3 SV=1	Transcription termination factor Rho (EC 3.6.4.-) (ATP-dependent helicase Rho)	rho KOEU_08690	Komagataeibacter europaeus (Gluconacetobacter europaeus)
A0A0M0EK37	Electron transfer flavoprotein subunit beta OS=Komagataeibacter europaeus OX=33995 GN=etfB PE=3 SV=1	Electron transfer flavoprotein subunit beta	etfB KOEU_09080	Komagataeibacter europaeus (Gluconacetobacter europaeus)
A0A0M0EK44	Prolyl tripeptidyl peptidase OS=Komagataeibacter europaeus OX=33995 GN=ptpA PE=4 SV=1	Prolyl tripeptidyl peptidase (EC 3.4.14.12)	ptpA KOEU_08840	Komagataeibacter europaeus (Gluconacetobacter europaeus)
A0A0M0EK49	Methionine adenosyltransferase OS=Komagataeibacter europaeus OX=33995 GN=metK PE=3 SV=1	methionine adenosyltransferase (EC 2.5.1.6)	metK KOEU_08890	Komagataeibacter europaeus (Gluconacetobacter europaeus)
A0A0M0EK53	Transcriptional regulatory protein BaeR OS=Komagataeibacter europaeus OX=33995 GN=baeR PE=4 SV=1	Transcriptional regulatory protein BaeR	baeR KOEU_08940	Komagataeibacter europaeus (Gluconacetobacter europaeus)
A0A0M0EK57	Uncharacterized protein OS=Komagataeibacter europaeus OX=33995 GN=KOEU_09300 PE=4 SV=1	Secreted protein	KOEU_09300	Komagataeibacter europaeus (Gluconacetobacter europaeus)
A0A0M0EK60	Nucleotide-binding protein KOEU_09230 OS=Komagataeibacter europaeus OX=33995 GN=KOEU_09230 PE=3 SV=1	Nucleotide-binding protein KOEU_09230	KOEU_09230	Komagataeibacter europaeus (Gluconacetobacter europaeus)
A0A0M0EK62	6-phosphogluconate phosphatase OS=Komagataeibacter europaeus OX=33995 GN=yieH1 PE=4 SV=1	6-phosphogluconate phosphatase (EC 3.1.3.-)	yieH1 KOEU_09160	Komagataeibacter europaeus (Gluconacetobacter europaeus)
A0A0M0EK63	Outer membrane protein W OS=Komagataeibacter europaeus OX=33995 GN=ompW PE=3 SV=1	Outer membrane protein W	ompW KOEU_09040	Komagataeibacter europaeus (Gluconacetobacter europaeus)
A0A0M0EK64	Chaperone protein DnaK OS=Komagataeibacter europaeus OX=33995 GN=dnaK2 PE=3 SV=1	Chaperone protein DnaK	dnaK2 KOEU_11760	Komagataeibacter europaeus (Gluconacetobacter europaeus)
A0A0M0EK68	Electron transfer flavoprotein subunit alpha OS=Komagataeibacter europaeus OX=33995 GN=etfA PE=3 SV=1	Electron transfer flavoprotein subunit alpha	etfA KOEU_09090	Komagataeibacter europaeus (Gluconacetobacter europaeus)
A0A0M0EK74	Uncharacterized protein OS=Komagataeibacter europaeus OX=33995 GN=KOEU_09380 PE=4 SV=1	Glutathione peroxidase	KOEU_09380	Komagataeibacter europaeus (Gluconacetobacter europaeus)
A0A0M0EK91	Uncharacterized protein OS=Komagataeibacter europaeus OX=33995 GN=KOEU_12010 PE=4 SV=1	DUF1269 domain-containing protein	KOEU_12010	Komagataeibacter europaeus (Gluconacetobacter europaeus)
A0A0M0EK92	Diaminohydroxyphosphoribosylaminopyrimidine deaminase OS=Komagataeibacter europaeus OX=33995 GN=ribD PE=4 SV=1	diaminohydroxyphosphoribosylaminopyrimidine deaminase (EC 3.5.4.26)	ribD KOEU_09590	Komagataeibacter europaeus (Gluconacetobacter europaeus)
A0A0M0EKA3	Riboflavin synthase OS=Komagataeibacter europaeus OX=33995 GN=ribE2 PE=4 SV=1	Riboflavin synthase (EC 2.5.1.9)	ribE2 KOEU_09580	Komagataeibacter europaeus (Gluconacetobacter europaeus)
A0A0M0EKA9	Uncharacterized protein OS=Komagataeibacter europaeus OX=33995 GN=KOEU_09520 PE=4 SV=1	Porin	KOEU_09520	Komagataeibacter europaeus (Gluconacetobacter europaeus)
A0A0M0EKB1	Probable phosphoketolase OS=Komagataeibacter europaeus OX=33995 GN=xpkA PE=3 SV=1	Probable phosphoketolase (EC 4.1.2.-)	xpkA KOEU_09790	Komagataeibacter europaeus (Gluconacetobacter europaeus)
A0A0M0EKB4	Multifunctional fusion protein OS=Komagataeibacter europaeus OX=33995 GN=ribBA PE=3 SV=1	Multifunctional fusion protein [Includes: GTP cyclohydrolase-2 (EC 3.5.4.25) (GTP cyclohydrolase II); 3,4-dihydroxy-2-butanone 4-phosphate synthase (DHBP synthase) (EC 4.1.99.12)]	ribBA ribA ribB KOEU_09570	Komagataeibacter europaeus (Gluconacetobacter europaeus)
A0A0M0EKD4	Hydantoin utilization protein C OS=Komagataeibacter europaeus OX=33995 GN=hyuC1 PE=3 SV=1	Hydantoin utilization protein C	hyuC1 KOEU_09880	Komagataeibacter europaeus (Gluconacetobacter europaeus)
A0A0M0EKD9	Cation efflux system protein CusC OS=Komagataeibacter europaeus OX=33995 GN=cusC2 PE=3 SV=1	Cation efflux system protein CusC	cusC2 KOEU_09940	Komagataeibacter europaeus (Gluconacetobacter europaeus)
A0A0M0EKE1	Arginine deiminase OS=Komagataeibacter europaeus OX=33995 GN=arcA PE=4 SV=1	Arginine deiminase (EC 3.5.3.6)	arcA KOEU_09870	Komagataeibacter europaeus (Gluconacetobacter europaeus)
A0A0M0EKF7	L-glyceraldehyde 3-phosphate reductase OS=Komagataeibacter europaeus OX=33995 GN=gpr PE=4 SV=1	L-glyceraldehyde 3-phosphate reductase (EC 1.1.1.-)	gpr KOEU_10140	Komagataeibacter europaeus (Gluconacetobacter europaeus)
A0A0M0EKG0	O-phosphoserine phosphohydrolase OS=Komagataeibacter europaeus OX=33995 GN=serB PE=3 SV=1	Phosphoserine phosphatase (EC 3.1.3.3) (O-phosphoserine phosphohydrolase)	serB KOEU_10080	Komagataeibacter europaeus (Gluconacetobacter europaeus)
A0A0M0EKG7	Fumarylpyruvate hydrolase OS=Komagataeibacter europaeus OX=33995 GN=nagK PE=4 SV=1	Fumarylpyruvate hydrolase (EC 3.7.1.20)	nagK KOEU_10130	Komagataeibacter europaeus (Gluconacetobacter europaeus)
A0A0M0EKK2	Alcohol dehydrogenase OS=Komagataeibacter europaeus OX=33995 GN=adhT1 PE=4 SV=1	Alcohol dehydrogenase (EC 1.1.1.1)	adhT1 KOEU_04710	Komagataeibacter europaeus (Gluconacetobacter europaeus)
A0A0M0EKM1	Biopolymer transport protein ExbD OS=Komagataeibacter europaeus OX=33995 GN=exbD2 PE=3 SV=1	Biopolymer transport protein ExbD	exbD2 KOEU_07300	Komagataeibacter europaeus (Gluconacetobacter europaeus)
A0A0M0EKN0	FMN reductase (NADPH) OS=Komagataeibacter europaeus OX=33995 GN=nfrA1 PE=3 SV=1	FMN reductase (NADPH) (EC 1.5.1.38)	nfrA1 KOEU_07400	Komagataeibacter europaeus (Gluconacetobacter europaeus)
A0A0M0EKN8	Precorrin-3B C(17)-methyltransferase OS=Komagataeibacter europaeus OX=33995 GN=cobJ PE=4 SV=1	Precorrin-3B C(17)-methyltransferase (EC 2.1.1.131)	cobJ KOEU_07500	Komagataeibacter europaeus (Gluconacetobacter europaeus)
A0A0M0EKP8	Oxygen sensor protein DosP OS=Komagataeibacter europaeus OX=33995 GN=dosP1 PE=4 SV=1	Oxygen sensor protein DosP (EC 3.1.4.52)	dosP1 KOEU_07600	Komagataeibacter europaeus (Gluconacetobacter europaeus)
A0A0M0EKQ8	Uncharacterized protein OS=Komagataeibacter europaeus OX=33995 GN=KOEU_07700 PE=3 SV=1	LTXXQ motif family protein	KOEU_07700	Komagataeibacter europaeus (Gluconacetobacter europaeus)
A0A0M0EKS4	Uncharacterized protein OS=Komagataeibacter europaeus OX=33995 GN=KOEU_07900 PE=4 SV=1	Tetratricopeptide repeat protein	KOEU_07900	Komagataeibacter europaeus (Gluconacetobacter europaeus)
A0A0M0EKS5	Transcriptional regulator YqjI OS=Komagataeibacter europaeus OX=33995 GN=yqjI1 PE=4 SV=1	Transcriptional regulator YqjI	yqjI1 KOEU_05620	Komagataeibacter europaeus (Gluconacetobacter europaeus)
A0A0M0EKT8	Translation initiation factor IF-2 OS=Komagataeibacter europaeus OX=33995 GN=infB PE=3 SV=1	Translation initiation factor IF-2	infB KOEU_08050	Komagataeibacter europaeus (Gluconacetobacter europaeus)
A0A0M0EKU7	Glutamyl-tRNA(Gln) amidotransferase subunit A OS=Komagataeibacter europaeus OX=33995 GN=gatA PE=3 SV=1	Glutamyl-tRNA(Gln) amidotransferase subunit A (Glu-ADT subunit A) (EC 6.3.5.7)	gatA KOEU_05700	Komagataeibacter europaeus (Gluconacetobacter europaeus)
A0A0M0EKX1	Cytokinin riboside 5'-monophosphate phosphoribohydrolase OS=Komagataeibacter europaeus OX=33995 GN=yvdD PE=3 SV=1	Cytokinin riboside 5'-monophosphate phosphoribohydrolase (EC 3.2.2.n1)	yvdD KOEU_08460	Komagataeibacter europaeus (Gluconacetobacter europaeus)
A0A0M0EKX5	Bacterioferritin OS=Komagataeibacter europaeus OX=33995 GN=bfr1 PE=3 SV=1	Bacterioferritin	bfr1 KOEU_05860	Komagataeibacter europaeus (Gluconacetobacter europaeus)
A0A0M0EKY0	4-hydroxy-tetrahydrodipicolinate synthase OS=Komagataeibacter europaeus OX=33995 GN=dapA PE=3 SV=1	4-hydroxy-tetrahydrodipicolinate synthase (HTPA synthase) (EC 4.3.3.7)	dapA KOEU_06000	Komagataeibacter europaeus (Gluconacetobacter europaeus)
A0A0M0EKY6	Putative chromosome-partitioning protein ParB OS=Komagataeibacter europaeus OX=33995 GN=parB1 PE=3 SV=1	Putative chromosome-partitioning protein ParB	parB1 KOEU_08620	Komagataeibacter europaeus (Gluconacetobacter europaeus)
A0A0M0EKZ3	Glutaredoxin OS=Komagataeibacter europaeus OX=33995 GN=grxC PE=3 SV=1	Glutaredoxin	grxC KOEU_06230	Komagataeibacter europaeus (Gluconacetobacter europaeus)
A0A0M0EKZ6	Aerobic cobaltochelatase subunit CobS OS=Komagataeibacter europaeus OX=33995 GN=cobS2 PE=4 SV=1	Aerobic cobaltochelatase subunit CobS (EC 6.6.1.2)	cobS2 KOEU_06110	Komagataeibacter europaeus (Gluconacetobacter europaeus)
A0A0M0EKZ9	UTP--glucose-1-phosphate uridylyltransferase OS=Komagataeibacter europaeus OX=33995 GN=gtaB PE=3 SV=1	UTP--glucose-1-phosphate uridylyltransferase (EC 2.7.7.9) (UDP-glucose pyrophosphorylase)	gtaB KOEU_06170	Komagataeibacter europaeus (Gluconacetobacter europaeus)
A0A0M0EL00	Protein adenylyltransferase SelO OS=Komagataeibacter europaeus OX=33995 GN=selO PE=3 SV=1	Protein adenylyltransferase SelO (EC 2.7.7.n1)	selO KOEU_08820	Komagataeibacter europaeus (Gluconacetobacter europaeus)
A0A0M0EL01	6-phosphogluconolactonase OS=Komagataeibacter europaeus OX=33995 GN=pgl2 PE=4 SV=1	6-phosphogluconolactonase (EC 3.1.1.31)	pgl2 KOEU_06260	Komagataeibacter europaeus (Gluconacetobacter europaeus)
A0A0M0EL04	Chaperone protein DnaK OS=Komagataeibacter europaeus OX=33995 GN=dnaK1 PE=2 SV=1	Chaperone protein DnaK (HSP70) (Heat shock 70 kDa protein) (Heat shock protein 70)	dnaK1 dnaK KOEU_08920	Komagataeibacter europaeus (Gluconacetobacter europaeus)
A0A0M0EL06	Coenzyme PQQ synthesis protein D OS=Komagataeibacter europaeus OX=33995 GN=pqqD PE=4 SV=1	Coenzyme PQQ synthesis protein D	pqqD KOEU_08970	Komagataeibacter europaeus (Gluconacetobacter europaeus)
A0A0M0EL10	Aspartokinase OS=Komagataeibacter europaeus OX=33995 GN=lysC PE=3 SV=1	Aspartokinase (EC 2.7.2.4)	lysC KOEU_06280	Komagataeibacter europaeus (Gluconacetobacter europaeus)
A0A0M0EL12	Peptide chain release factor 1 OS=Komagataeibacter europaeus OX=33995 GN=prfA PE=3 SV=1	Peptide chain release factor 1 (RF-1)	prfA KOEU_06330	Komagataeibacter europaeus (Gluconacetobacter europaeus)
A0A0M0EL25	Replicative DNA helicase OS=Komagataeibacter europaeus OX=33995 GN=dnaC1 PE=3 SV=1	Replicative DNA helicase (EC 3.6.4.12)	dnaC1 KOEU_06540	Komagataeibacter europaeus (Gluconacetobacter europaeus)
A0A0M0EL36	Delta-aminolevulinic acid dehydratase OS=Komagataeibacter europaeus OX=33995 GN=hemB PE=3 SV=1	Delta-aminolevulinic acid dehydratase (EC 4.2.1.24)	hemB KOEU_06640	Komagataeibacter europaeus (Gluconacetobacter europaeus)
A0A0M0EL38	Peroxiredoxin OsmC OS=Komagataeibacter europaeus OX=33995 GN=osmC PE=4 SV=1	Peroxiredoxin OsmC (EC 1.11.1.15)	osmC KOEU_06700	Komagataeibacter europaeus (Gluconacetobacter europaeus)
A0A0M0EL40	Serine hydroxymethyltransferase OS=Komagataeibacter europaeus OX=33995 GN=glyA2 PE=3 SV=1	Serine hydroxymethyltransferase (SHMT) (Serine methylase) (EC 2.1.2.1)	glyA2 glyA KOEU_06620	Komagataeibacter europaeus (Gluconacetobacter europaeus)
A0A0M0EL50	Penicillin-binding protein activator LpoA OS=Komagataeibacter europaeus OX=33995 GN=lpoA PE=4 SV=1	Penicillin-binding protein activator LpoA	lpoA KOEU_06850	Komagataeibacter europaeus (Gluconacetobacter europaeus)
A0A0M0EL51	Histidine--tRNA ligase OS=Komagataeibacter europaeus OX=33995 GN=hisS PE=3 SV=1	Histidine--tRNA ligase (EC 6.1.1.21) (Histidyl-tRNA synthetase) (HisRS)	hisS KOEU_06320	Komagataeibacter europaeus (Gluconacetobacter europaeus)
A0A0M0EL58	Glutamate--cysteine ligase OS=Komagataeibacter europaeus OX=33995 GN=egtA PE=3 SV=1	Glutamate--cysteine ligase (EC 6.3.2.2)	egtA KOEU_06890	Komagataeibacter europaeus (Gluconacetobacter europaeus)
A0A0M0EL68	Phosphoribosyl-AMP cyclohydrolase OS=Komagataeibacter europaeus OX=33995 GN=hisI PE=3 SV=1	Phosphoribosyl-AMP cyclohydrolase (PRA-CH) (EC 3.5.4.19)	hisI KOEU_07000	Komagataeibacter europaeus (Gluconacetobacter europaeus)
A0A0M0EL81	Farnesyl diphosphate synthase OS=Komagataeibacter europaeus OX=33995 GN=KOEU_07170 PE=3 SV=1	Farnesyl diphosphate synthase (EC 2.5.1.10)	KOEU_07170	Komagataeibacter europaeus (Gluconacetobacter europaeus)
A0A0M0EL88	Fructokinase OS=Komagataeibacter europaeus OX=33995 GN=mak PE=4 SV=1	Fructokinase (EC 2.7.1.4)	mak KOEU_07140	Komagataeibacter europaeus (Gluconacetobacter europaeus)
A0A0M0EL99	Tryptophan--tRNA ligase OS=Komagataeibacter europaeus OX=33995 GN=trpS PE=3 SV=1	Tryptophan--tRNA ligase (EC 6.1.1.2) (Tryptophanyl-tRNA synthetase) (TrpRS)	trpS KOEU_07240	Komagataeibacter europaeus (Gluconacetobacter europaeus)
A0A0M0ELB0	tRNA-modifying protein YgfZ OS=Komagataeibacter europaeus OX=33995 GN=ygfZ PE=4 SV=1	tRNA-modifying protein YgfZ	ygfZ KOEU_06990	Komagataeibacter europaeus (Gluconacetobacter europaeus)
A0A0M0ELD1	Cyclopentanol dehydrogenase OS=Komagataeibacter europaeus OX=33995 GN=cpnA PE=4 SV=1	Cyclopentanol dehydrogenase (EC 1.1.1.163)	cpnA KOEU_00280	Komagataeibacter europaeus (Gluconacetobacter europaeus)
A0A0M0ELD3	Uncharacterized protein OS=Komagataeibacter europaeus OX=33995 GN=KOEU_07250 PE=3 SV=1	YjbQ family protein	KOEU_07250	Komagataeibacter europaeus (Gluconacetobacter europaeus)
A0A0M0ELD4	Uncharacterized protein OS=Komagataeibacter europaeus OX=33995 GN=KOEU_04480 PE=4 SV=1	DUF1330 domain-containing protein	KOEU_04480	Komagataeibacter europaeus (Gluconacetobacter europaeus)
A0A0M0ELE4	Deoxyuridine 5'-triphosphate nucleotidohydrolase OS=Komagataeibacter europaeus OX=33995 GN=dut PE=3 SV=1	Deoxyuridine 5'-triphosphate nucleotidohydrolase (dUTPase) (EC 3.6.1.23) (dUTP pyrophosphatase)	dut KOEU_00510	Komagataeibacter europaeus (Gluconacetobacter europaeus)
A0A0M0ELE7	UDP-glucose 6-dehydrogenase OS=Komagataeibacter europaeus OX=33995 GN=tuaD1 PE=3 SV=1	UDP-glucose 6-dehydrogenase (EC 1.1.1.22)	tuaD1 KOEU_00140	Komagataeibacter europaeus (Gluconacetobacter europaeus)
A0A0M0ELH2	Uncharacterized protein OS=Komagataeibacter europaeus OX=33995 GN=KOEU_00810 PE=4 SV=1	Lipoprotein	KOEU_00810	Komagataeibacter europaeus (Gluconacetobacter europaeus)
A0A0M0ELH6	DNA gyrase subunit B OS=Komagataeibacter europaeus OX=33995 GN=gyrB1 PE=3 SV=1	DNA gyrase subunit B (EC 5.6.2.2)	gyrB1 gyrB KOEU_00590	Komagataeibacter europaeus (Gluconacetobacter europaeus)
A0A0M0ELH8	Substrate binding domain of ABC-type glycine betaine transport system OS=Komagataeibacter europaeus OX=33995 GN=KOEU_00910 PE=4 SV=1	Substrate binding domain of ABC-type glycine betaine transport system	KOEU_00910	Komagataeibacter europaeus (Gluconacetobacter europaeus)
A0A0M0ELI8	Shikimate dehydrogenase (NADP(+)) OS=Komagataeibacter europaeus OX=33995 GN=aroE PE=3 SV=1	Shikimate dehydrogenase (NADP(+)) (SDH) (EC 1.1.1.25)	aroE KOEU_00740	Komagataeibacter europaeus (Gluconacetobacter europaeus)
A0A0M0ELK1	Malonyl CoA-acyl carrier protein transacylase OS=Komagataeibacter europaeus OX=33995 GN=fabD PE=3 SV=1	Malonyl CoA-acyl carrier protein transacylase (EC 2.3.1.39)	fabD KOEU_00940	Komagataeibacter europaeus (Gluconacetobacter europaeus)
A0A0M0ELK3	Tannase and feruloyl esterase OS=Komagataeibacter europaeus OX=33995 GN=KOEU_01380 PE=3 SV=1	Tannase and feruloyl esterase	KOEU_01380	Komagataeibacter europaeus (Gluconacetobacter europaeus)
A0A0M0ELK9	Long-chain-fatty-acid--AMP ligase FadD26 OS=Komagataeibacter europaeus OX=33995 GN=KOEU_01110 PE=4 SV=1	Long-chain-fatty-acid--AMP ligase FadD26 (EC 6.2.1.-)	KOEU_01110	Komagataeibacter europaeus (Gluconacetobacter europaeus)
A0A0M0ELM6	3-oxoacyl-[acyl-carrier-protein] reductase OS=Komagataeibacter europaeus OX=33995 GN=fabG1 PE=3 SV=1	3-oxoacyl-[acyl-carrier-protein] reductase (EC 1.1.1.100)	fabG1 KOEU_00950	Komagataeibacter europaeus (Gluconacetobacter europaeus)
A0A0M0ELM7	Uncharacterized protein OS=Komagataeibacter europaeus OX=33995 GN=KOEU_01370 PE=4 SV=1	DUF3500 domain-containing protein	KOEU_01370	Komagataeibacter europaeus (Gluconacetobacter europaeus)
A0A0M0ELP0	Methylxanthine N1-demethylase NdmA OS=Komagataeibacter europaeus OX=33995 GN=ndmA1 PE=4 SV=1	Methylxanthine N1-demethylase NdmA (EC 1.14.13.178)	ndmA1 KOEU_01400	Komagataeibacter europaeus (Gluconacetobacter europaeus)
A0A0M0ELP9	Alpha-keto-acid decarboxylase OS=Komagataeibacter europaeus OX=33995 GN=kdc PE=3 SV=1	Alpha-keto-acid decarboxylase (EC 4.1.1.-)	kdc KOEU_01880	Komagataeibacter europaeus (Gluconacetobacter europaeus)
A0A0M0ELQ5	Nitric oxide dioxygenase OS=Komagataeibacter europaeus OX=33995 GN=hmp1 PE=3 SV=1	nitric oxide dioxygenase (EC 1.14.12.17)	hmp1 KOEU_01670	Komagataeibacter europaeus (Gluconacetobacter europaeus)
A0A0M0ELR3	Aspartyl/glutamyl-tRNA(Asn/Gln) amidotransferase subunit B OS=Komagataeibacter europaeus OX=33995 GN=gatB PE=3 SV=1	Aspartyl/glutamyl-tRNA(Asn/Gln) amidotransferase subunit B (Asp/Glu-ADT subunit B) (EC 6.3.5.-)	gatB KOEU_05690	Komagataeibacter europaeus (Gluconacetobacter europaeus)
A0A0M0ELR9	Dihydroxyacetone kinase OS=Komagataeibacter europaeus OX=33995 GN=dhaK1 PE=4 SV=1	Dihydroxyacetone kinase (EC 2.7.1.29)	dhaK1 KOEU_05740	Komagataeibacter europaeus (Gluconacetobacter europaeus)
A0A0M0ELT8	Cytidylate kinase OS=Komagataeibacter europaeus OX=33995 GN=cmk PE=3 SV=1	Cytidylate kinase (CK) (EC 2.7.4.25) (Cytidine monophosphate kinase) (CMP kinase)	cmk KOEU_02280	Komagataeibacter europaeus (Gluconacetobacter europaeus)
A0A0M0ELV3	EcsC protein family protein OS=Komagataeibacter europaeus OX=33995 GN=KOEU_02430 PE=4 SV=1	EcsC protein family protein	KOEU_02430	Komagataeibacter europaeus (Gluconacetobacter europaeus)
A0A0M0ELY0	Glutathione hydrolase proenzyme OS=Komagataeibacter europaeus OX=33995 GN=ggt1 PE=3 SV=1	Glutathione hydrolase proenzyme (EC 2.3.2.2) (EC 3.4.19.13) [Cleaved into: Glutathione hydrolase large chain; Glutathione hydrolase small chain]	ggt1 KOEU_02200	Komagataeibacter europaeus (Gluconacetobacter europaeus)
A0A0M0ELY2	AsmA_2 domain-containing protein OS=Komagataeibacter europaeus OX=33995 GN=KOEU_02520 PE=4 SV=1	AsmA_2 domain-containing protein	KOEU_02520	Komagataeibacter europaeus (Gluconacetobacter europaeus)
A0A0M0ELY8	Protease 3 OS=Komagataeibacter europaeus OX=33995 GN=ptrA1 PE=3 SV=1	Protease 3 (EC 3.4.24.55)	ptrA1 KOEU_02300	Komagataeibacter europaeus (Gluconacetobacter europaeus)
A0A0M0ELZ4	30S ribosomal protein S13 OS=Komagataeibacter europaeus OX=33995 GN=rpsM PE=3 SV=1	30S ribosomal protein S13	rpsM KOEU_02930	Komagataeibacter europaeus (Gluconacetobacter europaeus)
A0A0M0EM06	Esterase EstB OS=Komagataeibacter europaeus OX=33995 GN=estB PE=4 SV=1	Esterase EstB (EC 3.1.1.-)	estB KOEU_02310	Komagataeibacter europaeus (Gluconacetobacter europaeus)
A0A0M0EM08	Putative peroxiredoxin bcp OS=Komagataeibacter europaeus OX=33995 GN=bcp1 PE=4 SV=1	Putative peroxiredoxin bcp (EC 1.11.1.15)	bcp1 KOEU_02500	Komagataeibacter europaeus (Gluconacetobacter europaeus)
A0A0M0EM21	Adenylate kinase OS=Komagataeibacter europaeus OX=33995 GN=adk PE=3 SV=1	Adenylate kinase (AK) (EC 2.7.4.3) (ATP-AMP transphosphorylase) (ATP:AMP phosphotransferase) (Adenylate monophosphate kinase)	adk KOEU_02920	Komagataeibacter europaeus (Gluconacetobacter europaeus)
A0A0M0EM24	DNA-directed RNA polymerase subunit beta OS=Komagataeibacter europaeus OX=33995 GN=rpoB PE=3 SV=1	DNA-directed RNA polymerase subunit beta (RNAP subunit beta) (EC 2.7.7.6) (RNA polymerase subunit beta) (Transcriptase subunit beta)	rpoB KOEU_02650	Komagataeibacter europaeus (Gluconacetobacter europaeus)
A0A0M0EM25	Carboxy-terminal processing protease CtpB OS=Komagataeibacter europaeus OX=33995 GN=ctpB PE=3 SV=1	Carboxy-terminal processing protease CtpB (EC 3.4.21.102)	ctpB KOEU_03230	Komagataeibacter europaeus (Gluconacetobacter europaeus)
A0A0M0EM26	Putative aliphatic sulfonates-binding protein OS=Komagataeibacter europaeus OX=33995 GN=ssuA1 PE=4 SV=1	Putative aliphatic sulfonates-binding protein	ssuA1 KOEU_02970	Komagataeibacter europaeus (Gluconacetobacter europaeus)
A0A0M0EM27	Chorismate synthase OS=Komagataeibacter europaeus OX=33995 GN=aroC PE=3 SV=1	Chorismate synthase (CS) (EC 4.2.3.5) (5-enolpyruvylshikimate-3-phosphate phospholyase)	aroC KOEU_06710	Komagataeibacter europaeus (Gluconacetobacter europaeus)
A0A0M0EM30	L-threonine dehydratase catabolic TdcB OS=Komagataeibacter europaeus OX=33995 GN=tdcB PE=4 SV=1	L-threonine dehydratase catabolic TdcB (EC 4.3.1.19)	tdcB KOEU_03280	Komagataeibacter europaeus (Gluconacetobacter europaeus)
A0A0M0EM31	Outer membrane protein OprM OS=Komagataeibacter europaeus OX=33995 GN=oprM2 PE=3 SV=1	Outer membrane protein OprM	oprM2 KOEU_03020	Komagataeibacter europaeus (Gluconacetobacter europaeus)
A0A0M0EM39	50S ribosomal protein L11 OS=Komagataeibacter europaeus OX=33995 GN=rplK1 PE=3 SV=1	50S ribosomal protein L11	rplK1 rplK KOEU_02610	Komagataeibacter europaeus (Gluconacetobacter europaeus)
A0A0M0EM44	DNA-directed RNA polymerase subunit beta' OS=Komagataeibacter europaeus OX=33995 GN=rpoC PE=3 SV=1	DNA-directed RNA polymerase subunit beta' (RNAP subunit beta') (EC 2.7.7.6) (RNA polymerase subunit beta') (Transcriptase subunit beta')	rpoC KOEU_02660	Komagataeibacter europaeus (Gluconacetobacter europaeus)
A0A0M0EM49	50S ribosomal protein L3 OS=Komagataeibacter europaeus OX=33995 GN=rplC PE=3 SV=1	50S ribosomal protein L3	rplC KOEU_02710	Komagataeibacter europaeus (Gluconacetobacter europaeus)
A0A0M0EM50	Uncharacterized protein OS=Komagataeibacter europaeus OX=33995 GN=KOEU_06970 PE=4 SV=1	TPR_21 domain-containing protein	KOEU_06970	Komagataeibacter europaeus (Gluconacetobacter europaeus)
A0A0M0EM64	50S ribosomal protein L6 OS=Komagataeibacter europaeus OX=33995 GN=rplF PE=3 SV=1	50S ribosomal protein L6	rplF KOEU_02860	Komagataeibacter europaeus (Gluconacetobacter europaeus)
A0A0M0EM65	1-deoxy-D-xylulose-5-phosphate synthase OS=Komagataeibacter europaeus OX=33995 GN=dxs1 PE=3 SV=1	1-deoxy-D-xylulose-5-phosphate synthase (EC 2.2.1.7) (1-deoxyxylulose-5-phosphate synthase) (DXP synthase) (DXPS)	dxs1 dxs KOEU_07180	Komagataeibacter europaeus (Gluconacetobacter europaeus)
A0A0M0EM71	ATPase family associated with various cellular activities (AAA) OS=Komagataeibacter europaeus OX=33995 GN=KOEU_03150 PE=4 SV=1	ATPase family associated with various cellular activities (AAA)	KOEU_03150	Komagataeibacter europaeus (Gluconacetobacter europaeus)
A0A0M0EM83	ATP-dependent protease subunit HslV OS=Komagataeibacter europaeus OX=33995 GN=hslV PE=3 SV=1	ATP-dependent protease subunit HslV (EC 3.4.25.2)	hslV KOEU_03830	Komagataeibacter europaeus (Gluconacetobacter europaeus)
A0A0M0EM86	Parvulin-like PPIase OS=Komagataeibacter europaeus OX=33995 GN=surA PE=3 SV=1	Parvulin-like PPIase (Peptidyl-prolyl cis-trans isomerase plp) (Rotamase plp)	surA KOEU_03420	Komagataeibacter europaeus (Gluconacetobacter europaeus)
A0A0M0EM94	Putative oxidoreductase OS=Komagataeibacter europaeus OX=33995 GN=KOEU_03520 PE=4 SV=1	Putative oxidoreductase (EC 1.-.-.-)	KOEU_03520	Komagataeibacter europaeus (Gluconacetobacter europaeus)
A0A0M0EMA8	Ribosomal RNA small subunit methyltransferase A OS=Komagataeibacter europaeus OX=33995 GN=rsmA PE=3 SV=1	Ribosomal RNA small subunit methyltransferase A (EC 2.1.1.182) (16S rRNA (adenine(1518)-N(6)/adenine(1519)-N(6))-dimethyltransferase) (16S rRNA dimethyladenosine transferase) (16S rRNA dimethylase) (S-adenosylmethionine-6-N', N'-adenosyl(rRNA) dimethyltransferase)	rsmA ksgA KOEU_03410	Komagataeibacter europaeus (Gluconacetobacter europaeus)
A0A0M0EMC2	Histidine kinase OS=Komagataeibacter europaeus OX=33995 GN=KOEU_03820 PE=4 SV=1	histidine kinase (EC 2.7.13.3)	KOEU_03820	Komagataeibacter europaeus (Gluconacetobacter europaeus)
A0A0M0EMK2	3-isopropylmalate dehydratase small subunit OS=Komagataeibacter europaeus OX=33995 GN=leuD PE=3 SV=1	3-isopropylmalate dehydratase small subunit (EC 4.2.1.33) (Alpha-IPM isomerase) (IPMI) (Isopropylmalate isomerase)	leuD KOEU_04200	Komagataeibacter europaeus (Gluconacetobacter europaeus)
A0A0M0EML1	Ribosome maturation factor RimM OS=Komagataeibacter europaeus OX=33995 GN=rimM PE=3 SV=1	Ribosome maturation factor RimM	rimM KOEU_04160	Komagataeibacter europaeus (Gluconacetobacter europaeus)
A0A0M0EML4	3-isopropylmalate dehydrogenase OS=Komagataeibacter europaeus OX=33995 GN=leuB PE=3 SV=1	3-isopropylmalate dehydrogenase (EC 1.1.1.85) (3-IPM-DH) (Beta-IPM dehydrogenase) (IMDH)	leuB KOEU_04210	Komagataeibacter europaeus (Gluconacetobacter europaeus)
A0A0M0EMR9	DHOdehase OS=Komagataeibacter europaeus OX=33995 GN=pyrD PE=3 SV=1	Dihydroorotate dehydrogenase (quinone) (EC 1.3.5.2) (DHOdehase) (Dihydroorotate oxidase)	pyrD KOEU_02090	Komagataeibacter europaeus (Gluconacetobacter europaeus)
A0A0M0EN38	Multidrug export protein EmrA OS=Komagataeibacter europaeus OX=33995 GN=emrA1 PE=3 SV=1	Multidrug export protein EmrA	emrA1 KOEU_03190	Komagataeibacter europaeus (Gluconacetobacter europaeus)
A0A0M0EN85	PHB/PHA accumulation regulator DNA-binding domain protein OS=Komagataeibacter europaeus OX=33995 GN=KOEU_03640 PE=4 SV=1	PHB/PHA accumulation regulator DNA-binding domain protein	KOEU_03640	Komagataeibacter europaeus (Gluconacetobacter europaeus)
A0A0M0ENA9	Uncharacterized protein OS=Komagataeibacter europaeus OX=33995 GN=KOEU_03940 PE=4 SV=1	KfrA_N domain-containing protein	KOEU_03940	Komagataeibacter europaeus (Gluconacetobacter europaeus)
A0A0M0ENF5	Signal recognition particle protein OS=Komagataeibacter europaeus OX=33995 GN=ffh PE=3 SV=1	Signal recognition particle protein (Fifty-four homolog)	ffh KOEU_04140	Komagataeibacter europaeus (Gluconacetobacter europaeus)
A0A0M0ENF9	3-isopropylmalate dehydratase large subunit OS=Komagataeibacter europaeus OX=33995 GN=leuC PE=3 SV=1	3-isopropylmalate dehydratase large subunit (EC 4.2.1.33) (Alpha-IPM isomerase) (IPMI) (Isopropylmalate isomerase)	leuC KOEU_04190	Komagataeibacter europaeus (Gluconacetobacter europaeus)
A0A2Z5WGL8	Cystathionine beta-lyase OS=Komagataeibacter europaeus OX=33995 GN=metC PE=3 SV=1	Cystathionine beta-lyase	metC	Komagataeibacter europaeus (Gluconacetobacter europaeus)
A0A2Z5WGS3	O-succinylhomoserine sulfhydrylase OS=Komagataeibacter europaeus OX=33995 GN=metB PE=3 SV=1	O-succinylhomoserine sulfhydrylase (OSH sulfhydrylase) (OSHS sulfhydrylase) (EC 2.5.1.-)	metB metZ	Komagataeibacter europaeus (Gluconacetobacter europaeus)
A0A2Z5WH05	Homoserine O-acetyltransferase OS=Komagataeibacter europaeus OX=33995 GN=metX PE=3 SV=1	Homoserine O-acetyltransferase (HAT) (EC 2.3.1.31) (Homoserine transacetylase) (HTA)	metX metXA	Komagataeibacter europaeus (Gluconacetobacter europaeus)
D1GL46	DnaK protein (Fragment) OS=Komagataeibacter europaeus OX=33995 GN=dnaK PE=3 SV=1	DnaK protein	dnaK	Komagataeibacter europaeus (Gluconacetobacter europaeus)
O30329	Aldehyde dehydrogenase OS=Komagataeibacter europaeus OX=33995 GN=aldH PE=4 SV=1	Aldehyde dehydrogenase	aldH	Komagataeibacter europaeus (Gluconacetobacter europaeus)
A0A0D6PUC9	N-acetylglucosamine-6-phosphate deacetylase OS=Komagataeibacter europaeus NBRC 3261 OX=1234669 GN=Geu3261_0001_022 PE=3 SV=1	N-acetylglucosamine-6-phosphate deacetylase	Geu3261_0001_022	Komagataeibacter europaeus NBRC 3261
A0A0D6PUD8	Bifunctional protein HldE OS=Komagataeibacter europaeus NBRC 3261 OX=1234669 GN=hldE PE=3 SV=1	Bifunctional protein HldE [Includes: D-beta-D-heptose 7-phosphate kinase (EC 2.7.1.167) (D-beta-D-heptose 7-phosphotransferase) (D-glycero-beta-D-manno-heptose-7-phosphate kinase); D-beta-D-heptose 1-phosphate adenylyltransferase (EC 2.7.7.70) (D-glycero-beta-D-manno-heptose 1-phosphate adenylyltransferase)]	hldE Geu3261_0003_005	Komagataeibacter europaeus NBRC 3261
A0A0D6PUH9	Glutamate synthase OS=Komagataeibacter europaeus NBRC 3261 OX=1234669 GN=Geu3261_0004_021 PE=3 SV=1	Glutamate synthase	Geu3261_0004_021	Komagataeibacter europaeus NBRC 3261
A0A0D6PUJ9	UDP-N-acetylglucosamine acyltransferase OS=Komagataeibacter europaeus NBRC 3261 OX=1234669 GN=Geu3261_0004_046 PE=4 SV=1	UDP-N-acetylglucosamine acyltransferase	Geu3261_0004_046	Komagataeibacter europaeus NBRC 3261
A0A0D6PUM4	Competence-damage protein OS=Komagataeibacter europaeus NBRC 3261 OX=1234669 GN=Geu3261_0004_076 PE=4 SV=1	Competence-damage protein	Geu3261_0004_076	Komagataeibacter europaeus NBRC 3261
A0A0D6PUP0	Methylamine dehydrogenase heavy chain/amine dehydrogenase OS=Komagataeibacter europaeus NBRC 3261 OX=1234669 GN=Geu3261_0007_003 PE=3 SV=1	Methylamine dehydrogenase heavy chain/amine dehydrogenase	Geu3261_0007_003	Komagataeibacter europaeus NBRC 3261
A0A0D6PUY6	Methionyl-tRNA formyltransferase OS=Komagataeibacter europaeus NBRC 3261 OX=1234669 GN=fmt PE=3 SV=1	Methionyl-tRNA formyltransferase (EC 2.1.2.9)	fmt Geu3261_0004_033	Komagataeibacter europaeus NBRC 3261
A0A0D6PUY8	DNA polymerase III subunit epsilon OS=Komagataeibacter europaeus NBRC 3261 OX=1234669 GN=Geu3261_0013_021 PE=4 SV=1	DNA polymerase III subunit epsilon	Geu3261_0013_021	Komagataeibacter europaeus NBRC 3261
A0A0D6PUZ0	Acetylglutamate kinase OS=Komagataeibacter europaeus NBRC 3261 OX=1234669 GN=argB PE=3 SV=1	Acetylglutamate kinase (EC 2.7.2.8) (N-acetyl-L-glutamate 5-phosphotransferase) (NAG kinase) (NAGK)	argB Geu3261_0004_038	Komagataeibacter europaeus NBRC 3261
A0A0D6PUZ3	Ornithine carbamoyltransferase OS=Komagataeibacter europaeus NBRC 3261 OX=1234669 GN=Geu3261_0014_006 PE=3 SV=1	Ornithine carbamoyltransferase (OTCase) (EC 2.1.3.3)	Geu3261_0014_006	Komagataeibacter europaeus NBRC 3261
A0A0D6PV12	Ribonuclease 3 OS=Komagataeibacter europaeus NBRC 3261 OX=1234669 GN=rnc PE=3 SV=1	Ribonuclease 3 (EC 3.1.26.3) (Ribonuclease III) (RNase III)	rnc Geu3261_0004_058	Komagataeibacter europaeus NBRC 3261
A0A0D6PV27	Ring-hydroxylating dioxygenase ferredoxin subunit OS=Komagataeibacter europaeus NBRC 3261 OX=1234669 GN=Geu3261_0004_073 PE=4 SV=1	Ring-hydroxylating dioxygenase ferredoxin subunit	Geu3261_0004_073	Komagataeibacter europaeus NBRC 3261
A0A0D6PV70	Hydroxydechloroatrazine ethylaminohydrolase OS=Komagataeibacter europaeus NBRC 3261 OX=1234669 GN=Geu3261_0001_013 PE=4 SV=1	Hydroxydechloroatrazine ethylaminohydrolase	Geu3261_0001_013	Komagataeibacter europaeus NBRC 3261
A0A0D6PV86	Alcohol dehydrogenase small subunit OS=Komagataeibacter europaeus NBRC 3261 OX=1234669 GN=Geu3261_0010_035 PE=4 SV=1	Alcohol dehydrogenase small subunit	Geu3261_0010_035	Komagataeibacter europaeus NBRC 3261
A0A0D6PVA9	Arsenate reductase OS=Komagataeibacter europaeus NBRC 3261 OX=1234669 GN=Geu3261_0017_008 PE=3 SV=1	Arsenate reductase (EC 1.20.4.1)	Geu3261_0017_008	Komagataeibacter europaeus NBRC 3261
A0A0D6PVC6	Metallo-beta-lactamase OS=Komagataeibacter europaeus NBRC 3261 OX=1234669 GN=Geu3261_0013_013 PE=4 SV=1	Metallo-beta-lactamase	Geu3261_0013_013	Komagataeibacter europaeus NBRC 3261
A0A0D6PVC9	Peptide deformylase OS=Komagataeibacter europaeus NBRC 3261 OX=1234669 GN=def PE=3 SV=1	Peptide deformylase (PDF) (EC 3.5.1.88) (Polypeptide deformylase)	def Geu3261_0004_032	Komagataeibacter europaeus NBRC 3261
A0A0D6PVD8	NTP_transf_3 domain-containing protein OS=Komagataeibacter europaeus NBRC 3261 OX=1234669 GN=Geu3261_0018_011 PE=4 SV=1	NTP_transf_3 domain-containing protein	Geu3261_0018_011	Komagataeibacter europaeus NBRC 3261
A0A0D6PVE4	3-oxoacyl-[acyl-carrier-protein] synthase 2 OS=Komagataeibacter europaeus NBRC 3261 OX=1234669 GN=Geu3261_0018_016 PE=3 SV=1	3-oxoacyl-[acyl-carrier-protein] synthase 2 (EC 2.3.1.179)	Geu3261_0018_016	Komagataeibacter europaeus NBRC 3261
A0A0D6PVE7	Enolase-phosphatase E1 OS=Komagataeibacter europaeus NBRC 3261 OX=1234669 GN=mtnC PE=3 SV=1	Enolase-phosphatase E1 (EC 3.1.3.77) (2,3-diketo-5-methylthio-1-phosphopentane phosphatase)	mtnC Geu3261_0014_013	Komagataeibacter europaeus NBRC 3261
A0A0D6PVE9	Methyltransferase OS=Komagataeibacter europaeus NBRC 3261 OX=1234669 GN=Geu3261_0018_021 PE=4 SV=1	Methyltransferase	Geu3261_0018_021	Komagataeibacter europaeus NBRC 3261
A0A0D6PVF0	1-deoxy-D-xylulose 5-phosphate reductoisomerase OS=Komagataeibacter europaeus NBRC 3261 OX=1234669 GN=dxr PE=3 SV=1	1-deoxy-D-xylulose 5-phosphate reductoisomerase (DXP reductoisomerase) (EC 1.1.1.267) (1-deoxyxylulose-5-phosphate reductoisomerase) (2-C-methyl-D-erythritol 4-phosphate synthase)	dxr Geu3261_0004_052	Komagataeibacter europaeus NBRC 3261
A0A0D6PVF4	Succinate--CoA ligase [ADP-forming] subunit alpha OS=Komagataeibacter europaeus NBRC 3261 OX=1234669 GN=sucD PE=3 SV=1	Succinate--CoA ligase [ADP-forming] subunit alpha (EC 6.2.1.5) (Succinyl-CoA synthetase subunit alpha) (SCS-alpha)	sucD Geu3261_0018_026	Komagataeibacter europaeus NBRC 3261
A0A0D6PVG0	DNA-directed RNA polymerase subunit omega OS=Komagataeibacter europaeus NBRC 3261 OX=1234669 GN=rpoZ PE=3 SV=1	DNA-directed RNA polymerase subunit omega (RNAP omega subunit) (EC 2.7.7.6) (RNA polymerase omega subunit) (Transcriptase subunit omega)	rpoZ Geu3261_0004_062	Komagataeibacter europaeus NBRC 3261
A0A0D6PVG5	3-hydroxyisobutyrate dehydrogenase OS=Komagataeibacter europaeus NBRC 3261 OX=1234669 GN=Geu3261_0004_067 PE=4 SV=1	3-hydroxyisobutyrate dehydrogenase	Geu3261_0004_067	Komagataeibacter europaeus NBRC 3261
A0A0D6PVH6	Acetyl-coenzyme A carboxylase carboxyl transferase subunit alpha OS=Komagataeibacter europaeus NBRC 3261 OX=1234669 GN=accA PE=3 SV=1	Acetyl-coenzyme A carboxylase carboxyl transferase subunit alpha (ACCase subunit alpha) (Acetyl-CoA carboxylase carboxyltransferase subunit alpha) (EC 2.1.3.15)	accA Geu3261_0004_077	Komagataeibacter europaeus NBRC 3261
A0A0D6PVI3	Uncharacterized protein OS=Komagataeibacter europaeus NBRC 3261 OX=1234669 GN=Geu3261_0019_031 PE=3 SV=1	BAX inhibitor (BI)-1/YccA family protein	Geu3261_0019_031	Komagataeibacter europaeus NBRC 3261
A0A0D6PVJ7	Alcohol dehydrogenase cytochrome c OS=Komagataeibacter europaeus NBRC 3261 OX=1234669 GN=Geu3261_0007_009 PE=4 SV=1	Alcohol dehydrogenase cytochrome c	Geu3261_0007_009	Komagataeibacter europaeus NBRC 3261
A0A0D6PVL5	Thiosulfate sulfurtransferase OS=Komagataeibacter europaeus NBRC 3261 OX=1234669 GN=Geu3261_0020_025 PE=4 SV=1	Thiosulfate sulfurtransferase	Geu3261_0020_025	Komagataeibacter europaeus NBRC 3261
A0A0D6PVM7	Uncharacterized protein OS=Komagataeibacter europaeus NBRC 3261 OX=1234669 GN=Geu3261_0015_017 PE=4 SV=1	DUF3618 domain-containing protein	Geu3261_0015_017	Komagataeibacter europaeus NBRC 3261
A0A0D6PVP0	ABC transporter OS=Komagataeibacter europaeus NBRC 3261 OX=1234669 GN=Geu3261_0010_034 PE=4 SV=1	ABC transporter	Geu3261_0010_034	Komagataeibacter europaeus NBRC 3261
A0A0D6PVS6	Phosphoglucosamine mutase OS=Komagataeibacter europaeus NBRC 3261 OX=1234669 GN=glmM PE=3 SV=1	Phosphoglucosamine mutase (EC 5.4.2.10)	glmM Geu3261_0013_002	Komagataeibacter europaeus NBRC 3261
A0A0D6PVS7	Molybdenum-pterin binding protein mopB OS=Komagataeibacter europaeus NBRC 3261 OX=1234669 GN=Geu3261_0021_034 PE=4 SV=1	Molybdenum-pterin binding protein mopB	Geu3261_0021_034	Komagataeibacter europaeus NBRC 3261
A0A0D6PVT2	Iron-binding nuclear protein Pirin OS=Komagataeibacter europaeus NBRC 3261 OX=1234669 GN=Geu3261_0021_039 PE=3 SV=1	Iron-binding nuclear protein Pirin	Geu3261_0021_039	Komagataeibacter europaeus NBRC 3261
A0A0D6PVT8	Oxidoreductase OS=Komagataeibacter europaeus NBRC 3261 OX=1234669 GN=Geu3261_0013_012 PE=4 SV=1	Oxidoreductase	Geu3261_0013_012	Komagataeibacter europaeus NBRC 3261
A0A0D6PVV5	Glutathione peroxidase OS=Komagataeibacter europaeus NBRC 3261 OX=1234669 GN=Geu3261_0019_003 PE=3 SV=1	Glutathione peroxidase	Geu3261_0019_003	Komagataeibacter europaeus NBRC 3261
A0A0D6PVV9	Acireductone dioxygenase OS=Komagataeibacter europaeus NBRC 3261 OX=1234669 GN=mtnD PE=3 SV=1	Acireductone dioxygenase (1,2-dihydroxy-3-keto-5-methylthiopentene dioxygenase) (DHK-MTPene dioxygenase) (Acireductone dioxygenase (Fe(2+)-requiring)) (ARD') (Fe-ARD) (EC 1.13.11.54) (Acireductone dioxygenase (Ni(2+)-requiring)) (ARD) (Ni-ARD) (EC 1.13.11.53)	mtnD Geu3261_0014_012	Komagataeibacter europaeus NBRC 3261
A0A0D6PVX0	Carboxymethylenebutenolidase OS=Komagataeibacter europaeus NBRC 3261 OX=1234669 GN=Geu3261_0019_018 PE=4 SV=1	Carboxymethylenebutenolidase	Geu3261_0019_018	Komagataeibacter europaeus NBRC 3261
A0A0D6PVX5	Lysine--tRNA ligase OS=Komagataeibacter europaeus NBRC 3261 OX=1234669 GN=lysS PE=3 SV=1	Lysine--tRNA ligase (EC 6.1.1.6) (Lysyl-tRNA synthetase) (LysRS)	lysS Geu3261_0019_023	Komagataeibacter europaeus NBRC 3261
A0A0D6PVX9	Dihydroorotase OS=Komagataeibacter europaeus NBRC 3261 OX=1234669 GN=Geu3261_0014_032 PE=4 SV=1	Dihydroorotase	Geu3261_0014_032	Komagataeibacter europaeus NBRC 3261
A0A0D6PVY6	Cytochrome oxidase/cytochrome o ubiquinol oxidase subunit I OS=Komagataeibacter europaeus NBRC 3261 OX=1234669 GN=Geu3261_0019_033 PE=4 SV=1	Cytochrome oxidase/cytochrome o ubiquinol oxidase subunit I	Geu3261_0019_033	Komagataeibacter europaeus NBRC 3261
A0A0D6PW07	HTH cro/C1-type domain-containing protein OS=Komagataeibacter europaeus NBRC 3261 OX=1234669 GN=Geu3261_0020_017 PE=4 SV=1	HTH cro/C1-type domain-containing protein	Geu3261_0020_017	Komagataeibacter europaeus NBRC 3261
A0A0D6PW12	CinA domain-containing protein OS=Komagataeibacter europaeus NBRC 3261 OX=1234669 GN=Geu3261_0029_003 PE=4 SV=1	CinA domain-containing protein	Geu3261_0029_003	Komagataeibacter europaeus NBRC 3261
A0A0D6PW14	Chaperone protein ClpB OS=Komagataeibacter europaeus NBRC 3261 OX=1234669 GN=clpB PE=3 SV=1	Chaperone protein ClpB	clpB Geu3261_0015_001	Komagataeibacter europaeus NBRC 3261
A0A0D6PW18	ABC transporter OS=Komagataeibacter europaeus NBRC 3261 OX=1234669 GN=Geu3261_0004_019 PE=4 SV=1	ABC transporter	Geu3261_0004_019	Komagataeibacter europaeus NBRC 3261
A0A0D6PW20	Anthranilate phosphoribosyltransferase OS=Komagataeibacter europaeus NBRC 3261 OX=1234669 GN=trpD PE=3 SV=1	Anthranilate phosphoribosyltransferase (EC 2.4.2.18)	trpD Geu3261_0029_013	Komagataeibacter europaeus NBRC 3261
A0A0D6PW29	ABC transporter/major facilitator superfamily multidrug resistance transporter HlyD/EmrA/FusE OS=Komagataeibacter europaeus NBRC 3261 OX=1234669 GN=Geu3261_0015_021 PE=4 SV=1	ABC transporter/major facilitator superfamily multidrug resistance transporter HlyD/EmrA/FusE	Geu3261_0015_021	Komagataeibacter europaeus NBRC 3261
A0A0D6PW35	Phosphoribosylformylglycinamidine synthase subunit PurS OS=Komagataeibacter europaeus NBRC 3261 OX=1234669 GN=purS PE=3 SV=1	Phosphoribosylformylglycinamidine synthase subunit PurS (FGAM synthase) (EC 6.3.5.3) (Formylglycinamide ribonucleotide amidotransferase subunit III) (FGAR amidotransferase III) (FGAR-AT III) (Phosphoribosylformylglycinamidine synthase subunit III)	purS Geu3261_0020_052	Komagataeibacter europaeus NBRC 3261
A0A0D6PW38	ABC transporter amino acid permease OS=Komagataeibacter europaeus NBRC 3261 OX=1234669 GN=Geu3261_0015_031 PE=3 SV=1	ABC transporter amino acid permease	Geu3261_0015_031	Komagataeibacter europaeus NBRC 3261
A0A0D6PW39	Thioredoxin reductase OS=Komagataeibacter europaeus NBRC 3261 OX=1234669 GN=Geu3261_0029_033 PE=3 SV=1	Thioredoxin reductase (EC 1.8.1.9)	Geu3261_0029_033	Komagataeibacter europaeus NBRC 3261
A0A0D6PWB3	S-methyl-5'-thioadenosine phosphorylase OS=Komagataeibacter europaeus NBRC 3261 OX=1234669 GN=mtnP PE=3 SV=1	S-methyl-5'-thioadenosine phosphorylase (EC 2.4.2.28) (5'-methylthioadenosine phosphorylase) (MTA phosphorylase) (MTAP)	mtnP Geu3261_0019_017	Komagataeibacter europaeus NBRC 3261
A0A0D6PWD4	Metal dependent hydrolase OS=Komagataeibacter europaeus NBRC 3261 OX=1234669 GN=Geu3261_0026_015 PE=4 SV=1	Metal dependent hydrolase	Geu3261_0026_015	Komagataeibacter europaeus NBRC 3261
A0A0D6PWE9	Bifunctional purine biosynthesis protein PurH OS=Komagataeibacter europaeus NBRC 3261 OX=1234669 GN=purH PE=3 SV=1	Bifunctional purine biosynthesis protein PurH [Includes: Phosphoribosylaminoimidazolecarboxamide formyltransferase (EC 2.1.2.3) (AICAR transformylase); IMP cyclohydrolase (EC 3.5.4.10) (ATIC) (IMP synthase) (Inosinicase)]	purH Geu3261_0035_024	Komagataeibacter europaeus NBRC 3261
A0A0D6PWF4	Uncharacterized protein OS=Komagataeibacter europaeus NBRC 3261 OX=1234669 GN=Geu3261_0010_046 PE=4 SV=1	DUF3618 domain-containing protein	Geu3261_0010_046	Komagataeibacter europaeus NBRC 3261
A0A0D6PWF5	Mannose-1-phosphate guanylyltransferase OS=Komagataeibacter europaeus NBRC 3261 OX=1234669 GN=Geu3261_0027_014 PE=3 SV=1	mannose-1-phosphate guanylyltransferase (EC 2.7.7.13)	Geu3261_0027_014	Komagataeibacter europaeus NBRC 3261
A0A0D6PWH2	Ribosome association toxin RatA OS=Komagataeibacter europaeus NBRC 3261 OX=1234669 GN=Geu3261_0029_005 PE=3 SV=1	Polyketide_cyc domain-containing protein	Geu3261_0029_005	Komagataeibacter europaeus NBRC 3261
A0A0D6PWI7	2-dehydro-3-deoxyphosphooctonate aldolase OS=Komagataeibacter europaeus NBRC 3261 OX=1234669 GN=kdsA PE=3 SV=1	2-dehydro-3-deoxyphosphooctonate aldolase (EC 2.5.1.55) (3-deoxy-D-manno-octulosonic acid 8-phosphate synthase) (KDO-8-phosphate synthase) (KDO 8-P synthase) (KDOPS) (Phospho-2-dehydro-3-deoxyoctonate aldolase)	kdsA Geu3261_0029_020	Komagataeibacter europaeus NBRC 3261
A0A0D6PWI8	Rap1a domain-containing protein OS=Komagataeibacter europaeus NBRC 3261 OX=1234669 GN=Geu3261_0020_051 PE=4 SV=1	Rap1a domain-containing protein	Geu3261_0020_051	Komagataeibacter europaeus NBRC 3261
A0A0D6PWL6	Cysteine synthase OS=Komagataeibacter europaeus NBRC 3261 OX=1234669 GN=Geu3261_0014_024 PE=4 SV=1	cysteine synthase (EC 2.5.1.47)	Geu3261_0014_024	Komagataeibacter europaeus NBRC 3261
A0A0D6PWM0	DNA topoisomerase 1 OS=Komagataeibacter europaeus NBRC 3261 OX=1234669 GN=topA PE=3 SV=1	DNA topoisomerase 1 (EC 5.6.2.1) (DNA topoisomerase I)	topA Geu3261_0014_029	Komagataeibacter europaeus NBRC 3261
A0A0D6PWM4	Glutamate--tRNA ligase OS=Komagataeibacter europaeus NBRC 3261 OX=1234669 GN=gltX PE=3 SV=1	Glutamate--tRNA ligase (EC 6.1.1.17) (Glutamyl-tRNA synthetase) (GluRS)	gltX Geu3261_0014_034	Komagataeibacter europaeus NBRC 3261
A0A0D6PWM9	Phosphoribosyl-ATP pyrophosphatase OS=Komagataeibacter europaeus NBRC 3261 OX=1234669 GN=hisE PE=3 SV=1	Phosphoribosyl-ATP pyrophosphatase (PRA-PH) (EC 3.6.1.31)	hisE Geu3261_0014_039	Komagataeibacter europaeus NBRC 3261
A0A0D6PWN8	Oxidoreductase OS=Komagataeibacter europaeus NBRC 3261 OX=1234669 GN=Geu3261_0031_004 PE=3 SV=1	Oxidoreductase	Geu3261_0031_004	Komagataeibacter europaeus NBRC 3261
A0A0D6PWQ8	Imidazoleglycerol-phosphate dehydratase OS=Komagataeibacter europaeus NBRC 3261 OX=1234669 GN=hisB PE=3 SV=1	Imidazoleglycerol-phosphate dehydratase (IGPD) (EC 4.2.1.19)	hisB Geu3261_0014_044	Komagataeibacter europaeus NBRC 3261
A0A0D6PWS2	Paraquat-inducible protein B OS=Komagataeibacter europaeus NBRC 3261 OX=1234669 GN=Geu3261_0003_024 PE=4 SV=1	Paraquat-inducible protein B	Geu3261_0003_024	Komagataeibacter europaeus NBRC 3261
A0A0D6PWS7	Metal-dependent carboxypeptidase OS=Komagataeibacter europaeus NBRC 3261 OX=1234669 GN=Geu3261_0004_005 PE=3 SV=1	Metal-dependent carboxypeptidase (EC 3.4.17.19)	Geu3261_0004_005	Komagataeibacter europaeus NBRC 3261
A0A0D6PWU2	Ribulose-5-phosphate 4-epimerase OS=Komagataeibacter europaeus NBRC 3261 OX=1234669 GN=Geu3261_0015_023 PE=4 SV=1	Ribulose-5-phosphate 4-epimerase	Geu3261_0015_023	Komagataeibacter europaeus NBRC 3261
A0A0D6PWV1	Uncharacterized protein OS=Komagataeibacter europaeus NBRC 3261 OX=1234669 GN=Geu3261_0016_002 PE=4 SV=1	Fimbrial assembly protein FimA	Geu3261_0016_002	Komagataeibacter europaeus NBRC 3261
A0A0D6PWV4	50S ribosomal protein L4 OS=Komagataeibacter europaeus NBRC 3261 OX=1234669 GN=rplD PE=3 SV=1	50S ribosomal protein L4	rplD Geu3261_0037_033	Komagataeibacter europaeus NBRC 3261
A0A0D6PWV8	Pyruvate dehydrogenase E1 component subunit beta OS=Komagataeibacter europaeus NBRC 3261 OX=1234669 GN=Geu3261_0029_009 PE=4 SV=1	Pyruvate dehydrogenase E1 component subunit beta (EC 1.2.4.1)	Geu3261_0029_009	Komagataeibacter europaeus NBRC 3261
A0A0D6PWW3	50S ribosomal protein L24 OS=Komagataeibacter europaeus NBRC 3261 OX=1234669 GN=rplX PE=3 SV=1	50S ribosomal protein L24	rplX Geu3261_0037_043	Komagataeibacter europaeus NBRC 3261
A0A0D6PWW8	CTP synthase OS=Komagataeibacter europaeus NBRC 3261 OX=1234669 GN=pyrG PE=3 SV=1	CTP synthase (EC 6.3.4.2) (Cytidine 5'-triphosphate synthase) (Cytidine triphosphate synthetase) (CTP synthetase) (CTPS) (UTP--ammonia ligase)	pyrG Geu3261_0029_019	Komagataeibacter europaeus NBRC 3261
A0A0D6PWW9	50S ribosomal protein L18 OS=Komagataeibacter europaeus NBRC 3261 OX=1234669 GN=rplR PE=3 SV=1	50S ribosomal protein L18	rplR Geu3261_0037_048	Komagataeibacter europaeus NBRC 3261
A0A0D6PWZ0	50S ribosomal protein L21 OS=Komagataeibacter europaeus NBRC 3261 OX=1234669 GN=rplU PE=3 SV=1	50S ribosomal protein L21	rplU Geu3261_0029_044	Komagataeibacter europaeus NBRC 3261
A0A0D6PWZ2	Ysc84 domain-containing protein OS=Komagataeibacter europaeus NBRC 3261 OX=1234669 GN=Geu3261_0018_014 PE=4 SV=1	Ysc84 domain-containing protein	Geu3261_0018_014	Komagataeibacter europaeus NBRC 3261
A0A0D6PWZ6	Uncharacterized protein OS=Komagataeibacter europaeus NBRC 3261 OX=1234669 GN=Geu3261_0037_078 PE=4 SV=1	DUF1285 domain-containing protein	Geu3261_0037_078	Komagataeibacter europaeus NBRC 3261
A0A0D6PWZ7	Multifunctional fusion protein OS=Komagataeibacter europaeus NBRC 3261 OX=1234669 GN=aroB PE=3 SV=1	Multifunctional fusion protein [Includes: Shikimate kinase (SK) (EC 2.7.1.71); 3-dehydroquinate synthase (DHQS) (EC 4.2.3.4)]	aroB aroK Geu3261_0004_080	Komagataeibacter europaeus NBRC 3261
A0A0D6PX00	Ribosomal RNA small subunit methyltransferase H OS=Komagataeibacter europaeus NBRC 3261 OX=1234669 GN=rsmH PE=3 SV=1	Ribosomal RNA small subunit methyltransferase H (EC 2.1.1.199) (16S rRNA m(4)C1402 methyltransferase) (rRNA (cytosine-N(4)-)-methyltransferase RsmH)	rsmH Geu3261_0029_054	Komagataeibacter europaeus NBRC 3261
A0A0D6PX09	Carbamoyl-phosphate synthase small chain OS=Komagataeibacter europaeus NBRC 3261 OX=1234669 GN=carA PE=3 SV=1	Carbamoyl-phosphate synthase small chain (EC 6.3.5.5) (Carbamoyl-phosphate synthetase glutamine chain)	carA Geu3261_0037_093	Komagataeibacter europaeus NBRC 3261
A0A0D6PX12	Mitochondrial import inner membrane translocase subunit Tim44 OS=Komagataeibacter europaeus NBRC 3261 OX=1234669 GN=Geu3261_0019_009 PE=4 SV=1	Mitochondrial import inner membrane translocase subunit Tim44	Geu3261_0019_009	Komagataeibacter europaeus NBRC 3261
A0A0D6PX19	Cytochrome c-552 class I OS=Komagataeibacter europaeus NBRC 3261 OX=1234669 GN=Geu3261_0007_007 PE=4 SV=1	Cytochrome c-552 class I	Geu3261_0007_007	Komagataeibacter europaeus NBRC 3261
A0A0D6PX21	Co-chaperonin GroES OS=Komagataeibacter europaeus NBRC 3261 OX=1234669 GN=groES PE=3 SV=1	Co-chaperonin GroES (10 kDa chaperonin) (Chaperonin-10) (Cpn10)	groES groS Geu3261_0019_019	Komagataeibacter europaeus NBRC 3261
A0A0D6PX25	Acetyl-coenzyme A carboxylase carboxyl transferase subunit beta OS=Komagataeibacter europaeus NBRC 3261 OX=1234669 GN=accD PE=3 SV=1	Acetyl-coenzyme A carboxylase carboxyl transferase subunit beta (ACCase subunit beta) (Acetyl-CoA carboxylase carboxyltransferase subunit beta) (EC 2.1.3.15)	accD Geu3261_0035_076	Komagataeibacter europaeus NBRC 3261
A0A0D6PX31	Alcohol dehydrogenase PQQ-dependent, large subunit OS=Komagataeibacter europaeus NBRC 3261 OX=1234669 GN=Geu3261_0019_029 PE=3 SV=1	Alcohol dehydrogenase PQQ-dependent, large subunit	Geu3261_0019_029	Komagataeibacter europaeus NBRC 3261
A0A0D6PX67	Uncharacterized protein OS=Komagataeibacter europaeus NBRC 3261 OX=1234669 GN=Geu3261_0041_011 PE=4 SV=1	HTH_17 domain-containing protein	Geu3261_0041_011	Komagataeibacter europaeus NBRC 3261
A0A0D6PX93	Cation/copper resistance transporter ATPase CopZ OS=Komagataeibacter europaeus NBRC 3261 OX=1234669 GN=Geu3261_0043_005 PE=4 SV=1	Cation/copper resistance transporter ATPase CopZ	Geu3261_0043_005	Komagataeibacter europaeus NBRC 3261
A0A0D6PXA0	Alcohol dehydrogenase small subunit OS=Komagataeibacter europaeus NBRC 3261 OX=1234669 GN=Geu3261_0035_035 PE=4 SV=1	Alcohol dehydrogenase small subunit	Geu3261_0035_035	Komagataeibacter europaeus NBRC 3261
A0A0D6PXA6	Oxidoreductase OS=Komagataeibacter europaeus NBRC 3261 OX=1234669 GN=Geu3261_0021_002 PE=4 SV=1	Oxidoreductase	Geu3261_0021_002	Komagataeibacter europaeus NBRC 3261
A0A0D6PXA7	30S ribosomal protein S14 OS=Komagataeibacter europaeus NBRC 3261 OX=1234669 GN=rpsN PE=3 SV=1	30S ribosomal protein S14	rpsN Geu3261_0037_045	Komagataeibacter europaeus NBRC 3261
A0A0D6PXD1	DNA topoisomerase 4 subunit B OS=Komagataeibacter europaeus NBRC 3261 OX=1234669 GN=parE PE=3 SV=1	DNA topoisomerase 4 subunit B (EC 5.6.2.2) (Topoisomerase IV subunit B)	parE Geu3261_0014_020	Komagataeibacter europaeus NBRC 3261
A0A0D6PXD4	Iron-dependent peroxidase OS=Komagataeibacter europaeus NBRC 3261 OX=1234669 GN=Geu3261_0021_032 PE=4 SV=1	Iron-dependent peroxidase	Geu3261_0021_032	Komagataeibacter europaeus NBRC 3261
A0A0D6PXD5	Outer membrane protein OmpA OS=Komagataeibacter europaeus NBRC 3261 OX=1234669 GN=Geu3261_0014_025 PE=4 SV=1	Outer membrane protein OmpA	Geu3261_0014_025	Komagataeibacter europaeus NBRC 3261
A0A0D6PXD8	Oligopeptidase B OS=Komagataeibacter europaeus NBRC 3261 OX=1234669 GN=Geu3261_0043_055 PE=4 SV=1	Oligopeptidase B	Geu3261_0043_055	Komagataeibacter europaeus NBRC 3261
A0A0D6PXE1	Uncharacterized protein OS=Komagataeibacter europaeus NBRC 3261 OX=1234669 GN=Geu3261_0021_042 PE=3 SV=1	Metal-dependent hydrolase	Geu3261_0021_042	Komagataeibacter europaeus NBRC 3261
A0A0D6PXE4	PqqA peptide cyclase OS=Komagataeibacter europaeus NBRC 3261 OX=1234669 GN=pqqE PE=3 SV=1	PqqA peptide cyclase (EC 1.21.98.4) (Coenzyme PQQ synthesis protein E)	pqqE Geu3261_0035_055	Komagataeibacter europaeus NBRC 3261
A0A0D6PXE8	Imidazole glycerol phosphate synthase subunit HisF OS=Komagataeibacter europaeus NBRC 3261 OX=1234669 GN=hisF PE=3 SV=1	Imidazole glycerol phosphate synthase subunit HisF (EC 4.3.2.10) (IGP synthase cyclase subunit) (IGP synthase subunit HisF) (ImGP synthase subunit HisF) (IGPS subunit HisF)	hisF Geu3261_0014_040	Komagataeibacter europaeus NBRC 3261
A0A0D6PXF2	Chaperone protein DnaJ OS=Komagataeibacter europaeus NBRC 3261 OX=1234669 GN=dnaJ PE=3 SV=1	Chaperone protein DnaJ	dnaJ Geu3261_0035_060	Komagataeibacter europaeus NBRC 3261
A0A0D6PXF6	LPS-assembly protein LptD OS=Komagataeibacter europaeus NBRC 3261 OX=1234669 GN=lptD PE=3 SV=1	LPS-assembly protein LptD	lptD Geu3261_0037_105	Komagataeibacter europaeus NBRC 3261
A0A0D6PXG0	Threonylcarbamoyl-AMP synthase OS=Komagataeibacter europaeus NBRC 3261 OX=1234669 GN=Geu3261_0037_110 PE=3 SV=1	Threonylcarbamoyl-AMP synthase (TC-AMP synthase) (EC 2.7.7.87) (L-threonylcarbamoyladenylate synthase)	Geu3261_0037_110	Komagataeibacter europaeus NBRC 3261
A0A0D6PXG6	Dihydrofolate synthase/folylpolyglutamate synthase OS=Komagataeibacter europaeus NBRC 3261 OX=1234669 GN=Geu3261_0035_075 PE=3 SV=1	Dihydrofolate synthase/folylpolyglutamate synthase (EC 6.3.2.12) (Folylpoly-gamma-glutamate synthetase-dihydrofolate synthetase) (Folylpolyglutamate synthetase)	Geu3261_0035_075	Komagataeibacter europaeus NBRC 3261
A0A0D6PXI4	Ketol-acid reductoisomerase (NADP(+)) OS=Komagataeibacter europaeus NBRC 3261 OX=1234669 GN=ilvC PE=3 SV=1	Ketol-acid reductoisomerase (NADP(+)) (KARI) (EC 1.1.1.86) (Acetohydroxy-acid isomeroreductase) (AHIR) (Alpha-keto-beta-hydroxylacyl reductoisomerase)	ilvC Geu3261_0015_004	Komagataeibacter europaeus NBRC 3261
A0A0D6PXI6	Phenylalanine--tRNA ligase alpha subunit OS=Komagataeibacter europaeus NBRC 3261 OX=1234669 GN=pheS PE=3 SV=1	Phenylalanine--tRNA ligase alpha subunit (EC 6.1.1.20) (Phenylalanyl-tRNA synthetase alpha subunit) (PheRS)	pheS Geu3261_0052_013	Komagataeibacter europaeus NBRC 3261
A0A0D6PXJ7	Phosphoribosylamine--glycine ligase OS=Komagataeibacter europaeus NBRC 3261 OX=1234669 GN=purD PE=3 SV=1	Phosphoribosylamine--glycine ligase (EC 6.3.4.13) (GARS) (Glycinamide ribonucleotide synthetase) (Phosphoribosylglycinamide synthetase)	purD Geu3261_0041_008	Komagataeibacter europaeus NBRC 3261
A0A0D6PXJ9	Transcriptional regulator MarR OS=Komagataeibacter europaeus NBRC 3261 OX=1234669 GN=Geu3261_0015_019 PE=4 SV=1	Transcriptional regulator MarR	Geu3261_0015_019	Komagataeibacter europaeus NBRC 3261
A0A0D6PXL4	Uncharacterized protein OS=Komagataeibacter europaeus NBRC 3261 OX=1234669 GN=Geu3261_0052_038 PE=4 SV=1	DUF934 domain-containing protein	Geu3261_0052_038	Komagataeibacter europaeus NBRC 3261
A0A0D6PXL7	Energy-dependent translational throttle protein EttA OS=Komagataeibacter europaeus NBRC 3261 OX=1234669 GN=ettA PE=3 SV=1	Energy-dependent translational throttle protein EttA (EC 3.6.1.-) (Translational regulatory factor EttA)	ettA Geu3261_0041_028	Komagataeibacter europaeus NBRC 3261
A0A0D6PXL9	Phosphoadenosine phosphosulfate reductase OS=Komagataeibacter europaeus NBRC 3261 OX=1234669 GN=Geu3261_0052_043 PE=3 SV=1	Adenosine 5'-phosphosulfate reductase (APS reductase) (EC 1.8.4.10) (5'-adenylylsulfate reductase) (Thioredoxin-dependent 5'-adenylylsulfate reductase)	cysH Geu3261_0052_043	Komagataeibacter europaeus NBRC 3261
A0A0D6PXM2	RND superfamily multidrug efflux pump acriflavin resistance protein OS=Komagataeibacter europaeus NBRC 3261 OX=1234669 GN=Geu3261_0037_019 PE=4 SV=1	RND superfamily multidrug efflux pump acriflavin resistance protein	Geu3261_0037_019	Komagataeibacter europaeus NBRC 3261
A0A0D6PXN5	Parvulin-like PPIase OS=Komagataeibacter europaeus NBRC 3261 OX=1234669 GN=Geu3261_0029_016 PE=3 SV=1	Parvulin-like PPIase (Peptidyl-prolyl cis-trans isomerase plp) (Rotamase plp)	Geu3261_0029_016	Komagataeibacter europaeus NBRC 3261
A0A0D6PXP1	Uncharacterized protein OS=Komagataeibacter europaeus NBRC 3261 OX=1234669 GN=Geu3261_0043_022 PE=4 SV=1	Lipoprotein	Geu3261_0043_022	Komagataeibacter europaeus NBRC 3261
A0A0D6PXP7	50S ribosomal protein L5 OS=Komagataeibacter europaeus NBRC 3261 OX=1234669 GN=rplE PE=3 SV=1	50S ribosomal protein L5	rplE Geu3261_0037_044	Komagataeibacter europaeus NBRC 3261
A0A0D6PXP9	L27 domain-containing protein OS=Komagataeibacter europaeus NBRC 3261 OX=1234669 GN=Geu3261_0043_032 PE=4 SV=1	L27 domain-containing protein	Geu3261_0043_032	Komagataeibacter europaeus NBRC 3261
A0A0D6PXQ2	30S ribosomal protein S5 OS=Komagataeibacter europaeus NBRC 3261 OX=1234669 GN=rpsE PE=3 SV=1	30S ribosomal protein S5	rpsE Geu3261_0037_049	Komagataeibacter europaeus NBRC 3261
A0A0D6PXR4	Lipoprotein SmpA/OmlA OS=Komagataeibacter europaeus NBRC 3261 OX=1234669 GN=Geu3261_0043_047 PE=4 SV=1	Lipoprotein SmpA/OmlA	Geu3261_0043_047	Komagataeibacter europaeus NBRC 3261
A0A0D6PXR7	Succinate--CoA ligase [ADP-forming] subunit beta OS=Komagataeibacter europaeus NBRC 3261 OX=1234669 GN=sucC PE=3 SV=1	Succinate--CoA ligase [ADP-forming] subunit beta (EC 6.2.1.5) (Succinyl-CoA synthetase subunit beta) (SCS-beta)	sucC Geu3261_0018_025	Komagataeibacter europaeus NBRC 3261
A0A0D6PXS0	DUF2147 domain-containing protein OS=Komagataeibacter europaeus NBRC 3261 OX=1234669 GN=Geu3261_0052_093 PE=4 SV=1	DUF2147 domain-containing protein	Geu3261_0052_093	Komagataeibacter europaeus NBRC 3261
A0A0D6PXS1	CsbD domain-containing protein OS=Komagataeibacter europaeus NBRC 3261 OX=1234669 GN=Geu3261_0037_069 PE=3 SV=1	CsbD domain-containing protein	Geu3261_0037_069	Komagataeibacter europaeus NBRC 3261
A0A0D6PXT5	Aromatic-L-amino-acid decarboxylase OS=Komagataeibacter europaeus NBRC 3261 OX=1234669 GN=Geu3261_0052_108 PE=3 SV=1	Aromatic-L-amino-acid decarboxylase	Geu3261_0052_108	Komagataeibacter europaeus NBRC 3261
A0A0D6PXU1	Uracil phosphoribosyltransferase OS=Komagataeibacter europaeus NBRC 3261 OX=1234669 GN=upp PE=3 SV=1	Uracil phosphoribosyltransferase (EC 2.4.2.9) (UMP pyrophosphorylase) (UPRTase)	upp Geu3261_0037_089	Komagataeibacter europaeus NBRC 3261
A0A0D6PXV1	30S ribosomal protein S6 OS=Komagataeibacter europaeus NBRC 3261 OX=1234669 GN=rpsF PE=3 SV=1	30S ribosomal protein S6	rpsF Geu3261_0037_099	Komagataeibacter europaeus NBRC 3261
A0A0D6PXV2	D-3-phosphoglycerate dehydrogenase OS=Komagataeibacter europaeus NBRC 3261 OX=1234669 GN=Geu3261_0052_123 PE=3 SV=1	D-3-phosphoglycerate dehydrogenase	Geu3261_0052_123	Komagataeibacter europaeus NBRC 3261
A0A0D6PXW5	Glutathione S-transferase OS=Komagataeibacter europaeus NBRC 3261 OX=1234669 GN=Geu3261_0031_015 PE=3 SV=1	Glutathione S-transferase	Geu3261_0031_015	Komagataeibacter europaeus NBRC 3261
A0A0D6PXX4	Hydroxyacylglutathione hydrolase OS=Komagataeibacter europaeus NBRC 3261 OX=1234669 GN=gloB PE=3 SV=1	Hydroxyacylglutathione hydrolase (EC 3.1.2.6) (Glyoxalase II) (Glx II)	gloB Geu3261_0037_124	Komagataeibacter europaeus NBRC 3261
A0A0D6PXY2	Oxidoreductase/short-chain dehydrogenase/reductase SDR OS=Komagataeibacter europaeus NBRC 3261 OX=1234669 GN=Geu3261_0052_010 PE=4 SV=1	Oxidoreductase/short-chain dehydrogenase/reductase SDR	Geu3261_0052_010	Komagataeibacter europaeus NBRC 3261
A0A0D6PY00	Oxidoreductase/short-chain dehydrogenase/reductase SDR OS=Komagataeibacter europaeus NBRC 3261 OX=1234669 GN=Geu3261_0035_007 PE=4 SV=1	Oxidoreductase/short-chain dehydrogenase/reductase SDR	Geu3261_0035_007	Komagataeibacter europaeus NBRC 3261
A0A0D6PY04	DNA repair protein RadA OS=Komagataeibacter europaeus NBRC 3261 OX=1234669 GN=radA PE=3 SV=1	DNA repair protein RadA	radA Geu3261_0035_012	Komagataeibacter europaeus NBRC 3261
A0A0D6PY09	Uncharacterized protein OS=Komagataeibacter europaeus NBRC 3261 OX=1234669 GN=Geu3261_0052_040 PE=4 SV=1	DUF2849 domain-containing protein	Geu3261_0052_040	Komagataeibacter europaeus NBRC 3261
A0A0D6PY11	Uncharacterized protein OS=Komagataeibacter europaeus NBRC 3261 OX=1234669 GN=Geu3261_0020_054 PE=4 SV=1	NRDE family protein	Geu3261_0020_054	Komagataeibacter europaeus NBRC 3261
A0A0D6PY16	Elongation factor Ts OS=Komagataeibacter europaeus NBRC 3261 OX=1234669 GN=tsf PE=3 SV=1	Elongation factor Ts (EF-Ts)	tsf Geu3261_0052_050	Komagataeibacter europaeus NBRC 3261
A0A0D6PY23	Cobalamin (Vitamin B12) binding protein OS=Komagataeibacter europaeus NBRC 3261 OX=1234669 GN=Geu3261_0043_006 PE=4 SV=1	Cobalamin (Vitamin B12) binding protein	Geu3261_0043_006	Komagataeibacter europaeus NBRC 3261
A0A0D6PY27	Aminotransferase OS=Komagataeibacter europaeus NBRC 3261 OX=1234669 GN=Geu3261_0043_011 PE=3 SV=1	Aminotransferase (EC 2.6.1.-)	Geu3261_0043_011	Komagataeibacter europaeus NBRC 3261
A0A0D6PY33	Aldehyde dehydrogenase large subunit OS=Komagataeibacter europaeus NBRC 3261 OX=1234669 GN=Geu3261_0052_070 PE=4 SV=1	Aldehyde dehydrogenase large subunit	Geu3261_0052_070	Komagataeibacter europaeus NBRC 3261
A0A0D6PY38	Molybdopterin molybdenumtransferase OS=Komagataeibacter europaeus NBRC 3261 OX=1234669 GN=Geu3261_0052_075 PE=3 SV=1	Molybdopterin molybdenumtransferase (EC 2.10.1.1)	Geu3261_0052_075	Komagataeibacter europaeus NBRC 3261
A0A0D6PY39	Coenzyme PQQ synthesis protein B OS=Komagataeibacter europaeus NBRC 3261 OX=1234669 GN=pqqB PE=3 SV=1	Coenzyme PQQ synthesis protein B (Pyrroloquinoline quinone biosynthesis protein B)	pqqB Geu3261_0035_052	Komagataeibacter europaeus NBRC 3261
A0A0D6PY42	Linocin M18 bacteriocin protein OS=Komagataeibacter europaeus NBRC 3261 OX=1234669 GN=Geu3261_0021_033 PE=4 SV=1	Linocin M18 bacteriocin protein	Geu3261_0021_033	Komagataeibacter europaeus NBRC 3261
A0A0D6PY43	Adenosylmethionine-8-amino-7-oxononanoate aminotransferase OS=Komagataeibacter europaeus NBRC 3261 OX=1234669 GN=bioA PE=3 SV=1	Adenosylmethionine-8-amino-7-oxononanoate aminotransferase (EC 2.6.1.62) (7,8-diamino-pelargonic acid aminotransferase) (DAPA AT) (DAPA aminotransferase) (7,8-diaminononanoate synthase) (DANS) (Diaminopelargonic acid synthase)	bioA Geu3261_0052_080	Komagataeibacter europaeus NBRC 3261
A0A0D6PY46	Uncharacterized protein OS=Komagataeibacter europaeus NBRC 3261 OX=1234669 GN=Geu3261_0053_053 PE=4 SV=1	Attachment protein	Geu3261_0053_053	Komagataeibacter europaeus NBRC 3261
A0A0D6PY49	Uncharacterized protein OS=Komagataeibacter europaeus NBRC 3261 OX=1234669 GN=Geu3261_0021_043 PE=4 SV=1	Tetratricopeptide repeat protein	Geu3261_0021_043	Komagataeibacter europaeus NBRC 3261
A0A0D6PY58	6,7-dimethyl-8-ribityllumazine synthase OS=Komagataeibacter europaeus NBRC 3261 OX=1234669 GN=ribH PE=3 SV=1	6,7-dimethyl-8-ribityllumazine synthase (DMRL synthase) (LS) (Lumazine synthase) (EC 2.5.1.78)	ribH Geu3261_0056_004	Komagataeibacter europaeus NBRC 3261
A0A0D6PY59	3-oxoacyl-[acyl-carrier-protein] synthase 3 OS=Komagataeibacter europaeus NBRC 3261 OX=1234669 GN=fabH PE=3 SV=1	Beta-ketoacyl-[acyl-carrier-protein] synthase III (Beta-ketoacyl-ACP synthase III) (KAS III) (EC 2.3.1.180) (3-oxoacyl-[acyl-carrier-protein] synthase 3) (3-oxoacyl-[acyl-carrier-protein] synthase III)	fabH Geu3261_0043_051	Komagataeibacter europaeus NBRC 3261
A0A0D6PY63	Thiamin pyrophosphokinase OS=Komagataeibacter europaeus NBRC 3261 OX=1234669 GN=Geu3261_0043_056 PE=4 SV=1	Thiamin pyrophosphokinase	Geu3261_0043_056	Komagataeibacter europaeus NBRC 3261
A0A0D6PY77	Iron-sulfur (Fe-S) cluster assembly protein OS=Komagataeibacter europaeus NBRC 3261 OX=1234669 GN=Geu3261_0043_071 PE=3 SV=1	Iron-sulfur (Fe-S) cluster assembly protein	Geu3261_0043_071	Komagataeibacter europaeus NBRC 3261
A0A0D6PY95	Tryptophan synthase alpha chain OS=Komagataeibacter europaeus NBRC 3261 OX=1234669 GN=trpA PE=3 SV=1	Tryptophan synthase alpha chain (EC 4.2.1.20)	trpA Geu3261_0035_077	Komagataeibacter europaeus NBRC 3261
A0A0D6PYA3	Trehalose 6-phosphate phosphatase OS=Komagataeibacter europaeus NBRC 3261 OX=1234669 GN=Geu3261_0053_015 PE=3 SV=1	Trehalose 6-phosphate phosphatase (EC 3.1.3.12)	Geu3261_0053_015	Komagataeibacter europaeus NBRC 3261
A0A0D6PYA5	Chromosome partitioning ATPase ParA OS=Komagataeibacter europaeus NBRC 3261 OX=1234669 GN=Geu3261_0035_087 PE=4 SV=1	Chromosome partitioning ATPase ParA	Geu3261_0035_087	Komagataeibacter europaeus NBRC 3261
A0A0D6PYA9	Carbonic anhydrase OS=Komagataeibacter europaeus NBRC 3261 OX=1234669 GN=Geu3261_0060_004 PE=3 SV=1	Carbonic anhydrase (EC 4.2.1.1) (Carbonate dehydratase)	Geu3261_0060_004	Komagataeibacter europaeus NBRC 3261
A0A0D6PYC3	Ferredoxin--NADP reductase OS=Komagataeibacter europaeus NBRC 3261 OX=1234669 GN=Geu3261_0060_019 PE=3 SV=1	ferredoxin--NADP(+) reductase (EC 1.18.1.2)	Geu3261_0060_019	Komagataeibacter europaeus NBRC 3261
A0A0D6PYD5	Glutamate--cysteine ligase OS=Komagataeibacter europaeus NBRC 3261 OX=1234669 GN=Geu3261_0052_029 PE=3 SV=1	Glutamate--cysteine ligase (EC 6.3.2.2)	Geu3261_0052_029	Komagataeibacter europaeus NBRC 3261
A0A0D6PYD8	D-isomer specific 2-hydroxyacid dehydrogenase OS=Komagataeibacter europaeus NBRC 3261 OX=1234669 GN=Geu3261_0037_006 PE=3 SV=1	D-isomer specific 2-hydroxyacid dehydrogenase	Geu3261_0037_006	Komagataeibacter europaeus NBRC 3261
A0A0D6PYE3	Nitrite/sulfite reductase OS=Komagataeibacter europaeus NBRC 3261 OX=1234669 GN=Geu3261_0052_039 PE=4 SV=1	Nitrite/sulfite reductase	Geu3261_0052_039	Komagataeibacter europaeus NBRC 3261
A0A0D6PYE7	ADP-L-glycero-D-manno-heptose-6-epimerase OS=Komagataeibacter europaeus NBRC 3261 OX=1234669 GN=hldD PE=3 SV=1	ADP-L-glycero-D-manno-heptose-6-epimerase (EC 5.1.3.20) (ADP-L-glycero-beta-D-manno-heptose-6-epimerase) (ADP-glyceromanno-heptose 6-epimerase) (ADP-hep 6-epimerase) (AGME)	hldD Geu3261_0053_035	Komagataeibacter europaeus NBRC 3261
A0A0D6PYF2	30S ribosomal protein S2 OS=Komagataeibacter europaeus NBRC 3261 OX=1234669 GN=rpsB PE=3 SV=1	30S ribosomal protein S2	rpsB Geu3261_0052_049	Komagataeibacter europaeus NBRC 3261
A0A0D6PYG3	Gamma-glutamyl phosphate reductase OS=Komagataeibacter europaeus NBRC 3261 OX=1234669 GN=proA PE=3 SV=1	Gamma-glutamyl phosphate reductase (GPR) (EC 1.2.1.41) (Glutamate-5-semialdehyde dehydrogenase) (Glutamyl-gamma-semialdehyde dehydrogenase) (GSA dehydrogenase)	proA Geu3261_0053_045	Komagataeibacter europaeus NBRC 3261
A0A0D6PYG4	Glutamate 5-kinase OS=Komagataeibacter europaeus NBRC 3261 OX=1234669 GN=proB PE=3 SV=1	Glutamate 5-kinase (EC 2.7.2.11) (Gamma-glutamyl kinase) (GK)	proB Geu3261_0029_047	Komagataeibacter europaeus NBRC 3261
A0A0D6PYH0	30S ribosomal protein S17 OS=Komagataeibacter europaeus NBRC 3261 OX=1234669 GN=rpsQ PE=3 SV=1	30S ribosomal protein S17	rpsQ Geu3261_0037_041	Komagataeibacter europaeus NBRC 3261
A0A0D6PYH2	Uncharacterized protein OS=Komagataeibacter europaeus NBRC 3261 OX=1234669 GN=Geu3261_0053_055 PE=4 SV=1	DUF192 domain-containing protein	Geu3261_0053_055	Komagataeibacter europaeus NBRC 3261
A0A0D6PYI1	50S ribosomal protein L15 OS=Komagataeibacter europaeus NBRC 3261 OX=1234669 GN=rplO PE=3 SV=1	50S ribosomal protein L15	rplO Geu3261_0037_051	Komagataeibacter europaeus NBRC 3261
A0A0D6PYJ0	Uncharacterized protein OS=Komagataeibacter europaeus NBRC 3261 OX=1234669 GN=Geu3261_0037_061 PE=4 SV=1	CsbD family protein	Geu3261_0037_061	Komagataeibacter europaeus NBRC 3261
A0A0D6PYJ4	Enoyl-(Acyl carrier protein) reductase/2-nitropropane dioxygenase OS=Komagataeibacter europaeus NBRC 3261 OX=1234669 GN=Geu3261_0052_089 PE=4 SV=1	Enoyl-(Acyl carrier protein) reductase/2-nitropropane dioxygenase	Geu3261_0052_089	Komagataeibacter europaeus NBRC 3261
A0A0D6PYJ5	Multidrug resistance efflux pump acriflavin resistance protein HlyD/AcrB/AcrD/AcrF OS=Komagataeibacter europaeus NBRC 3261 OX=1234669 GN=Geu3261_0037_066 PE=3 SV=1	Multidrug resistance efflux pump acriflavin resistance protein HlyD/AcrB/AcrD/AcrF	Geu3261_0037_066	Komagataeibacter europaeus NBRC 3261
A0A0D6PYK3	ABC transporter nitrate/sulfonate/bicarbonate permease OS=Komagataeibacter europaeus NBRC 3261 OX=1234669 GN=Geu3261_0068_021 PE=4 SV=1	ABC transporter nitrate/sulfonate/bicarbonate permease	Geu3261_0068_021	Komagataeibacter europaeus NBRC 3261
A0A0D6PYL2	Uncharacterized protein OS=Komagataeibacter europaeus NBRC 3261 OX=1234669 GN=Geu3261_0057_017 PE=4 SV=1	SIMPL domain-containing protein	Geu3261_0057_017	Komagataeibacter europaeus NBRC 3261
A0A0D6PYM9	50S ribosomal protein L9 OS=Komagataeibacter europaeus NBRC 3261 OX=1234669 GN=rplI PE=3 SV=1	50S ribosomal protein L9	rplI Geu3261_0037_101	Komagataeibacter europaeus NBRC 3261
A0A0D6PYN9	3'(2'),5'-bisphosphate nucleotidase CysQ OS=Komagataeibacter europaeus NBRC 3261 OX=1234669 GN=cysQ PE=3 SV=1	3'(2'),5'-bisphosphate nucleotidase CysQ (EC 3.1.3.7) (3'(2'),5-bisphosphonucleoside 3'(2')-phosphohydrolase) (3'-phosphoadenosine 5'-phosphate phosphatase) (PAP phosphatase)	cysQ Geu3261_0037_111	Komagataeibacter europaeus NBRC 3261
A0A0D6PYP0	Uncharacterized protein OS=Komagataeibacter europaeus NBRC 3261 OX=1234669 GN=Geu3261_0053_004 PE=4 SV=1	Lipoprotein	Geu3261_0053_004	Komagataeibacter europaeus NBRC 3261
A0A0D6PYQ6	ATP synthase subunit b OS=Komagataeibacter europaeus NBRC 3261 OX=1234669 GN=atpF PE=3 SV=1	ATP synthase subunit b (ATP synthase F(0) sector subunit b) (ATPase subunit I) (F-type ATPase subunit b) (F-ATPase subunit b)	atpF Geu3261_0035_018	Komagataeibacter europaeus NBRC 3261
A0A0D6PYR2	Iron-sulfur binding oxidoreductase OS=Komagataeibacter europaeus NBRC 3261 OX=1234669 GN=Geu3261_0053_024 PE=4 SV=1	Iron-sulfur binding oxidoreductase	Geu3261_0053_024	Komagataeibacter europaeus NBRC 3261
A0A0D6PYS5	Uroporphyrinogen decarboxylase OS=Komagataeibacter europaeus NBRC 3261 OX=1234669 GN=hemE PE=3 SV=1	Uroporphyrinogen decarboxylase (UPD) (URO-D) (EC 4.1.1.37)	hemE Geu3261_0035_038	Komagataeibacter europaeus NBRC 3261
A0A0D6PYS8	Exodeoxyribonuclease 7 large subunit OS=Komagataeibacter europaeus NBRC 3261 OX=1234669 GN=xseA PE=3 SV=1	Exodeoxyribonuclease 7 large subunit (EC 3.1.11.6) (Exodeoxyribonuclease VII large subunit) (Exonuclease VII large subunit)	xseA Geu3261_0041_009	Komagataeibacter europaeus NBRC 3261
A0A0D6PYT7	Pyrroloquinoline-quinone synthase OS=Komagataeibacter europaeus NBRC 3261 OX=1234669 GN=pqqC PE=3 SV=1	Pyrroloquinoline-quinone synthase (EC 1.3.3.11) (Coenzyme PQQ synthesis protein C) (Pyrroloquinoline quinone biosynthesis protein C)	pqqC Geu3261_0035_053	Komagataeibacter europaeus NBRC 3261
A0A0D6PYU0	Ribonucleoside-diphosphate reductase OS=Komagataeibacter europaeus NBRC 3261 OX=1234669 GN=Geu3261_0062_018 PE=3 SV=1	Ribonucleoside-diphosphate reductase (EC 1.17.4.1)	Geu3261_0062_018	Komagataeibacter europaeus NBRC 3261
A0A0D6PYU1	RNA polymerase sigma factor RpoH OS=Komagataeibacter europaeus NBRC 3261 OX=1234669 GN=rpoH PE=3 SV=1	RNA polymerase sigma factor RpoH (RNA polymerase sigma-32 factor)	rpoH Geu3261_0072_002	Komagataeibacter europaeus NBRC 3261
A0A0D6PYU4	Uncharacterized protein OS=Komagataeibacter europaeus NBRC 3261 OX=1234669 GN=Geu3261_0053_034 PE=4 SV=1	Accessory factor UbiK family protein	Geu3261_0053_034	Komagataeibacter europaeus NBRC 3261
A0A0D6PYV8	Arginine--tRNA ligase OS=Komagataeibacter europaeus NBRC 3261 OX=1234669 GN=argS PE=3 SV=1	Arginine--tRNA ligase (EC 6.1.1.19) (Arginyl-tRNA synthetase) (ArgRS)	argS Geu3261_0072_022	Komagataeibacter europaeus NBRC 3261
A0A0D6PYV9	Metallo-beta-lactamase OS=Komagataeibacter europaeus NBRC 3261 OX=1234669 GN=Geu3261_0053_054 PE=4 SV=1	Metallo-beta-lactamase	Geu3261_0053_054	Komagataeibacter europaeus NBRC 3261
A0A0D6PYW3	Aldehyde/betaine dehydrogenase OS=Komagataeibacter europaeus NBRC 3261 OX=1234669 GN=Geu3261_0073_006 PE=3 SV=1	Aldehyde/betaine dehydrogenase	Geu3261_0073_006	Komagataeibacter europaeus NBRC 3261
A0A0D6PYY5	COQ9 domain-containing protein OS=Komagataeibacter europaeus NBRC 3261 OX=1234669 GN=Geu3261_0043_043 PE=4 SV=1	COQ9 domain-containing protein	Geu3261_0043_043	Komagataeibacter europaeus NBRC 3261
A0A0D6PYY8	Ring-hydroxylating dioxygenase ferredoxin subunit OS=Komagataeibacter europaeus NBRC 3261 OX=1234669 GN=Geu3261_0057_011 PE=4 SV=1	Ring-hydroxylating dioxygenase ferredoxin subunit	Geu3261_0057_011	Komagataeibacter europaeus NBRC 3261
A0A0D6PYZ0	Chromosomal replication initiator protein DnaA OS=Komagataeibacter europaeus NBRC 3261 OX=1234669 GN=dnaA PE=3 SV=1	Chromosomal replication initiator protein DnaA	dnaA Geu3261_0068_028	Komagataeibacter europaeus NBRC 3261
A0A0D6PYZ3	Translation initiation factor IF-3 OS=Komagataeibacter europaeus NBRC 3261 OX=1234669 GN=infC PE=3 SV=1	Translation initiation factor IF-3	infC Geu3261_0057_016	Komagataeibacter europaeus NBRC 3261
A0A0D6PYZ5	Bifunctional protein GlmU OS=Komagataeibacter europaeus NBRC 3261 OX=1234669 GN=glmU PE=3 SV=1	Bifunctional protein GlmU [Includes: UDP-N-acetylglucosamine pyrophosphorylase (EC 2.7.7.23) (N-acetylglucosamine-1-phosphate uridyltransferase); Glucosamine-1-phosphate N-acetyltransferase (EC 2.3.1.157)]	glmU Geu3261_0068_033	Komagataeibacter europaeus NBRC 3261
A0A0D6PZ00	Thiamine phosphate pyrophosphorylase OS=Komagataeibacter europaeus NBRC 3261 OX=1234669 GN=Geu3261_0068_038 PE=4 SV=1	Thiamine phosphate pyrophosphorylase	Geu3261_0068_038	Komagataeibacter europaeus NBRC 3261
A0A0D6PZ01	Chromosome partitioning nuclease protein ParB OS=Komagataeibacter europaeus NBRC 3261 OX=1234669 GN=Geu3261_0035_088 PE=3 SV=1	Chromosome partitioning nuclease protein ParB	Geu3261_0035_088	Komagataeibacter europaeus NBRC 3261
A0A0D6PZ09	DNA polymerase III subunit epsilon OS=Komagataeibacter europaeus NBRC 3261 OX=1234669 GN=dnaQ PE=4 SV=1	DNA polymerase III subunit epsilon (EC 2.7.7.7)	dnaQ Geu3261_0068_048	Komagataeibacter europaeus NBRC 3261
A0A0D6PZ12	Periplasmic serine endoprotease DegP-like OS=Komagataeibacter europaeus NBRC 3261 OX=1234669 GN=Geu3261_0035_098 PE=3 SV=1	Periplasmic serine endoprotease DegP-like (EC 3.4.21.107)	Geu3261_0035_098	Komagataeibacter europaeus NBRC 3261
A0A0D6PZ21	Trehalase OS=Komagataeibacter europaeus NBRC 3261 OX=1234669 GN=Geu3261_0035_108 PE=4 SV=1	Trehalase	Geu3261_0035_108	Komagataeibacter europaeus NBRC 3261
A0A0D6PZ30	YCII domain-containing protein OS=Komagataeibacter europaeus NBRC 3261 OX=1234669 GN=Geu3261_0037_002 PE=3 SV=1	YCII domain-containing protein	Geu3261_0037_002	Komagataeibacter europaeus NBRC 3261
A0A0D6PZ32	Nicotinic acid phosphoribosyltransferase OS=Komagataeibacter europaeus NBRC 3261 OX=1234669 GN=Geu3261_0060_015 PE=4 SV=1	Nicotinic acid phosphoribosyltransferase	Geu3261_0060_015	Komagataeibacter europaeus NBRC 3261
A0A0D6PZ65	50S ribosomal protein L22 OS=Komagataeibacter europaeus NBRC 3261 OX=1234669 GN=rplV PE=3 SV=1	50S ribosomal protein L22	rplV Geu3261_0037_037	Komagataeibacter europaeus NBRC 3261
A0A0D6PZ75	MPT synthase subunit 2 OS=Komagataeibacter europaeus NBRC 3261 OX=1234669 GN=Geu3261_0062_017 PE=3 SV=1	Molybdopterin synthase catalytic subunit (EC 2.8.1.12) (MPT synthase subunit 2) (Molybdenum cofactor biosynthesis protein E) (Molybdopterin-converting factor large subunit) (Molybdopterin-converting factor subunit 2)	Geu3261_0062_017	Komagataeibacter europaeus NBRC 3261
A0A0D6PZ85	50S ribosomal protein L17 OS=Komagataeibacter europaeus NBRC 3261 OX=1234669 GN=rplQ PE=3 SV=1	50S ribosomal protein L17	rplQ Geu3261_0037_057	Komagataeibacter europaeus NBRC 3261
A0A0D6PZ88	Phosphohydrolase OS=Komagataeibacter europaeus NBRC 3261 OX=1234669 GN=Geu3261_0072_014 PE=4 SV=1	Phosphohydrolase	Geu3261_0072_014	Komagataeibacter europaeus NBRC 3261
A0A0D6PZ96	Enoyl-[acyl-carrier-protein] reductase [NADH] OS=Komagataeibacter europaeus NBRC 3261 OX=1234669 GN=Geu3261_0052_046 PE=3 SV=1	Enoyl-[acyl-carrier-protein] reductase [NADH] (EC 1.3.1.9)	Geu3261_0052_046	Komagataeibacter europaeus NBRC 3261
A0A0D6PZB3	2,3-bisphosphoglycerate-independent phosphoglycerate mutase OS=Komagataeibacter europaeus NBRC 3261 OX=1234669 GN=gpmI PE=3 SV=1	2,3-bisphosphoglycerate-independent phosphoglycerate mutase (BPG-independent PGAM) (Phosphoglyceromutase) (iPGM) (EC 5.4.2.12)	gpmI Geu3261_0037_087	Komagataeibacter europaeus NBRC 3261
A0A0D6PZB5	Uncharacterized protein OS=Komagataeibacter europaeus NBRC 3261 OX=1234669 GN=Geu3261_0074_007 PE=4 SV=1	Heme-binding protein	Geu3261_0074_007	Komagataeibacter europaeus NBRC 3261
A0A0D6PZB6	NADPH-dependent L-sorbose reductase/D-mannonate oxidoreductase OS=Komagataeibacter europaeus NBRC 3261 OX=1234669 GN=Geu3261_0052_066 PE=4 SV=1	NADPH-dependent L-sorbose reductase/D-mannonate oxidoreductase	Geu3261_0052_066	Komagataeibacter europaeus NBRC 3261
A0A0D6PZC0	Carbamoyl-phosphate synthase large chain OS=Komagataeibacter europaeus NBRC 3261 OX=1234669 GN=carB PE=3 SV=1	Carbamoyl-phosphate synthase large chain (EC 6.3.5.5) (Carbamoyl-phosphate synthetase ammonia chain)	carB Geu3261_0037_092	Komagataeibacter europaeus NBRC 3261
A0A0D6PZC4	LexA repressor OS=Komagataeibacter europaeus NBRC 3261 OX=1234669 GN=lexA PE=3 SV=1	LexA repressor (EC 3.4.21.88)	lexA Geu3261_0052_076	Komagataeibacter europaeus NBRC 3261
A0A0D6PZD7	Probable cytosol aminopeptidase OS=Komagataeibacter europaeus NBRC 3261 OX=1234669 GN=pepA PE=3 SV=1	Probable cytosol aminopeptidase (EC 3.4.11.1) (Leucine aminopeptidase) (LAP) (EC 3.4.11.10) (Leucyl aminopeptidase)	pepA Geu3261_0037_112	Komagataeibacter europaeus NBRC 3261
A0A0D6PZD9	Peptidase OS=Komagataeibacter europaeus NBRC 3261 OX=1234669 GN=Geu3261_0077_012 PE=3 SV=1	Peptidase	Geu3261_0077_012	Komagataeibacter europaeus NBRC 3261
A0A0D6PZE7	Thiazole synthase OS=Komagataeibacter europaeus NBRC 3261 OX=1234669 GN=thiG PE=3 SV=1	Thiazole synthase (EC 2.8.1.10)	thiG Geu3261_0068_037	Komagataeibacter europaeus NBRC 3261
A0A0D6PZF0	Cytidine deaminase OS=Komagataeibacter europaeus NBRC 3261 OX=1234669 GN=Geu3261_0068_042 PE=4 SV=1	Cytidine deaminase	Geu3261_0068_042	Komagataeibacter europaeus NBRC 3261
A0A0D6PZF2	Hydrolase IIA OS=Komagataeibacter europaeus NBRC 3261 OX=1234669 GN=Geu3261_0080_002 PE=4 SV=1	Hydrolase IIA	Geu3261_0080_002	Komagataeibacter europaeus NBRC 3261
A0A0D6PZF9	Transcription-repair-coupling factor OS=Komagataeibacter europaeus NBRC 3261 OX=1234669 GN=mfd PE=3 SV=1	Transcription-repair-coupling factor (TRCF) (EC 3.6.4.-)	mfd Geu3261_0052_111	Komagataeibacter europaeus NBRC 3261
A0A0D6PZG5	7,8-dihydroneopterin aldolase OS=Komagataeibacter europaeus NBRC 3261 OX=1234669 GN=Geu3261_0080_017 PE=3 SV=1	7,8-dihydroneopterin aldolase (EC 4.1.2.25)	Geu3261_0080_017	Komagataeibacter europaeus NBRC 3261
A0A0D6PZG8	Cytochrome c OS=Komagataeibacter europaeus NBRC 3261 OX=1234669 GN=Geu3261_0052_121 PE=4 SV=1	Cytochrome c	Geu3261_0052_121	Komagataeibacter europaeus NBRC 3261
A0A0D6PZH1	Chromosome partition protein Smc OS=Komagataeibacter europaeus NBRC 3261 OX=1234669 GN=smc PE=3 SV=1	Chromosome partition protein Smc	smc Geu3261_0092_001	Komagataeibacter europaeus NBRC 3261
A0A0D6PZH2	Amidophosphoribosyltransferase OS=Komagataeibacter europaeus NBRC 3261 OX=1234669 GN=purF PE=3 SV=1	Amidophosphoribosyltransferase (ATase) (EC 2.4.2.14) (Glutamine phosphoribosylpyrophosphate amidotransferase) (GPATase)	purF Geu3261_0041_015	Komagataeibacter europaeus NBRC 3261
A0A0D6PZI8	Transcriptional regulator CarD OS=Komagataeibacter europaeus NBRC 3261 OX=1234669 GN=Geu3261_0092_011 PE=4 SV=1	Transcriptional regulator CarD	Geu3261_0092_011	Komagataeibacter europaeus NBRC 3261
A0A0D6PZJ0	Iron-sulfur (Fe-S) metabolism associated/cysteine desulfuration protein SufE OS=Komagataeibacter europaeus NBRC 3261 OX=1234669 GN=Geu3261_0043_004 PE=3 SV=1	Iron-sulfur (Fe-S) metabolism associated/cysteine desulfuration protein SufE	Geu3261_0043_004	Komagataeibacter europaeus NBRC 3261
A0A0D6PZK7	30S ribosomal protein S9 OS=Komagataeibacter europaeus NBRC 3261 OX=1234669 GN=rpsI PE=3 SV=1	30S ribosomal protein S9	rpsI Geu3261_0093_010	Komagataeibacter europaeus NBRC 3261
A0A0D6PZK9	Transcriptional regulator TetR OS=Komagataeibacter europaeus NBRC 3261 OX=1234669 GN=Geu3261_0053_031 PE=4 SV=1	Transcriptional regulator TetR	Geu3261_0053_031	Komagataeibacter europaeus NBRC 3261
A0A0D6PZL1	Homoserine kinase OS=Komagataeibacter europaeus NBRC 3261 OX=1234669 GN=thrB PE=3 SV=1	Homoserine kinase (HK) (HSK) (EC 2.7.1.39)	thrB Geu3261_0043_024	Komagataeibacter europaeus NBRC 3261
A0A0D6PZM2	Aldehyde/betaine dehydrogenase OS=Komagataeibacter europaeus NBRC 3261 OX=1234669 GN=Geu3261_0087_009 PE=3 SV=1	Aldehyde/betaine dehydrogenase	Geu3261_0087_009	Komagataeibacter europaeus NBRC 3261
A0A0D6PZN2	Bacterioferritin OS=Komagataeibacter europaeus NBRC 3261 OX=1234669 GN=Geu3261_0073_007 PE=4 SV=1	Bacterioferritin	Geu3261_0073_007	Komagataeibacter europaeus NBRC 3261
A0A0D6PZN3	Uncharacterized protein OS=Komagataeibacter europaeus NBRC 3261 OX=1234669 GN=Geu3261_0096_001 PE=4 SV=1	AH domain-containing protein	Geu3261_0096_001	Komagataeibacter europaeus NBRC 3261
A0A0D6PZN4	Phosphoribosylformylglycinamidine cyclo-ligase OS=Komagataeibacter europaeus NBRC 3261 OX=1234669 GN=purM PE=3 SV=1	Phosphoribosylformylglycinamidine cyclo-ligase (EC 6.3.3.1) (AIR synthase) (AIRS) (Phosphoribosyl-aminoimidazole synthetase)	purM Geu3261_0088_006	Komagataeibacter europaeus NBRC 3261
A0A0D6PZN8	Transcriptional regulator for molybdenum transport LysR/ModE/MopA OS=Komagataeibacter europaeus NBRC 3261 OX=1234669 GN=Geu3261_0097_005 PE=4 SV=1	Transcriptional regulator for molybdenum transport LysR/ModE/MopA	Geu3261_0097_005	Komagataeibacter europaeus NBRC 3261
A0A0D6PZP0	50S ribosomal protein L28 OS=Komagataeibacter europaeus NBRC 3261 OX=1234669 GN=rpmB PE=3 SV=1	50S ribosomal protein L28	rpmB Geu3261_0043_059	Komagataeibacter europaeus NBRC 3261
A0A0D6PZP4	Transcriptional regulator BadM/Rrf64 OS=Komagataeibacter europaeus NBRC 3261 OX=1234669 GN=Geu3261_0043_064 PE=4 SV=1	Transcriptional regulator BadM/Rrf64	Geu3261_0043_064	Komagataeibacter europaeus NBRC 3261
A0A0D6PZP5	Transaldolase OS=Komagataeibacter europaeus NBRC 3261 OX=1234669 GN=tal PE=3 SV=1	Transaldolase (EC 2.2.1.2)	tal Geu3261_0097_015	Komagataeibacter europaeus NBRC 3261
A0A0D6PZQ0	ABC transporter OS=Komagataeibacter europaeus NBRC 3261 OX=1234669 GN=Geu3261_0099_002 PE=3 SV=1	ABC transporter	Geu3261_0099_002	Komagataeibacter europaeus NBRC 3261
A0A0D6PZR5	Beta-lactamase OS=Komagataeibacter europaeus NBRC 3261 OX=1234669 GN=Geu3261_0077_011 PE=4 SV=1	Beta-lactamase	Geu3261_0077_011	Komagataeibacter europaeus NBRC 3261
A0A0D6PZS7	Uncharacterized protein OS=Komagataeibacter europaeus NBRC 3261 OX=1234669 GN=Geu3261_0056_002 PE=4 SV=1	RND transporter	Geu3261_0056_002	Komagataeibacter europaeus NBRC 3261
A0A0D6PZU6	Dehydrogenase with coenzyme pyrrolo-quinoline quinone (PQQ) OS=Komagataeibacter europaeus NBRC 3261 OX=1234669 GN=Geu3261_0052_022 PE=4 SV=1	Dehydrogenase with coenzyme pyrrolo-quinoline quinone (PQQ)	Geu3261_0052_022	Komagataeibacter europaeus NBRC 3261
A0A0D6PZW8	ATP-sulfurylase small subunit OS=Komagataeibacter europaeus NBRC 3261 OX=1234669 GN=Geu3261_0052_042 PE=3 SV=1	Sulfate adenylyltransferase subunit 2 (EC 2.7.7.4) (ATP-sulfurylase small subunit) (Sulfate adenylate transferase)	Geu3261_0052_042	Komagataeibacter europaeus NBRC 3261
A0A0D6PZX0	S-(hydroxymethyl)glutathione dehydrogenase OS=Komagataeibacter europaeus NBRC 3261 OX=1234669 GN=Geu3261_0092_013 PE=3 SV=1	S-(hydroxymethyl)glutathione dehydrogenase (EC 1.1.1.284)	Geu3261_0092_013	Komagataeibacter europaeus NBRC 3261
A0A0D6PZX2	Precorrin-4 C11/uroporphyrin-III C/uroporphyrinogen-III C-methyltransferase OS=Komagataeibacter europaeus NBRC 3261 OX=1234669 GN=Geu3261_0059_007 PE=3 SV=1	Precorrin-4 C11/uroporphyrin-III C/uroporphyrinogen-III C-methyltransferase	Geu3261_0059_007	Komagataeibacter europaeus NBRC 3261
A0A0D6PZX6	DNA topoisomerase 4 subunit A OS=Komagataeibacter europaeus NBRC 3261 OX=1234669 GN=parC PE=3 SV=1	DNA topoisomerase 4 subunit A (EC 5.6.2.2) (Topoisomerase IV subunit A)	parC Geu3261_0052_052	Komagataeibacter europaeus NBRC 3261
A0A0D6PZY9	Aldo/keto reductase, 2,5-diketo-D-gluconate reductase OS=Komagataeibacter europaeus NBRC 3261 OX=1234669 GN=Geu3261_0121_008 PE=4 SV=1	Aldo/keto reductase, 2,5-diketo-D-gluconate reductase	Geu3261_0121_008	Komagataeibacter europaeus NBRC 3261
A0A0D6PZZ1	PKHD-type hydroxylase Geu3261_0087_003 OS=Komagataeibacter europaeus NBRC 3261 OX=1234669 GN=Geu3261_0087_003 PE=3 SV=1	PKHD-type hydroxylase Geu3261_0087_003 (EC 1.14.11.-)	Geu3261_0087_003	Komagataeibacter europaeus NBRC 3261
A0A0D6PZZ8	Aminotransferase, 4-aminobutyrate aminotransferase OS=Komagataeibacter europaeus NBRC 3261 OX=1234669 GN=Geu3261_0087_008 PE=3 SV=1	Aminotransferase, 4-aminobutyrate aminotransferase	Geu3261_0087_008	Komagataeibacter europaeus NBRC 3261
A0A0D6Q003	Quinolinate phosphoribosyltransferase [decarboxylating] OS=Komagataeibacter europaeus NBRC 3261 OX=1234669 GN=Geu3261_0087_013 PE=3 SV=1	nicotinate-nucleotide diphosphorylase (carboxylating) (EC 2.4.2.19) (Quinolinate phosphoribosyltransferase [decarboxylating])	Geu3261_0087_013	Komagataeibacter europaeus NBRC 3261
A0A0D6Q004	Molybdopterin molybdenumtransferase OS=Komagataeibacter europaeus NBRC 3261 OX=1234669 GN=Geu3261_0125_006 PE=3 SV=1	Molybdopterin molybdenumtransferase (EC 2.10.1.1)	Geu3261_0125_006	Komagataeibacter europaeus NBRC 3261
A0A0D6Q018	Glutathione S-transferase OS=Komagataeibacter europaeus NBRC 3261 OX=1234669 GN=Geu3261_0127_010 PE=4 SV=1	Glutathione S-transferase	Geu3261_0127_010	Komagataeibacter europaeus NBRC 3261
A0A0D6Q020	Methionine--tRNA ligase OS=Komagataeibacter europaeus NBRC 3261 OX=1234669 GN=metG PE=3 SV=1	Methionine--tRNA ligase (EC 6.1.1.10) (Methionyl-tRNA synthetase) (MetRS)	metG Geu3261_0062_004	Komagataeibacter europaeus NBRC 3261
A0A0D6Q030	Ankyrin repeat protein OS=Komagataeibacter europaeus NBRC 3261 OX=1234669 GN=Geu3261_0097_012 PE=4 SV=1	Ankyrin repeat protein	Geu3261_0097_012	Komagataeibacter europaeus NBRC 3261
A0A0D6Q033	Cobalamin biosynthesis cobaltochelatase cobT subunit OS=Komagataeibacter europaeus NBRC 3261 OX=1234669 GN=Geu3261_0052_107 PE=4 SV=1	Cobalamin biosynthesis cobaltochelatase cobT subunit	Geu3261_0052_107	Komagataeibacter europaeus NBRC 3261
A0A0D6Q045	Adenine deaminase OS=Komagataeibacter europaeus NBRC 3261 OX=1234669 GN=ade PE=3 SV=1	Adenine deaminase (Adenase) (Adenine aminase) (EC 3.5.4.2)	ade Geu3261_0064_005	Komagataeibacter europaeus NBRC 3261
A0A0D6Q047	Mannose-1-phosphate guanylyltransferase OS=Komagataeibacter europaeus NBRC 3261 OX=1234669 GN=Geu3261_0127_040 PE=3 SV=1	mannose-1-phosphate guanylyltransferase (EC 2.7.7.13)	Geu3261_0127_040	Komagataeibacter europaeus NBRC 3261
A0A0D6Q048	Inositol-1-monophosphatase/3'(2'),5'-bisphosphate nucleotidase OS=Komagataeibacter europaeus NBRC 3261 OX=1234669 GN=Geu3261_0052_122 PE=4 SV=1	Inositol-1-monophosphatase/3'(2'),5'-bisphosphate nucleotidase	Geu3261_0052_122	Komagataeibacter europaeus NBRC 3261
A0A0D6Q059	Uncharacterized protein OS=Komagataeibacter europaeus NBRC 3261 OX=1234669 GN=Geu3261_0133_002 PE=4 SV=1	HlyD family efflux transporter periplasmic adaptor subunit	Geu3261_0133_002	Komagataeibacter europaeus NBRC 3261
A0A0D6Q072	PEP_hydrolase domain-containing protein OS=Komagataeibacter europaeus NBRC 3261 OX=1234669 GN=Geu3261_0068_009 PE=4 SV=1	PEP_hydrolase domain-containing protein	Geu3261_0068_009	Komagataeibacter europaeus NBRC 3261
A0A0D6Q075	LUD_dom domain-containing protein OS=Komagataeibacter europaeus NBRC 3261 OX=1234669 GN=Geu3261_0053_022 PE=4 SV=1	LUD_dom domain-containing protein	Geu3261_0053_022	Komagataeibacter europaeus NBRC 3261
A0A0D6Q081	Valine--tRNA ligase OS=Komagataeibacter europaeus NBRC 3261 OX=1234669 GN=valS PE=3 SV=1	Valine--tRNA ligase (EC 6.1.1.9) (Valyl-tRNA synthetase) (ValRS)	valS Geu3261_0068_019	Komagataeibacter europaeus NBRC 3261
A0A0D6Q084	Pyrroline-5-carboxylate reductase OS=Komagataeibacter europaeus NBRC 3261 OX=1234669 GN=proC PE=3 SV=1	Pyrroline-5-carboxylate reductase (P5C reductase) (P5CR) (EC 1.5.1.2) (PCA reductase)	proC Geu3261_0053_032	Komagataeibacter europaeus NBRC 3261
A0A0D6Q087	Beta sliding clamp OS=Komagataeibacter europaeus NBRC 3261 OX=1234669 GN=Geu3261_0068_029 PE=3 SV=1	Beta sliding clamp	Geu3261_0068_029	Komagataeibacter europaeus NBRC 3261
A0A0D6Q090	Thiol:disulfide interchange protein OS=Komagataeibacter europaeus NBRC 3261 OX=1234669 GN=Geu3261_0092_002 PE=4 SV=1	Thiol:disulfide interchange protein	Geu3261_0092_002	Komagataeibacter europaeus NBRC 3261
A0A0D6Q092	Antiporter of Na+/H OS=Komagataeibacter europaeus NBRC 3261 OX=1234669 GN=Geu3261_0068_039 PE=4 SV=1	Antiporter of Na+/H	Geu3261_0068_039	Komagataeibacter europaeus NBRC 3261
A0A0D6Q096	Argininosuccinate lyase OS=Komagataeibacter europaeus NBRC 3261 OX=1234669 GN=argH PE=3 SV=1	Argininosuccinate lyase (ASAL) (EC 4.3.2.1) (Arginosuccinase)	argH Geu3261_0068_044	Komagataeibacter europaeus NBRC 3261
A0A0D6Q0A4	UvrABC system protein A OS=Komagataeibacter europaeus NBRC 3261 OX=1234669 GN=uvrA PE=3 SV=1	UvrABC system protein A (UvrA protein) (Excinuclease ABC subunit A)	uvrA Geu3261_0134_024	Komagataeibacter europaeus NBRC 3261
A0A0D6Q0B2	Glycine--tRNA ligase beta subunit OS=Komagataeibacter europaeus NBRC 3261 OX=1234669 GN=glyS PE=3 SV=1	Glycine--tRNA ligase beta subunit (EC 6.1.1.14) (Glycyl-tRNA synthetase beta subunit) (GlyRS)	glyS Geu3261_0134_034	Komagataeibacter europaeus NBRC 3261
A0A0D6Q0B6	50S ribosomal protein L13 OS=Komagataeibacter europaeus NBRC 3261 OX=1234669 GN=rplM PE=3 SV=1	50S ribosomal protein L13	rplM Geu3261_0093_011	Komagataeibacter europaeus NBRC 3261
A0A0D6Q0C3	DUF3597 domain-containing protein OS=Komagataeibacter europaeus NBRC 3261 OX=1234669 GN=Geu3261_0121_005 PE=4 SV=1	DUF3597 domain-containing protein	Geu3261_0121_005	Komagataeibacter europaeus NBRC 3261
A0A0D6Q0C5	Xanthine dehydrogenase accessory factor XdhC/CoxI OS=Komagataeibacter europaeus NBRC 3261 OX=1234669 GN=Geu3261_0053_052 PE=4 SV=1	Xanthine dehydrogenase accessory factor XdhC/CoxI	Geu3261_0053_052	Komagataeibacter europaeus NBRC 3261
A0A0D6Q0C8	Thioredoxin peroxidase OS=Komagataeibacter europaeus NBRC 3261 OX=1234669 GN=Geu3261_0121_010 PE=4 SV=1	Thioredoxin peroxidase	Geu3261_0121_010	Komagataeibacter europaeus NBRC 3261
A0A0D6Q0D0	Kinase inhibitor protein OS=Komagataeibacter europaeus NBRC 3261 OX=1234669 GN=Geu3261_0137_009 PE=4 SV=1	Kinase inhibitor protein	Geu3261_0137_009	Komagataeibacter europaeus NBRC 3261
A0A0D6Q0D7	AMP nucleosidase OS=Komagataeibacter europaeus NBRC 3261 OX=1234669 GN=amn PE=3 SV=1	AMP nucleosidase (EC 3.2.2.4)	amn Geu3261_0093_031	Komagataeibacter europaeus NBRC 3261
A0A0D6Q0E2	DNA ligase OS=Komagataeibacter europaeus NBRC 3261 OX=1234669 GN=ligA PE=3 SV=1	DNA ligase (EC 6.5.1.2) (Polydeoxyribonucleotide synthase [NAD(+)])	ligA Geu3261_0138_005	Komagataeibacter europaeus NBRC 3261
A0A0D6Q0F3	Uncharacterized protein OS=Komagataeibacter europaeus NBRC 3261 OX=1234669 GN=Geu3261_0127_007 PE=4 SV=1	ANAPC4_WD40 domain-containing protein	Geu3261_0127_007	Komagataeibacter europaeus NBRC 3261
A0A0D6Q0H5	Cellulose synthase subunit D OS=Komagataeibacter europaeus NBRC 3261 OX=1234669 GN=Geu3261_0072_010 PE=4 SV=1	Cellulose synthase subunit D	Geu3261_0072_010	Komagataeibacter europaeus NBRC 3261
A0A0D6Q0I1	Chaperone protein HtpG OS=Komagataeibacter europaeus NBRC 3261 OX=1234669 GN=htpG PE=3 SV=1	Chaperone protein HtpG (Heat shock protein HtpG) (High temperature protein G)	htpG Geu3261_0072_015	Komagataeibacter europaeus NBRC 3261
A0A0D6Q0J2	Alanine--tRNA ligase OS=Komagataeibacter europaeus NBRC 3261 OX=1234669 GN=alaS PE=3 SV=1	Alanine--tRNA ligase (EC 6.1.1.7) (Alanyl-tRNA synthetase) (AlaRS)	alaS Geu3261_0060_003	Komagataeibacter europaeus NBRC 3261
A0A0D6Q0J5	Nuclease OS=Komagataeibacter europaeus NBRC 3261 OX=1234669 GN=Geu3261_0141_009 PE=4 SV=1	Nuclease	Geu3261_0141_009	Komagataeibacter europaeus NBRC 3261
A0A0D6Q0J9	Amidohydrolase OS=Komagataeibacter europaeus NBRC 3261 OX=1234669 GN=Geu3261_0111_011 PE=4 SV=1	Amidohydrolase	Geu3261_0111_011	Komagataeibacter europaeus NBRC 3261
A0A0D6Q0K1	Sorbitol dehydrogenase cytochrome c OS=Komagataeibacter europaeus NBRC 3261 OX=1234669 GN=Geu3261_0074_003 PE=4 SV=1	Sorbitol dehydrogenase cytochrome c	Geu3261_0074_003	Komagataeibacter europaeus NBRC 3261
A0A0D6Q0K2	Glutamate--tRNA ligase OS=Komagataeibacter europaeus NBRC 3261 OX=1234669 GN=gltX PE=3 SV=1	Glutamate--tRNA ligase (EC 6.1.1.17) (Glutamyl-tRNA synthetase) (GluRS)	gltX Geu3261_0060_013	Komagataeibacter europaeus NBRC 3261
A0A0D6Q0M2	Cytochrome c-type biogenesis protein CcmE OS=Komagataeibacter europaeus NBRC 3261 OX=1234669 GN=ccmE PE=3 SV=1	Cytochrome c-type biogenesis protein CcmE (Cytochrome c maturation protein E) (Heme chaperone CcmE)	ccmE cycJ Geu3261_0077_003	Komagataeibacter europaeus NBRC 3261
A0A0D6Q0M4	D-amino acid dehydrogenase OS=Komagataeibacter europaeus NBRC 3261 OX=1234669 GN=dadA PE=3 SV=1	D-amino acid dehydrogenase (EC 1.4.99.-)	dadA Geu3261_0133_024	Komagataeibacter europaeus NBRC 3261
A0A0D6Q0N8	Lactoylglutathione lyase/glyoxalase OS=Komagataeibacter europaeus NBRC 3261 OX=1234669 GN=Geu3261_0134_011 PE=4 SV=1	Lactoylglutathione lyase/glyoxalase	Geu3261_0134_011	Komagataeibacter europaeus NBRC 3261
A0A0D6Q0P1	Uncharacterized protein OS=Komagataeibacter europaeus NBRC 3261 OX=1234669 GN=Geu3261_0117_002 PE=4 SV=1	t-SNARE coiled-coil homology domain-containing protein	Geu3261_0117_002	Komagataeibacter europaeus NBRC 3261
A0A0D6Q0P4	Cobyrinic acid a,c-diamide synthase/plasmid partitioning family protein ParA/MinD OS=Komagataeibacter europaeus NBRC 3261 OX=1234669 GN=Geu3261_0079_010 PE=4 SV=1	Cobyrinic acid a,c-diamide synthase/plasmid partitioning family protein ParA/MinD	Geu3261_0079_010	Komagataeibacter europaeus NBRC 3261
A0A0D6Q0R5	Uncharacterized protein OS=Komagataeibacter europaeus NBRC 3261 OX=1234669 GN=Geu3261_0080_018 PE=4 SV=1	TIGR02300 family protein	Geu3261_0080_018	Komagataeibacter europaeus NBRC 3261
A0A0D6Q0T3	Fumarate hydratase class I OS=Komagataeibacter europaeus NBRC 3261 OX=1234669 GN=Geu3261_0137_011 PE=3 SV=1	Fumarate hydratase class I (EC 4.2.1.2)	Geu3261_0137_011	Komagataeibacter europaeus NBRC 3261
A0A0D6Q0U7	Tyrosine--tRNA ligase OS=Komagataeibacter europaeus NBRC 3261 OX=1234669 GN=tyrS PE=3 SV=1	Tyrosine--tRNA ligase (EC 6.1.1.1) (Tyrosyl-tRNA synthetase) (TyrRS)	tyrS Geu3261_0127_016	Komagataeibacter europaeus NBRC 3261
A0A0D6Q0V3	Ubiquinone/menaquinone biosynthesis C-methyltransferase UbiE OS=Komagataeibacter europaeus NBRC 3261 OX=1234669 GN=ubiE PE=3 SV=1	Ubiquinone/menaquinone biosynthesis C-methyltransferase UbiE (EC 2.1.1.163) (EC 2.1.1.201) (2-methoxy-6-polyprenyl-1,4-benzoquinol methylase) (Demethylmenaquinone methyltransferase)	ubiE Geu3261_0068_025	Komagataeibacter europaeus NBRC 3261
A0A0D6Q0W2	Thiamine biosynthesis oxidoreductase ThiO OS=Komagataeibacter europaeus NBRC 3261 OX=1234669 GN=Geu3261_0068_035 PE=3 SV=1	Thiamine biosynthesis oxidoreductase ThiO	Geu3261_0068_035	Komagataeibacter europaeus NBRC 3261
A0A0D6Q0X0	Metallophosphoesterase OS=Komagataeibacter europaeus NBRC 3261 OX=1234669 GN=Geu3261_0087_010 PE=4 SV=1	Metallophosphoesterase	Geu3261_0087_010	Komagataeibacter europaeus NBRC 3261
A0A0D6Q0Y0	ABC transporter multidrug permease OS=Komagataeibacter europaeus NBRC 3261 OX=1234669 GN=Geu3261_0133_003 PE=4 SV=1	ABC transporter multidrug permease	Geu3261_0133_003	Komagataeibacter europaeus NBRC 3261
A0A0D6Q0Y7	Amidohydrolase/allantoate amidohydrolase OS=Komagataeibacter europaeus NBRC 3261 OX=1234669 GN=Geu3261_0156_010 PE=3 SV=1	Amidohydrolase/allantoate amidohydrolase	Geu3261_0156_010	Komagataeibacter europaeus NBRC 3261
A0A0D6Q0Z4	Dihydroxyacetone kinase OS=Komagataeibacter europaeus NBRC 3261 OX=1234669 GN=Geu3261_0090_011 PE=4 SV=1	Dihydroxyacetone kinase	Geu3261_0090_011	Komagataeibacter europaeus NBRC 3261
A0A0D6Q0Z9	Alanine racemase OS=Komagataeibacter europaeus NBRC 3261 OX=1234669 GN=Geu3261_0133_023 PE=3 SV=1	Alanine racemase (EC 5.1.1.1)	Geu3261_0133_023	Komagataeibacter europaeus NBRC 3261
A0A0D6Q101	Uncharacterized protein OS=Komagataeibacter europaeus NBRC 3261 OX=1234669 GN=Geu3261_0156_025 PE=4 SV=1	DUF465 domain-containing protein	Geu3261_0156_025	Komagataeibacter europaeus NBRC 3261
A0A0D6Q105	50S ribosomal protein L31 OS=Komagataeibacter europaeus NBRC 3261 OX=1234669 GN=rpmE PE=3 SV=1	50S ribosomal protein L31	rpmE Geu3261_0156_030	Komagataeibacter europaeus NBRC 3261
A0A0D6Q114	Diaminopimelate epimerase OS=Komagataeibacter europaeus NBRC 3261 OX=1234669 GN=dapF PE=3 SV=1	Diaminopimelate epimerase (DAP epimerase) (EC 5.1.1.7) (PLP-independent amino acid racemase)	dapF Geu3261_0134_010	Komagataeibacter europaeus NBRC 3261
A0A0D6Q120	OmpA-like domain-containing protein OS=Komagataeibacter europaeus NBRC 3261 OX=1234669 GN=Geu3261_0156_045 PE=4 SV=1	OmpA-like domain-containing protein	Geu3261_0156_045	Komagataeibacter europaeus NBRC 3261
A0A0D6Q123	Uncharacterized protein OS=Komagataeibacter europaeus NBRC 3261 OX=1234669 GN=Geu3261_0156_050 PE=4 SV=1	N-acetyltransferase domain-containing protein	Geu3261_0156_050	Komagataeibacter europaeus NBRC 3261
A0A0D6Q147	Methylthioribose-1-phosphate isomerase OS=Komagataeibacter europaeus NBRC 3261 OX=1234669 GN=mtnA PE=3 SV=1	Methylthioribose-1-phosphate isomerase (M1Pi) (MTR-1-P isomerase) (EC 5.3.1.23) (S-methyl-5-thioribose-1-phosphate isomerase)	mtnA Geu3261_0072_016	Komagataeibacter europaeus NBRC 3261
A0A0D6Q174	Uncharacterized protein OS=Komagataeibacter europaeus NBRC 3261 OX=1234669 GN=Geu3261_0160_032 PE=4 SV=1	Secreted protein	Geu3261_0160_032	Komagataeibacter europaeus NBRC 3261
A0A0D6Q178	Argininosuccinate synthase OS=Komagataeibacter europaeus NBRC 3261 OX=1234669 GN=argG PE=3 SV=1	Argininosuccinate synthase (EC 6.3.4.5) (Citrulline--aspartate ligase)	argG Geu3261_0092_019	Komagataeibacter europaeus NBRC 3261
A0A0D6Q1A2	D-amino acid dehydrogenase OS=Komagataeibacter europaeus NBRC 3261 OX=1234669 GN=dadA PE=3 SV=1	D-amino acid dehydrogenase (EC 1.4.99.-)	dadA Geu3261_0141_005	Komagataeibacter europaeus NBRC 3261
A0A0D6Q1A5	Oxidoreductase/short-chain dehydrogenase/reductase SDR OS=Komagataeibacter europaeus NBRC 3261 OX=1234669 GN=Geu3261_0080_004 PE=3 SV=1	Oxidoreductase/short-chain dehydrogenase/reductase SDR	Geu3261_0080_004	Komagataeibacter europaeus NBRC 3261
A0A0D6Q1A6	DNA helicase OS=Komagataeibacter europaeus NBRC 3261 OX=1234669 GN=Geu3261_0141_010 PE=4 SV=1	DNA helicase (EC 3.6.4.12)	Geu3261_0141_010	Komagataeibacter europaeus NBRC 3261
A0A0D6Q1A8	Iron-sulfur (Fe-S) oxidoreductase OS=Komagataeibacter europaeus NBRC 3261 OX=1234669 GN=Geu3261_0169_001 PE=4 SV=1	Iron-sulfur (Fe-S) oxidoreductase	Geu3261_0169_001	Komagataeibacter europaeus NBRC 3261
A0A0D6Q1B7	Chitooligosaccharide deacetylase OS=Komagataeibacter europaeus NBRC 3261 OX=1234669 GN=Geu3261_0156_012 PE=3 SV=1	Chitooligosaccharide deacetylase (Nodulation protein B)	Geu3261_0156_012	Komagataeibacter europaeus NBRC 3261
A0A0D6Q1C0	3-phosphoshikimate 1-carboxyvinyltransferase OS=Komagataeibacter europaeus NBRC 3261 OX=1234669 GN=aroA PE=3 SV=1	3-phosphoshikimate 1-carboxyvinyltransferase (EC 2.5.1.19) (5-enolpyruvylshikimate-3-phosphate synthase) (EPSP synthase) (EPSPS)	aroA Geu3261_0080_019	Komagataeibacter europaeus NBRC 3261
A0A0D6Q1D4	Uncharacterized protein OS=Komagataeibacter europaeus NBRC 3261 OX=1234669 GN=Geu3261_0156_027 PE=4 SV=1	DUF1013 domain-containing protein	Geu3261_0156_027	Komagataeibacter europaeus NBRC 3261
A0A0D6Q1I2	AAA_27 domain-containing protein OS=Komagataeibacter europaeus NBRC 3261 OX=1234669 GN=Geu3261_0087_011 PE=4 SV=1	AAA_27 domain-containing protein	Geu3261_0087_011	Komagataeibacter europaeus NBRC 3261
A0A0D6Q1K2	Transcription termination/antitermination protein NusG OS=Komagataeibacter europaeus NBRC 3261 OX=1234669 GN=nusG PE=3 SV=1	Transcription termination/antitermination protein NusG	nusG Geu3261_0155_001	Komagataeibacter europaeus NBRC 3261
A0A0D6Q1M1	Elongation factor P OS=Komagataeibacter europaeus NBRC 3261 OX=1234669 GN=efp PE=3 SV=1	Elongation factor P (EF-P)	efp Geu3261_0188_009	Komagataeibacter europaeus NBRC 3261
A0A0D6Q1M9	ATP synthase gamma chain OS=Komagataeibacter europaeus NBRC 3261 OX=1234669 GN=atpG PE=3 SV=1	ATP synthase gamma chain (ATP synthase F1 sector gamma subunit) (F-ATPase gamma subunit)	atpG Geu3261_0155_006	Komagataeibacter europaeus NBRC 3261
A0A0D6Q1N2	Adenosylhomocysteinase OS=Komagataeibacter europaeus NBRC 3261 OX=1234669 GN=ahcY PE=3 SV=1	Adenosylhomocysteinase (EC 3.3.1.1) (S-adenosyl-L-homocysteine hydrolase) (AdoHcyase)	ahcY Geu3261_0121_006	Komagataeibacter europaeus NBRC 3261
A0A0D6Q1P7	Serine--pyruvate aminotransferase OS=Komagataeibacter europaeus NBRC 3261 OX=1234669 GN=Geu3261_0156_011 PE=4 SV=1	Serine--pyruvate aminotransferase	Geu3261_0156_011	Komagataeibacter europaeus NBRC 3261
A0A0D6Q1P9	Oxidoreductase OS=Komagataeibacter europaeus NBRC 3261 OX=1234669 GN=Geu3261_0169_008 PE=4 SV=1	Oxidoreductase	Geu3261_0169_008	Komagataeibacter europaeus NBRC 3261
A0A0D6Q1Q4	Cobalamin synthesis protein CobW OS=Komagataeibacter europaeus NBRC 3261 OX=1234669 GN=Geu3261_0127_008 PE=3 SV=1	Cobalamin synthesis protein CobW	Geu3261_0127_008	Komagataeibacter europaeus NBRC 3261
A0A0D6Q1Q5	Phosphoglycolate phosphatase OS=Komagataeibacter europaeus NBRC 3261 OX=1234669 GN=Geu3261_0156_021 PE=4 SV=1	Phosphoglycolate phosphatase	Geu3261_0156_021	Komagataeibacter europaeus NBRC 3261
A0A0D6Q1Q7	Heat shock protein DnaJ OS=Komagataeibacter europaeus NBRC 3261 OX=1234669 GN=Geu3261_0169_018 PE=4 SV=1	Heat shock protein DnaJ	Geu3261_0169_018	Komagataeibacter europaeus NBRC 3261
A0A0D6Q1R2	Quinone-dependent D-lactate dehydrogenase OS=Komagataeibacter europaeus NBRC 3261 OX=1234669 GN=dld PE=3 SV=1	Quinone-dependent D-lactate dehydrogenase (EC 1.1.5.12) (D-lactate dehydrogenase) (D-LDH)	dld Geu3261_0169_023	Komagataeibacter europaeus NBRC 3261
A0A0D6Q1R4	Large-conductance mechanosensitive channel OS=Komagataeibacter europaeus NBRC 3261 OX=1234669 GN=mscL PE=3 SV=1	Large-conductance mechanosensitive channel	mscL Geu3261_0156_031	Komagataeibacter europaeus NBRC 3261
A0A0D6Q1S2	Nucleoside hydrolase OS=Komagataeibacter europaeus NBRC 3261 OX=1234669 GN=Geu3261_0127_028 PE=4 SV=1	Nucleoside hydrolase	Geu3261_0127_028	Komagataeibacter europaeus NBRC 3261
A0A0D6Q1T1	Arginine biosynthesis bifunctional protein ArgJ OS=Komagataeibacter europaeus NBRC 3261 OX=1234669 GN=argJ PE=3 SV=1	Arginine biosynthesis bifunctional protein ArgJ [Cleaved into: Arginine biosynthesis bifunctional protein ArgJ alpha chain; Arginine biosynthesis bifunctional protein ArgJ beta chain] [Includes: Glutamate N-acetyltransferase (EC 2.3.1.35) (Ornithine acetyltransferase) (OATase) (Ornithine transacetylase); Amino-acid acetyltransferase (EC 2.3.1.1) (N-acetylglutamate synthase) (AGSase)]	argJ Geu3261_0169_043	Komagataeibacter europaeus NBRC 3261
A0A0D6Q1T7	Hydroxyethylthiazole kinase OS=Komagataeibacter europaeus NBRC 3261 OX=1234669 GN=thiM PE=3 SV=1	Hydroxyethylthiazole kinase (EC 2.7.1.50) (4-methyl-5-beta-hydroxyethylthiazole kinase) (TH kinase) (Thz kinase)	thiM Geu3261_0156_056	Komagataeibacter europaeus NBRC 3261
A0A0D6Q1U5	ATP-dependent zinc metalloprotease FtsH OS=Komagataeibacter europaeus NBRC 3261 OX=1234669 GN=ftsH PE=3 SV=1	ATP-dependent zinc metalloprotease FtsH (EC 3.4.24.-)	ftsH Geu3261_0169_058	Komagataeibacter europaeus NBRC 3261
A0A0D6Q1V2	Pyruvate, phosphate dikinase OS=Komagataeibacter europaeus NBRC 3261 OX=1234669 GN=Geu3261_0157_014 PE=3 SV=1	Pyruvate, phosphate dikinase (EC 2.7.9.1)	Geu3261_0157_014	Komagataeibacter europaeus NBRC 3261
A0A0D6Q1V4	Secretion system type I outer membrane efflux pump lipoprotein NodT OS=Komagataeibacter europaeus NBRC 3261 OX=1234669 GN=Geu3261_0133_005 PE=3 SV=1	Secretion system type I outer membrane efflux pump lipoprotein NodT	Geu3261_0133_005	Komagataeibacter europaeus NBRC 3261
A0A0D6Q1X0	Glycerol-3-phosphate dehydrogenase OS=Komagataeibacter europaeus NBRC 3261 OX=1234669 GN=Geu3261_0133_020 PE=3 SV=1	Glycerol-3-phosphate dehydrogenase (EC 1.1.5.3)	Geu3261_0133_020	Komagataeibacter europaeus NBRC 3261
A0A0D6Q1Y0	Outer membrane protein OS=Komagataeibacter europaeus NBRC 3261 OX=1234669 GN=Geu3261_0134_002 PE=4 SV=1	Outer membrane protein	Geu3261_0134_002	Komagataeibacter europaeus NBRC 3261
A0A0D6Q1Y5	Transketolase OS=Komagataeibacter europaeus NBRC 3261 OX=1234669 GN=Geu3261_0097_014 PE=3 SV=1	transketolase (EC 2.2.1.1)	Geu3261_0097_014	Komagataeibacter europaeus NBRC 3261
A0A0D6Q1Z3	Uncharacterized protein OS=Komagataeibacter europaeus NBRC 3261 OX=1234669 GN=Geu3261_0186_003 PE=3 SV=1	Addiction module toxin, HicA family	Geu3261_0186_003	Komagataeibacter europaeus NBRC 3261
A0A0D6Q1Z8	Uncharacterized protein OS=Komagataeibacter europaeus NBRC 3261 OX=1234669 GN=Geu3261_0160_038 PE=4 SV=1	Secreted protein	Geu3261_0160_038	Komagataeibacter europaeus NBRC 3261
A0A0D6Q202	Thiamine-phosphate synthase OS=Komagataeibacter europaeus NBRC 3261 OX=1234669 GN=thiE PE=3 SV=1	Thiamine-phosphate synthase (TP synthase) (TPS) (EC 2.5.1.3) (Thiamine-phosphate pyrophosphorylase) (TMP pyrophosphorylase) (TMP-PPase)	thiE Geu3261_0188_006	Komagataeibacter europaeus NBRC 3261
A0A0D6Q206	Lipopolysaccharide biogenesis periplasmic protein OS=Komagataeibacter europaeus NBRC 3261 OX=1234669 GN=Geu3261_0216_002 PE=4 SV=1	Lipopolysaccharide biogenesis periplasmic protein	Geu3261_0216_002	Komagataeibacter europaeus NBRC 3261
A0A0D6Q207	Uncharacterized protein OS=Komagataeibacter europaeus NBRC 3261 OX=1234669 GN=Geu3261_0188_011 PE=4 SV=1	OmpA-like domain-containing protein	Geu3261_0188_011	Komagataeibacter europaeus NBRC 3261
A0A0D6Q210	Uncharacterized protein OS=Komagataeibacter europaeus NBRC 3261 OX=1234669 GN=Geu3261_0134_032 PE=4 SV=1	ABC transporter substrate-binding protein	Geu3261_0134_032	Komagataeibacter europaeus NBRC 3261
A0A0D6Q235	Hemolysin/magnesium/cobalt transporter CorC/HlyC OS=Komagataeibacter europaeus NBRC 3261 OX=1234669 GN=Geu3261_0169_002 PE=3 SV=1	Hemolysin/magnesium/cobalt transporter CorC/HlyC	Geu3261_0169_002	Komagataeibacter europaeus NBRC 3261
A0A0D6Q237	Aminotransferase OS=Komagataeibacter europaeus NBRC 3261 OX=1234669 GN=Geu3261_0111_024 PE=3 SV=1	Aminotransferase (EC 2.6.1.-)	Geu3261_0111_024	Komagataeibacter europaeus NBRC 3261
A0A0D6Q242	Outer membrane protein assembly factor BamD OS=Komagataeibacter europaeus NBRC 3261 OX=1234669 GN=bamD PE=3 SV=1	Outer membrane protein assembly factor BamD	bamD Geu3261_0138_003	Komagataeibacter europaeus NBRC 3261
A0A0D6Q248	Diguanylate cyclase/phosphodiesterase OS=Komagataeibacter europaeus NBRC 3261 OX=1234669 GN=Geu3261_0111_034 PE=4 SV=1	Diguanylate cyclase/phosphodiesterase	Geu3261_0111_034	Komagataeibacter europaeus NBRC 3261
A0A0D6Q252	4-oxalocrotonate tautomerase OS=Komagataeibacter europaeus NBRC 3261 OX=1234669 GN=Geu3261_0139_001 PE=4 SV=1	4-oxalocrotonate tautomerase	Geu3261_0139_001	Komagataeibacter europaeus NBRC 3261
A0A0D6Q255	Acetolactate synthase large subunit OS=Komagataeibacter europaeus NBRC 3261 OX=1234669 GN=Geu3261_0169_022 PE=3 SV=1	Acetolactate synthase large subunit	Geu3261_0169_022	Komagataeibacter europaeus NBRC 3261
A0A0D6Q284	TonB-dependent biopolymer transport protein ExbD/TolR OS=Komagataeibacter europaeus NBRC 3261 OX=1234669 GN=Geu3261_0169_052 PE=3 SV=1	TonB-dependent biopolymer transport protein ExbD/TolR	Geu3261_0169_052	Komagataeibacter europaeus NBRC 3261
A0A0D6Q288	Transcriptional regulator LysR OS=Komagataeibacter europaeus NBRC 3261 OX=1234669 GN=Geu3261_0229_012 PE=3 SV=1	Transcriptional regulator LysR	Geu3261_0229_012	Komagataeibacter europaeus NBRC 3261
A0A0D6Q299	Sugar phosphotransferase OS=Komagataeibacter europaeus NBRC 3261 OX=1234669 GN=Geu3261_0141_012 PE=4 SV=1	Sugar phosphotransferase	Geu3261_0141_012	Komagataeibacter europaeus NBRC 3261
A0A0D6Q2B5	Cobaltochelatase subunit CobN OS=Komagataeibacter europaeus NBRC 3261 OX=1234669 GN=Geu3261_0214_005 PE=4 SV=1	Cobaltochelatase subunit CobN	Geu3261_0214_005	Komagataeibacter europaeus NBRC 3261
A0A0D6Q2C2	Aminopeptidase OS=Komagataeibacter europaeus NBRC 3261 OX=1234669 GN=Geu3261_0127_019 PE=3 SV=1	Aminopeptidase	Geu3261_0127_019	Komagataeibacter europaeus NBRC 3261
A0A0D6Q2C6	RNA methyltransferase OS=Komagataeibacter europaeus NBRC 3261 OX=1234669 GN=Geu3261_0127_024 PE=3 SV=1	RNA methyltransferase	Geu3261_0127_024	Komagataeibacter europaeus NBRC 3261
A0A0D6Q2D1	DNA-binding helix-turn-helix protein CopG OS=Komagataeibacter europaeus NBRC 3261 OX=1234669 GN=Geu3261_0186_002 PE=4 SV=1	DNA-binding helix-turn-helix protein CopG	Geu3261_0186_002	Komagataeibacter europaeus NBRC 3261
A0A0D6Q2D5	Uncharacterized protein OS=Komagataeibacter europaeus NBRC 3261 OX=1234669 GN=Geu3261_0127_034 PE=4 SV=1	Lipoprotein	Geu3261_0127_034	Komagataeibacter europaeus NBRC 3261
A0A0D6Q2D6	Replication-associated recombination protein A OS=Komagataeibacter europaeus NBRC 3261 OX=1234669 GN=Geu3261_0216_004 PE=3 SV=1	Replication-associated recombination protein A	Geu3261_0216_004	Komagataeibacter europaeus NBRC 3261
A0A0D6Q2E7	Inositol-1-monophosphatase OS=Komagataeibacter europaeus NBRC 3261 OX=1234669 GN=Geu3261_0188_010 PE=3 SV=1	Inositol-1-monophosphatase (EC 3.1.3.25)	Geu3261_0188_010	Komagataeibacter europaeus NBRC 3261
A0A0D6Q2G1	D-amino acid oxidase OS=Komagataeibacter europaeus NBRC 3261 OX=1234669 GN=Geu3261_0222_009 PE=3 SV=1	D-amino acid oxidase	Geu3261_0222_009	Komagataeibacter europaeus NBRC 3261
A0A0D6Q2H4	Amine oxidase/FAD-dependent phytoene desaturase OS=Komagataeibacter europaeus NBRC 3261 OX=1234669 GN=Geu3261_0241_007 PE=4 SV=1	Amine oxidase/FAD-dependent phytoene desaturase	Geu3261_0241_007	Komagataeibacter europaeus NBRC 3261
A0A0D6Q2H7	Alkyl hydroperoxide reductase C OS=Komagataeibacter europaeus NBRC 3261 OX=1234669 GN=Geu3261_0222_024 PE=3 SV=1	Alkyl hydroperoxide reductase C (EC 1.11.1.26) (Peroxiredoxin) (Thioredoxin peroxidase)	Geu3261_0222_024	Komagataeibacter europaeus NBRC 3261
A0A0D6Q2I3	5-aminolevulinate synthase OS=Komagataeibacter europaeus NBRC 3261 OX=1234669 GN=Geu3261_0134_003 PE=3 SV=1	5-aminolevulinate synthase (EC 2.3.1.37) (5-aminolevulinic acid synthase) (Delta-ALA synthase) (Delta-aminolevulinate synthase)	Geu3261_0134_003	Komagataeibacter europaeus NBRC 3261
A0A0D6Q2M2	2-oxoglutarate dehydrogenase E1 component OS=Komagataeibacter europaeus NBRC 3261 OX=1234669 GN=Geu3261_0200_013 PE=3 SV=1	2-oxoglutarate dehydrogenase E1 component (EC 1.2.4.2) (Alpha-ketoglutarate dehydrogenase)	Geu3261_0200_013	Komagataeibacter europaeus NBRC 3261
A0A0D6Q2M3	GTPase HflX OS=Komagataeibacter europaeus NBRC 3261 OX=1234669 GN=hflX PE=3 SV=1	GTPase HflX (GTP-binding protein HflX)	hflX Geu3261_0263_007	Komagataeibacter europaeus NBRC 3261
A0A0D6Q2M7	Histidine kinase OS=Komagataeibacter europaeus NBRC 3261 OX=1234669 GN=Geu3261_0263_012 PE=4 SV=1	histidine kinase (EC 2.7.13.3)	Geu3261_0263_012	Komagataeibacter europaeus NBRC 3261
A0A0D6Q2M9	Flavin-dependent thymidylate synthase OS=Komagataeibacter europaeus NBRC 3261 OX=1234669 GN=thyX PE=3 SV=1	Flavin-dependent thymidylate synthase (FDTS) (EC 2.1.1.148) (FAD-dependent thymidylate synthase) (Thymidylate synthase ThyX) (TS) (TSase)	thyX Geu3261_0137_013	Komagataeibacter europaeus NBRC 3261
A0A0D6Q2N1	ATP-dependent Clp protease ATP-binding subunit ClpA OS=Komagataeibacter europaeus NBRC 3261 OX=1234669 GN=Geu3261_0229_014 PE=4 SV=1	ATP-dependent Clp protease ATP-binding subunit ClpA	Geu3261_0229_014	Komagataeibacter europaeus NBRC 3261
A0A0D6Q2N2	N5-carboxyaminoimidazole ribonucleotide synthase OS=Komagataeibacter europaeus NBRC 3261 OX=1234669 GN=purK PE=3 SV=1	N5-carboxyaminoimidazole ribonucleotide synthase (N5-CAIR synthase) (EC 6.3.4.18) (5-(carboxyamino)imidazole ribonucleotide synthetase)	purK Geu3261_0156_023	Komagataeibacter europaeus NBRC 3261
A0A0D6Q2N4	Pyruvate kinase OS=Komagataeibacter europaeus NBRC 3261 OX=1234669 GN=Geu3261_0207_002 PE=3 SV=1	Pyruvate kinase (EC 2.7.1.40)	Geu3261_0207_002	Komagataeibacter europaeus NBRC 3261
A0A0D6Q2N5	DNA repair protein RecN OS=Komagataeibacter europaeus NBRC 3261 OX=1234669 GN=Geu3261_0138_004 PE=3 SV=1	DNA repair protein RecN (Recombination protein N)	Geu3261_0138_004	Komagataeibacter europaeus NBRC 3261
A0A0D6Q2P5	Two component transcriptional regulator OS=Komagataeibacter europaeus NBRC 3261 OX=1234669 GN=Geu3261_0156_038 PE=4 SV=1	Two component transcriptional regulator	Geu3261_0156_038	Komagataeibacter europaeus NBRC 3261
A0A0D6Q2P9	ABC transporter cysteine exporter CydD OS=Komagataeibacter europaeus NBRC 3261 OX=1234669 GN=Geu3261_0156_043 PE=4 SV=1	ABC transporter cysteine exporter CydD	Geu3261_0156_043	Komagataeibacter europaeus NBRC 3261
A0A0D6Q2R3	Uncharacterized protein OS=Komagataeibacter europaeus NBRC 3261 OX=1234669 GN=Geu3261_0156_058 PE=4 SV=1	DUF1003 domain-containing protein	Geu3261_0156_058	Komagataeibacter europaeus NBRC 3261
A0A0D6Q2T5	Mannose-1-phosphate guanylyltransferase OS=Komagataeibacter europaeus NBRC 3261 OX=1234669 GN=Geu3261_0141_008 PE=4 SV=1	Mannose-1-phosphate guanylyltransferase	Geu3261_0141_008	Komagataeibacter europaeus NBRC 3261
A0A0D6Q2T8	PNP_UDP_1 domain-containing protein OS=Komagataeibacter europaeus NBRC 3261 OX=1234669 GN=Geu3261_0241_009 PE=4 SV=1	PNP_UDP_1 domain-containing protein	Geu3261_0241_009	Komagataeibacter europaeus NBRC 3261
A0A0D6Q2U4	Thioredoxin OS=Komagataeibacter europaeus NBRC 3261 OX=1234669 GN=Geu3261_0160_015 PE=4 SV=1	Thioredoxin	Geu3261_0160_015	Komagataeibacter europaeus NBRC 3261
A0A0D6Q2U9	Siroheme synthase OS=Komagataeibacter europaeus NBRC 3261 OX=1234669 GN=Geu3261_0160_020 PE=3 SV=1	Siroheme synthase	Geu3261_0160_020	Komagataeibacter europaeus NBRC 3261
A0A0D6Q2W8	Acyl-CoA dehydrogenase OS=Komagataeibacter europaeus NBRC 3261 OX=1234669 GN=Geu3261_0222_018 PE=4 SV=1	Acyl-CoA dehydrogenase	Geu3261_0222_018	Komagataeibacter europaeus NBRC 3261
A0A0D6Q2X4	Uncharacterized protein OS=Komagataeibacter europaeus NBRC 3261 OX=1234669 GN=Geu3261_0160_045 PE=4 SV=1	DUF2158 domain-containing protein	Geu3261_0160_045	Komagataeibacter europaeus NBRC 3261
A0A0D6Q306	Histidinol dehydrogenase OS=Komagataeibacter europaeus NBRC 3261 OX=1234669 GN=Geu3261_0264_005 PE=3 SV=1	Histidinol dehydrogenase	Geu3261_0264_005	Komagataeibacter europaeus NBRC 3261
A0A0D6Q311	Imidazolonepropionase OS=Komagataeibacter europaeus NBRC 3261 OX=1234669 GN=hutI PE=3 SV=1	Imidazolonepropionase (EC 3.5.2.7) (Imidazolone-5-propionate hydrolase)	hutI Geu3261_0264_010	Komagataeibacter europaeus NBRC 3261
A0A0D6Q318	Rhodanese domain-containing protein OS=Komagataeibacter europaeus NBRC 3261 OX=1234669 GN=Geu3261_0169_014 PE=4 SV=1	Rhodanese domain-containing protein	Geu3261_0169_014	Komagataeibacter europaeus NBRC 3261
A0A0D6Q324	Pyruvate decarboxylase OS=Komagataeibacter europaeus NBRC 3261 OX=1234669 GN=Geu3261_0169_024 PE=3 SV=1	Pyruvate decarboxylase	Geu3261_0169_024	Komagataeibacter europaeus NBRC 3261
A0A0D6Q329	Molybdenum cofactor biosynthesis protein B OS=Komagataeibacter europaeus NBRC 3261 OX=1234669 GN=Geu3261_0169_029 PE=3 SV=1	Molybdenum cofactor biosynthesis protein B	Geu3261_0169_029	Komagataeibacter europaeus NBRC 3261
A0A0D6Q330	Uncharacterized protein OS=Komagataeibacter europaeus NBRC 3261 OX=1234669 GN=Geu3261_0274_005 PE=4 SV=1	Curli production assembly/transport component CsgG	Geu3261_0274_005	Komagataeibacter europaeus NBRC 3261
A0A0D6Q350	Tol-Pal system protein TolB OS=Komagataeibacter europaeus NBRC 3261 OX=1234669 GN=tolB PE=3 SV=1	Tol-Pal system protein TolB	tolB Geu3261_0169_054	Komagataeibacter europaeus NBRC 3261
A0A0D6Q356	Transcriptional regulator Ros/MucR OS=Komagataeibacter europaeus NBRC 3261 OX=1234669 GN=Geu3261_0370_006 PE=3 SV=1	Transcriptional regulator Ros/MucR	Geu3261_0370_006	Komagataeibacter europaeus NBRC 3261
A0A0D6Q367	D-isomer specific 2-hydroxyacid dehydrogenase OS=Komagataeibacter europaeus NBRC 3261 OX=1234669 GN=Geu3261_0175_005 PE=3 SV=1	D-isomer specific 2-hydroxyacid dehydrogenase	Geu3261_0175_005	Komagataeibacter europaeus NBRC 3261
A0A0D6Q377	Gamma-glutamyltranspeptidase OS=Komagataeibacter europaeus NBRC 3261 OX=1234669 GN=Geu3261_0156_009 PE=4 SV=1	Gamma-glutamyltranspeptidase	Geu3261_0156_009	Komagataeibacter europaeus NBRC 3261
A0A0D6Q386	Uncharacterized protein OS=Komagataeibacter europaeus NBRC 3261 OX=1234669 GN=Geu3261_0387_004 PE=4 SV=1	FAD/FMN-containing dehydrogenase	Geu3261_0387_004	Komagataeibacter europaeus NBRC 3261
A0A0D6Q387	DNA helicase OS=Komagataeibacter europaeus NBRC 3261 OX=1234669 GN=Geu3261_0156_019 PE=3 SV=1	DNA helicase (EC 3.6.4.12)	Geu3261_0156_019	Komagataeibacter europaeus NBRC 3261
A0A0D6Q395	Polyribonucleotide nucleotidyltransferase OS=Komagataeibacter europaeus NBRC 3261 OX=1234669 GN=pnp PE=3 SV=1	Polyribonucleotide nucleotidyltransferase (EC 2.7.7.8) (Polynucleotide phosphorylase) (PNPase)	pnp Geu3261_0254_004	Komagataeibacter europaeus NBRC 3261
A0A0D6Q398	Heat shock protein Hsp20/HspA/IbpA OS=Komagataeibacter europaeus NBRC 3261 OX=1234669 GN=Geu3261_0156_029 PE=3 SV=1	Heat shock protein Hsp20/HspA/IbpA	Geu3261_0156_029	Komagataeibacter europaeus NBRC 3261
A0A0D6Q3A3	Protein translocase subunit SecD OS=Komagataeibacter europaeus NBRC 3261 OX=1234669 GN=secD PE=3 SV=1	Protein translocase subunit SecD	secD Geu3261_0156_034	Komagataeibacter europaeus NBRC 3261
A0A0D6Q3B3	ABC transporter cysteine exporter CydCD OS=Komagataeibacter europaeus NBRC 3261 OX=1234669 GN=Geu3261_0156_044 PE=4 SV=1	ABC transporter cysteine exporter CydCD	Geu3261_0156_044	Komagataeibacter europaeus NBRC 3261
A0A0D6Q3C2	Phosphoserine transaminase OS=Komagataeibacter europaeus NBRC 3261 OX=1234669 GN=Geu3261_0263_003 PE=3 SV=1	phosphoserine transaminase (EC 2.6.1.52)	Geu3261_0263_003	Komagataeibacter europaeus NBRC 3261
A0A0D6Q3C6	Acetolactate synthase large subunit OS=Komagataeibacter europaeus NBRC 3261 OX=1234669 GN=Geu3261_0156_054 PE=3 SV=1	Acetolactate synthase large subunit	Geu3261_0156_054	Komagataeibacter europaeus NBRC 3261
A0A0D6Q3C7	RNA-binding protein Hfq OS=Komagataeibacter europaeus NBRC 3261 OX=1234669 GN=hfq PE=3 SV=1	RNA-binding protein Hfq	hfq Geu3261_0263_008	Komagataeibacter europaeus NBRC 3261
A0A0D6Q3C9	Urocanate hydratase OS=Komagataeibacter europaeus NBRC 3261 OX=1234669 GN=hutU PE=3 SV=1	Urocanate hydratase (Urocanase) (EC 4.2.1.49) (Imidazolonepropionate hydrolase)	hutU Geu3261_0345_003	Komagataeibacter europaeus NBRC 3261
A0A0D6Q3D9	Formiminoglutamate deiminase OS=Komagataeibacter europaeus NBRC 3261 OX=1234669 GN=Geu3261_0264_009 PE=4 SV=1	Formiminoglutamate deiminase	Geu3261_0264_009	Komagataeibacter europaeus NBRC 3261
A0A0D6Q3E1	Radical S-adenosylmethionine protein OS=Komagataeibacter europaeus NBRC 3261 OX=1234669 GN=Geu3261_0157_012 PE=4 SV=1	Radical S-adenosylmethionine protein	Geu3261_0157_012	Komagataeibacter europaeus NBRC 3261
A0A0D6Q3E8	Uncharacterized protein OS=Komagataeibacter europaeus NBRC 3261 OX=1234669 GN=Geu3261_0441_003 PE=4 SV=1	Acid stress chaperone HdeA	Geu3261_0441_003	Komagataeibacter europaeus NBRC 3261
A0A0D6Q3I1	Glucose-6-phosphate 1-dehydrogenase OS=Komagataeibacter europaeus NBRC 3261 OX=1234669 GN=zwf PE=3 SV=1	Glucose-6-phosphate 1-dehydrogenase (G6PD) (EC 1.1.1.49)	zwf Geu3261_0294_002	Komagataeibacter europaeus NBRC 3261
A0A0D6Q3J5	Aspartate-semialdehyde dehydrogenase OS=Komagataeibacter europaeus NBRC 3261 OX=1234669 GN=asd PE=3 SV=1	Aspartate-semialdehyde dehydrogenase (ASA dehydrogenase) (ASADH) (EC 1.2.1.11) (Aspartate-beta-semialdehyde dehydrogenase)	asd Geu3261_0200_005	Komagataeibacter europaeus NBRC 3261
A0A0D6Q3K1	Alkylhydroperoxidase AhpD OS=Komagataeibacter europaeus NBRC 3261 OX=1234669 GN=Geu3261_0200_010 PE=4 SV=1	Alkylhydroperoxidase AhpD	Geu3261_0200_010	Komagataeibacter europaeus NBRC 3261
A0A0D6Q3N3	Osmotically inducible peroxiredoxin OsmC OS=Komagataeibacter europaeus NBRC 3261 OX=1234669 GN=Geu3261_0169_010 PE=4 SV=1	Osmotically inducible peroxiredoxin OsmC	Geu3261_0169_010	Komagataeibacter europaeus NBRC 3261
A0A0D6Q3N8	DUF2272 domain-containing protein OS=Komagataeibacter europaeus NBRC 3261 OX=1234669 GN=Geu3261_0169_015 PE=4 SV=1	DUF2272 domain-containing protein	Geu3261_0169_015	Komagataeibacter europaeus NBRC 3261
A0A0D6Q3R4	Protein translocase subunit SecA OS=Komagataeibacter europaeus NBRC 3261 OX=1234669 GN=secA PE=3 SV=1	Protein translocase subunit SecA (EC 7.4.2.8)	secA Geu3261_0169_045	Komagataeibacter europaeus NBRC 3261
A0A0D6Q3R7	Lon protease OS=Komagataeibacter europaeus NBRC 3261 OX=1234669 GN=lon PE=2 SV=1	Lon protease (EC 3.4.21.53) (ATP-dependent protease La)	lon Geu3261_0435_002	Komagataeibacter europaeus NBRC 3261
A0A0D6Q3R8	4-hydroxybenzoyl-CoA thioesterase OS=Komagataeibacter europaeus NBRC 3261 OX=1234669 GN=Geu3261_0169_050 PE=3 SV=1	4-hydroxybenzoyl-CoA thioesterase	Geu3261_0169_050	Komagataeibacter europaeus NBRC 3261
A0A0D6Q3T3	Cytochrome c OS=Komagataeibacter europaeus NBRC 3261 OX=1234669 GN=Geu3261_0222_010 PE=4 SV=1	Cytochrome c	Geu3261_0222_010	Komagataeibacter europaeus NBRC 3261
A0A0D6Q3T7	Uncharacterized protein OS=Komagataeibacter europaeus NBRC 3261 OX=1234669 GN=Geu3261_0222_015 PE=4 SV=1	MarR family transcriptional regulator	Geu3261_0222_015	Komagataeibacter europaeus NBRC 3261
A0A0D6Q3V6	S-methyl-5-thioribose kinase OS=Komagataeibacter europaeus NBRC 3261 OX=1234669 GN=Geu3261_0225_001 PE=3 SV=1	S-methyl-5-thioribose kinase (EC 2.7.1.100)	Geu3261_0225_001	Komagataeibacter europaeus NBRC 3261
A0A0D6Q3Z0	Outer membrane protein/flagellar motor protein OmpA/MotB OS=Komagataeibacter europaeus NBRC 3261 OX=1234669 GN=Geu3261_0188_013 PE=4 SV=1	Outer membrane protein/flagellar motor protein OmpA/MotB	Geu3261_0188_013	Komagataeibacter europaeus NBRC 3261
A0A0D6Q3Z4	Alkyl hydroperoxide reductase AhpD OS=Komagataeibacter europaeus NBRC 3261 OX=1234669 GN=ahpD PE=3 SV=1	Alkyl hydroperoxide reductase AhpD (EC 1.11.1.28) (Alkylhydroperoxidase AhpD)	ahpD Geu3261_0188_018	Komagataeibacter europaeus NBRC 3261
A0A0D6Q3Z6	Uncharacterized protein OS=Komagataeibacter europaeus NBRC 3261 OX=1234669 GN=Geu3261_0538_003 PE=4 SV=1	XRE family transcriptional regulator	Geu3261_0538_003	Komagataeibacter europaeus NBRC 3261
A0A0D6Q420	TonB-dependent ferrichrome siderophore receptor OS=Komagataeibacter europaeus NBRC 3261 OX=1234669 GN=Geu3261_0195_007 PE=3 SV=1	TonB-dependent ferrichrome siderophore receptor	Geu3261_0195_007	Komagataeibacter europaeus NBRC 3261
A0A0D6Q429	Oxidoreductase/short-chain dehydrogenase/reductase SDR OS=Komagataeibacter europaeus NBRC 3261 OX=1234669 GN=Geu3261_0195_017 PE=3 SV=1	Oxidoreductase/short-chain dehydrogenase/reductase SDR	Geu3261_0195_017	Komagataeibacter europaeus NBRC 3261
A0A0D6Q455	Phytoene/squalene synthase OS=Komagataeibacter europaeus NBRC 3261 OX=1234669 GN=Geu3261_0241_005 PE=4 SV=1	Phytoene/squalene synthase	Geu3261_0241_005	Komagataeibacter europaeus NBRC 3261
A0A0D6Q457	Glucose-6-phosphate 1-dehydrogenase OS=Komagataeibacter europaeus NBRC 3261 OX=1234669 GN=zwf PE=3 SV=1	Glucose-6-phosphate 1-dehydrogenase (G6PD) (EC 1.1.1.49)	zwf Geu3261_0200_006	Komagataeibacter europaeus NBRC 3261
A0A0D6Q461	Uncharacterized protein OS=Komagataeibacter europaeus NBRC 3261 OX=1234669 GN=Geu3261_0479_011 PE=4 SV=1	Signal peptide protein	Geu3261_0479_011	Komagataeibacter europaeus NBRC 3261
A0A0D6Q4A5	Branched-chain-amino-acid aminotransferase OS=Komagataeibacter europaeus NBRC 3261 OX=1234669 GN=Geu3261_0214_012 PE=3 SV=1	Branched-chain-amino-acid aminotransferase (EC 2.6.1.42)	Geu3261_0214_012	Komagataeibacter europaeus NBRC 3261
A0A0D6Q4B9	ATP synthase F1 mitochondrial assembly chaperone ATP12 OS=Komagataeibacter europaeus NBRC 3261 OX=1234669 GN=Geu3261_0216_001 PE=3 SV=1	ATP synthase F1 mitochondrial assembly chaperone ATP12	Geu3261_0216_001	Komagataeibacter europaeus NBRC 3261
A0A0D6Q4C8	Oxidoreductase/short-chain dehydrogenase/reductase SDR OS=Komagataeibacter europaeus NBRC 3261 OX=1234669 GN=Geu3261_0218_006 PE=4 SV=1	Oxidoreductase/short-chain dehydrogenase/reductase SDR	Geu3261_0218_006	Komagataeibacter europaeus NBRC 3261
A0A0D6Q4J0	Diaminopimelate decarboxylase OS=Komagataeibacter europaeus NBRC 3261 OX=1234669 GN=Geu3261_0229_006 PE=3 SV=1	Diaminopimelate decarboxylase	Geu3261_0229_006	Komagataeibacter europaeus NBRC 3261
A0A0D6Q4Q4	Histidinol-phosphate aminotransferase OS=Komagataeibacter europaeus NBRC 3261 OX=1234669 GN=hisC PE=3 SV=1	Histidinol-phosphate aminotransferase (EC 2.6.1.9) (Imidazole acetol-phosphate transaminase)	hisC Geu3261_0345_009	Komagataeibacter europaeus NBRC 3261
A0A0D6Q4R8	Cyclohexadienyl/arogenate/prephenate dehydrogenase OS=Komagataeibacter europaeus NBRC 3261 OX=1234669 GN=Geu3261_0241_001 PE=4 SV=1	Cyclohexadienyl/arogenate/prephenate dehydrogenase	Geu3261_0241_001	Komagataeibacter europaeus NBRC 3261
A0A0D6Q4V3	Ribonuclease PH OS=Komagataeibacter europaeus NBRC 3261 OX=1234669 GN=rph PE=3 SV=1	Ribonuclease PH (RNase PH) (EC 2.7.7.56) (tRNA nucleotidyltransferase)	rph Geu3261_0254_007	Komagataeibacter europaeus NBRC 3261
A0A0D6Q4V6	Uncharacterized protein OS=Komagataeibacter europaeus NBRC 3261 OX=1234669 GN=Geu3261_0370_004 PE=4 SV=1	Hemolysin-like protein	Geu3261_0370_004	Komagataeibacter europaeus NBRC 3261
A0A0D6Q4X7	NADH:flavin oxidoreductase OS=Komagataeibacter europaeus NBRC 3261 OX=1234669 GN=Geu3261_0378_001 PE=4 SV=1	NADH:flavin oxidoreductase	Geu3261_0378_001	Komagataeibacter europaeus NBRC 3261
A0A0D6Q4X9	Inositol monophosphatase OS=Komagataeibacter europaeus NBRC 3261 OX=1234669 GN=Geu3261_0263_006 PE=4 SV=1	Inositol monophosphatase	Geu3261_0263_006	Komagataeibacter europaeus NBRC 3261
A0A0D6Q4Y4	DNA-binding transcriptional regulator NtrC OS=Komagataeibacter europaeus NBRC 3261 OX=1234669 GN=ntrC PE=4 SV=1	DNA-binding transcriptional regulator NtrC (Nitrogen regulation protein NR(I))	ntrC Geu3261_0263_011	Komagataeibacter europaeus NBRC 3261
A0A0D6Q517	Secretion system type I outer membrane efflux pump lipoprotein NodT OS=Komagataeibacter europaeus NBRC 3261 OX=1234669 GN=Geu3261_0421_002 PE=3 SV=1	Secretion system type I outer membrane efflux pump lipoprotein NodT	Geu3261_0421_002	Komagataeibacter europaeus NBRC 3261
A0A0D6Q535	Citrate synthase OS=Komagataeibacter europaeus NBRC 3261 OX=1234669 GN=Geu3261_0291_004 PE=3 SV=1	Citrate synthase	Geu3261_0291_004	Komagataeibacter europaeus NBRC 3261
A0A0D6Q588	Uncharacterized protein OS=Komagataeibacter europaeus NBRC 3261 OX=1234669 GN=Geu3261_0325_004 PE=4 SV=1	DUF952 domain-containing protein	Geu3261_0325_004	Komagataeibacter europaeus NBRC 3261
A0A0D6Q5A6	Uncharacterized protein OS=Komagataeibacter europaeus NBRC 3261 OX=1234669 GN=Geu3261_0337_001 PE=3 SV=1	Type II toxin-antitoxin system HipA family toxin	Geu3261_0337_001	Komagataeibacter europaeus NBRC 3261
A0A0D6Q5G9	NADH dehydrogenase/NAD(P)H nitroreductase OS=Komagataeibacter europaeus NBRC 3261 OX=1234669 GN=Geu3261_0370_010 PE=4 SV=1	NADH dehydrogenase/NAD(P)H nitroreductase	Geu3261_0370_010	Komagataeibacter europaeus NBRC 3261
A0A0D6Q5M8	Endoribonuclease L-PSP OS=Komagataeibacter europaeus NBRC 3261 OX=1234669 GN=Geu3261_0423_002 PE=3 SV=1	Endoribonuclease L-PSP	Geu3261_0423_002	Komagataeibacter europaeus NBRC 3261
A0A0D6Q5Q5	Phage transcriptional regulator and peptidase OS=Komagataeibacter europaeus NBRC 3261 OX=1234669 GN=Geu3261_0441_002 PE=4 SV=1	Phage transcriptional regulator and peptidase	Geu3261_0441_002	Komagataeibacter europaeus NBRC 3261
A0A0D6Q5T0	Hydroxylase/monooxygenase, ubiquinone biosynthesis hydroxylase OS=Komagataeibacter europaeus NBRC 3261 OX=1234669 GN=Geu3261_0479_009 PE=3 SV=1	Hydroxylase/monooxygenase, ubiquinone biosynthesis hydroxylase	Geu3261_0479_009	Komagataeibacter europaeus NBRC 3261
D5QAT1	Chaperone protein DnaK OS=Komagataeibacter hansenii ATCC 23769 OX=714995 GN=dnaK PE=2 SV=1	Chaperone protein DnaK (HSP70) (Heat shock 70 kDa protein) (Heat shock protein 70)	dnaK GXY_01013	Komagataeibacter hansenii ATCC 23769
D5QB20	Polyribonucleotide nucleotidyltransferase OS=Komagataeibacter hansenii ATCC 23769 OX=714995 GN=pnp PE=3 SV=1	Polyribonucleotide nucleotidyltransferase (EC 2.7.7.8) (Polynucleotide phosphorylase) (PNPase)	pnp GXY_01468	Komagataeibacter hansenii ATCC 23769
A0A0C1S5L3	Oxidoreductase OS=Komagataeibacter intermedius AF2 OX=1458464 GN=GLUCOINTEAF2_0203325 PE=4 SV=1	Oxidoreductase	GLUCOINTEAF2_0203325 GLUCOINTEAF2_0204030	Komagataeibacter intermedius AF2
A0A0N0MDD6	ABC transporter permease OS=Komagataeibacter intermedius AF2 OX=1458464 GN=GLUCOINTEAF2_0201301 PE=4 SV=1	ABC transporter permease	GLUCOINTEAF2_0201301	Komagataeibacter intermedius AF2
A0A0N0MDD8	GTP cyclohydrolase 1 OS=Komagataeibacter intermedius AF2 OX=1458464 GN=folE PE=3 SV=1	GTP cyclohydrolase 1 (EC 3.5.4.16) (GTP cyclohydrolase I) (GTP-CH-I)	folE GLUCOINTEAF2_0201310	Komagataeibacter intermedius AF2
A0A0N0MEI8	Transcriptional regulator OS=Komagataeibacter intermedius AF2 OX=1458464 GN=GLUCOINTEAF2_0202749 PE=4 SV=1	Transcriptional regulator	GLUCOINTEAF2_0202749	Komagataeibacter intermedius AF2
A0A0N0MEN5	Chromosome partition protein Smc OS=Komagataeibacter intermedius AF2 OX=1458464 GN=smc PE=3 SV=1	Chromosome partition protein Smc	smc GLUCOINTEAF2_0202610	Komagataeibacter intermedius AF2
A0A0N0MEZ2	Formate dehydrogenase alpha subunit OS=Komagataeibacter intermedius AF2 OX=1458464 GN=GLUCOINTEAF2_0202971 PE=3 SV=1	Formate dehydrogenase alpha subunit	GLUCOINTEAF2_0202971	Komagataeibacter intermedius AF2
A0A0N0MFG1	30S ribosomal protein S4 OS=Komagataeibacter intermedius AF2 OX=1458464 GN=rpsD PE=3 SV=1	30S ribosomal protein S4	rpsD GLUCOINTEAF2_0200436	Komagataeibacter intermedius AF2
A0A0N0MFK4	Nucleoside diphosphate kinase OS=Komagataeibacter intermedius AF2 OX=1458464 GN=ndk PE=3 SV=1	Nucleoside diphosphate kinase (NDK) (NDP kinase) (EC 2.7.4.6) (Nucleoside-2-P kinase)	ndk GLUCOINTEAF2_0200578	Komagataeibacter intermedius AF2
A0A0N0MGS3	50S ribosomal protein L7/L12 OS=Komagataeibacter intermedius AF2 OX=1458464 GN=rplL PE=3 SV=1	50S ribosomal protein L7/L12	rplL GLUCOINTEAF2_0200237	Komagataeibacter intermedius AF2
A0A0N0MHE7	Uncharacterized protein OS=Komagataeibacter intermedius AF2 OX=1458464 GN=GLUCOINTEAF2_0200148 PE=4 SV=1	Oxidoreductase	GLUCOINTEAF2_0200148	Komagataeibacter intermedius AF2
A0A0N0MHH3	50S ribosomal protein L23 OS=Komagataeibacter intermedius AF2 OX=1458464 GN=rplW PE=3 SV=1	50S ribosomal protein L23	rplW GLUCOINTEAF2_0200228	Komagataeibacter intermedius AF2
A0A0N1F934	Uncharacterized protein OS=Komagataeibacter intermedius AF2 OX=1458464 GN=GLUCOINTEAF2_0201276 PE=4 SV=1	Lipoprotein	GLUCOINTEAF2_0201276	Komagataeibacter intermedius AF2
A0A0N1FBC9	Integration host factor OS=Komagataeibacter intermedius AF2 OX=1458464 GN=GLUCOINTEAF2_0204167 PE=3 SV=1	Integration host factor	GLUCOINTEAF2_0204167	Komagataeibacter intermedius AF2
A0A0N1FBH7	LysR family transcriptional regulator OS=Komagataeibacter intermedius AF2 OX=1458464 GN=GLUCOINTEAF2_0201495 PE=3 SV=1	LysR family transcriptional regulator	GLUCOINTEAF2_0201495	Komagataeibacter intermedius AF2
A0A0N1FBJ6	Sporulation initiation inhibitor protein OS=Komagataeibacter intermedius AF2 OX=1458464 GN=GLUCOINTEAF2_0203675 PE=4 SV=1	Sporulation initiation inhibitor protein	GLUCOINTEAF2_0203675	Komagataeibacter intermedius AF2
A0A0N1FDZ5	ADP-ribose pyrophosphatase OS=Komagataeibacter intermedius AF2 OX=1458464 GN=GLUCOINTEAF2_0201455 PE=4 SV=1	ADP-ribose pyrophosphatase	GLUCOINTEAF2_0201455	Komagataeibacter intermedius AF2
A0A0N1FEV6	Transcriptional regulator HU subunit alpha OS=Komagataeibacter intermedius AF2 OX=1458464 GN=GLUCOINTEAF2_0200044 PE=3 SV=1	Transcriptional regulator HU subunit alpha	GLUCOINTEAF2_0200044	Komagataeibacter intermedius AF2
A0A0N1FMQ7	Molecular chaperone DnaJ OS=Komagataeibacter intermedius AF2 OX=1458464 GN=GLUCOINTEAF2_0201852 PE=4 SV=1	Molecular chaperone DnaJ	GLUCOINTEAF2_0201852	Komagataeibacter intermedius AF2
A0A0N1FNN6	Uncharacterized protein OS=Komagataeibacter intermedius AF2 OX=1458464 GN=GLUCOINTEAF2_0201345 PE=4 SV=1	Capsular biosynthesis protein	GLUCOINTEAF2_0201345	Komagataeibacter intermedius AF2
A0A0N1FQQ6	Lipoprotein OS=Komagataeibacter intermedius AF2 OX=1458464 GN=GLUCOINTEAF2_0201840 PE=3 SV=1	Lipoprotein	GLUCOINTEAF2_0201840	Komagataeibacter intermedius AF2
A0A0N1N4F9	Coenzyme A biosynthesis bifunctional protein CoaBC OS=Komagataeibacter intermedius AF2 OX=1458464 GN=coaBC PE=3 SV=1	Coenzyme A biosynthesis bifunctional protein CoaBC (DNA/pantothenate metabolism flavoprotein) (Phosphopantothenoylcysteine synthetase/decarboxylase) (PPCS-PPCDC) [Includes: Phosphopantothenoylcysteine decarboxylase (PPC decarboxylase) (PPC-DC) (EC 4.1.1.36) (CoaC); Phosphopantothenate--cysteine ligase (EC 6.3.2.5) (CoaB) (Phosphopantothenoylcysteine synthetase) (PPC synthetase) (PPC-S)]	coaBC GLUCOINTEAF2_0202850	Komagataeibacter intermedius AF2
A0A0N1N4W0	Uncharacterized protein OS=Komagataeibacter intermedius AF2 OX=1458464 GN=GLUCOINTEAF2_0202260 PE=4 SV=1	Circularly permuted type 2 ATP-grasp protein	GLUCOINTEAF2_0202260	Komagataeibacter intermedius AF2
A0A0N1N4W8	Transaldolase OS=Komagataeibacter intermedius AF2 OX=1458464 GN=tal PE=3 SV=1	Transaldolase (EC 2.2.1.2)	tal GLUCOINTEAF2_0202942	Komagataeibacter intermedius AF2
A0A0N1N5J0	Excinuclease ABC subunit A OS=Komagataeibacter intermedius AF2 OX=1458464 GN=GLUCOINTEAF2_0201715 PE=4 SV=1	Excinuclease ABC subunit A	GLUCOINTEAF2_0201715	Komagataeibacter intermedius AF2
A0A0N1N5L3	Succinate-semialdehyde dehdyrogenase OS=Komagataeibacter intermedius AF2 OX=1458464 GN=GLUCOINTEAF2_0201229 PE=4 SV=1	Succinate-semialdehyde dehdyrogenase	GLUCOINTEAF2_0201229	Komagataeibacter intermedius AF2
A0A0N1N5N4	30S ribosomal protein S6 OS=Komagataeibacter intermedius AF2 OX=1458464 GN=rpsF PE=3 SV=1	30S ribosomal protein S6	rpsF GLUCOINTEAF2_0200163	Komagataeibacter intermedius AF2
A0A0N1N5X2	Heat shock protein Hsp20 OS=Komagataeibacter intermedius AF2 OX=1458464 GN=GLUCOINTEAF2_0200497 PE=3 SV=1	Heat shock protein Hsp20	GLUCOINTEAF2_0200497	Komagataeibacter intermedius AF2
A0A0N1N6R3	Pyrroline-5-carboxylate reductase OS=Komagataeibacter intermedius AF2 OX=1458464 GN=proC PE=3 SV=1	Pyrroline-5-carboxylate reductase (P5C reductase) (P5CR) (EC 1.5.1.2) (PCA reductase)	proC GLUCOINTEAF2_0202256	Komagataeibacter intermedius AF2
A0A0N1N753	Cold shock protein OS=Komagataeibacter intermedius AF2 OX=1458464 GN=GLUCOINTEAF2_0200549 PE=4 SV=1	Cold shock protein	GLUCOINTEAF2_0200549	Komagataeibacter intermedius AF2
A0A0N1N7M8	Uncharacterized protein OS=Komagataeibacter intermedius AF2 OX=1458464 GN=GLUCOINTEAF2_0203681 PE=4 SV=1	Fe2OG dioxygenase domain-containing protein	GLUCOINTEAF2_0203681	Komagataeibacter intermedius AF2
A0A0N1N7V2	Elongation factor Tu OS=Komagataeibacter intermedius AF2 OX=1458464 GN=tuf PE=3 SV=1	Elongation factor Tu (EF-Tu)	tuf GLUCOINTEAF2_0200232	Komagataeibacter intermedius AF2
A0A0N1N7Y4	ATP-dependent Clp protease proteolytic subunit OS=Komagataeibacter intermedius AF2 OX=1458464 GN=clpP PE=3 SV=1	ATP-dependent Clp protease proteolytic subunit (EC 3.4.21.92) (Endopeptidase Clp)	clpP GLUCOINTEAF2_0200047	Komagataeibacter intermedius AF2
A0A833JIT0	Mannitol dehydrogenase family protein OS=Komagataeibacter medellinensis OX=1177712 GN=D3W54_08110 PE=4 SV=1	Mannitol dehydrogenase family protein	D3W54_08110	Komagataeibacter medellinensis
A0A833JK43	Phosphoribosylformylglycinamidine synthase subunit PurQ OS=Komagataeibacter medellinensis OX=1177712 GN=purQ PE=3 SV=1	Phosphoribosylformylglycinamidine synthase subunit PurQ (FGAM synthase) (EC 6.3.5.3) (Formylglycinamide ribonucleotide amidotransferase subunit I) (FGAR amidotransferase I) (FGAR-AT I) (Glutaminase PurQ) (EC 3.5.1.2) (Phosphoribosylformylglycinamidine synthase subunit I)	purQ D3W54_13010	Komagataeibacter medellinensis
A0A833JK46	Aspartate--tRNA(Asp/Asn) ligase OS=Komagataeibacter medellinensis OX=1177712 GN=aspS PE=3 SV=1	Aspartate--tRNA(Asp/Asn) ligase (EC 6.1.1.23) (Aspartyl-tRNA synthetase) (AspRS) (Non-discriminating aspartyl-tRNA synthetase) (ND-AspRS)	aspS D3W54_03830	Komagataeibacter medellinensis
A0A833JKE4	Alpha/beta hydrolase OS=Komagataeibacter medellinensis OX=1177712 GN=D3W54_05295 PE=4 SV=1	Alpha/beta hydrolase	D3W54_05295	Komagataeibacter medellinensis
A0A833JLZ7	Energy-dependent translational throttle protein EttA OS=Komagataeibacter medellinensis OX=1177712 GN=ettA PE=3 SV=1	Energy-dependent translational throttle protein EttA (EC 3.6.1.-) (Translational regulatory factor EttA)	ettA D3W54_08005	Komagataeibacter medellinensis
A0A833JMA6	Uncharacterized protein OS=Komagataeibacter medellinensis OX=1177712 GN=D3W54_10195 PE=4 SV=1	Inhibitor_I29 domain-containing protein	D3W54_10195	Komagataeibacter medellinensis
A0A833N4Z2	Tryptophan synthase beta chain OS=Komagataeibacter medellinensis OX=1177712 GN=trpB PE=3 SV=1	Tryptophan synthase beta chain (EC 4.2.1.20)	trpB D3W54_06770	Komagataeibacter medellinensis
G2I0I4	Methionine synthase OS=Komagataeibacter medellinensis (strain NBRC 3288 / BCRC 11682 / LMG 1693 / Kondo 51) OX=634177 GN=GLX_20300 PE=3 SV=1	Methionine synthase (EC 2.1.1.13) (5-methyltetrahydrofolate--homocysteine methyltransferase)	GLX_20300	Komagataeibacter medellinensis (strain NBRC 3288 / BCRC 11682 / LMG 1693 / Kondo 51) (Gluconacetobacter medellinensis)
G2I492	Dihydroxyacetone kinase OS=Komagataeibacter medellinensis (strain NBRC 3288 / BCRC 11682 / LMG 1693 / Kondo 51) OX=634177 GN=GLX_05270 PE=4 SV=1	Dihydroxyacetone kinase	GLX_05270	Komagataeibacter medellinensis (strain NBRC 3288 / BCRC 11682 / LMG 1693 / Kondo 51) (Gluconacetobacter medellinensis)
A0A371YWP8	Bacterioferritin OS=Komagataeibacter melaceti OX=2766577 GN=bfr PE=3 SV=1	Bacterioferritin	bfr DY926_15360	Komagataeibacter melaceti
A0A371YX69	Chaperone protein DnaK OS=Komagataeibacter melaceti OX=2766577 GN=dnaK PE=2 SV=1	Chaperone protein DnaK (HSP70) (Heat shock 70 kDa protein) (Heat shock protein 70)	dnaK DY926_14830	Komagataeibacter melaceti
A0A371YXS2	SDR family oxidoreductase OS=Komagataeibacter melaceti OX=2766577 GN=DY926_13315 PE=3 SV=1	SDR family oxidoreductase	DY926_13315	Komagataeibacter melaceti
A0A371YYA4	Ribonuclease E OS=Komagataeibacter melaceti OX=2766577 GN=rne PE=3 SV=1	Ribonuclease E (RNase E) (EC 3.1.26.12)	rne DY926_12465	Komagataeibacter melaceti
A0A371YYB3	Glycine--tRNA ligase alpha subunit OS=Komagataeibacter melaceti OX=2766577 GN=glyQ PE=3 SV=1	Glycine--tRNA ligase alpha subunit (EC 6.1.1.14) (Glycyl-tRNA synthetase alpha subunit) (GlyRS)	glyQ DY926_12525	Komagataeibacter melaceti
A0A371YZ35	PadR family transcriptional regulator OS=Komagataeibacter melaceti OX=2766577 GN=DY926_10925 PE=4 SV=1	PadR family transcriptional regulator	DY926_10925	Komagataeibacter melaceti
A0A371Z099	Pyrroline-5-carboxylate reductase OS=Komagataeibacter melaceti OX=2766577 GN=proC PE=3 SV=1	Pyrroline-5-carboxylate reductase (P5C reductase) (P5CR) (EC 1.5.1.2) (PCA reductase)	proC DY926_09080	Komagataeibacter melaceti
A0A371Z0Z1	Transcriptional regulator OS=Komagataeibacter melaceti OX=2766577 GN=DY926_07555 PE=3 SV=1	Transcriptional regulator	DY926_07555	Komagataeibacter melaceti
A0A371Z1S5	DNA-binding response regulator OS=Komagataeibacter melaceti OX=2766577 GN=DY926_06190 PE=4 SV=1	DNA-binding response regulator	DY926_06190	Komagataeibacter melaceti
A0A371Z1X9	Adenosine kinase OS=Komagataeibacter melaceti OX=2766577 GN=DY926_05860 PE=4 SV=1	Adenosine kinase	DY926_05860	Komagataeibacter melaceti
A0A371Z201	50S ribosomal protein L35 OS=Komagataeibacter melaceti OX=2766577 GN=rpmI PE=3 SV=1	50S ribosomal protein L35	rpmI DY926_05265	Komagataeibacter melaceti
A0A371Z224	Xanthine dehydrogenase family protein molybdopterin-binding subunit OS=Komagataeibacter melaceti OX=2766577 GN=DY926_05560 PE=4 SV=1	Xanthine dehydrogenase family protein molybdopterin-binding subunit	DY926_05560	Komagataeibacter melaceti
A0A371Z2F6	HU family DNA-binding protein OS=Komagataeibacter melaceti OX=2766577 GN=DY926_05080 PE=3 SV=1	HU family DNA-binding protein	DY926_05080	Komagataeibacter melaceti
A0A371Z2H3	Trigger factor OS=Komagataeibacter melaceti OX=2766577 GN=tig PE=3 SV=1	Trigger factor (TF) (EC 5.2.1.8) (PPIase)	tig DY926_05100	Komagataeibacter melaceti
A0A371Z306	Guanylate kinase OS=Komagataeibacter melaceti OX=2766577 GN=gmk PE=3 SV=1	Guanylate kinase (EC 2.7.4.8) (GMP kinase)	gmk DY926_03695	Komagataeibacter melaceti
A0A371Z3J8	MCE family protein OS=Komagataeibacter melaceti OX=2766577 GN=DY926_02880 PE=4 SV=1	MCE family protein	DY926_02880	Komagataeibacter melaceti
A0A371Z3T0	OmpA family protein OS=Komagataeibacter melaceti OX=2766577 GN=DY926_02390 PE=4 SV=1	OmpA family protein	DY926_02390	Komagataeibacter melaceti
A0A1U9RIY7	30S ribosomal protein S6 OS=Komagataeibacter nataicola OX=265960 GN=rpsF PE=3 SV=1	30S ribosomal protein S6	rpsF B0W47_04730	Komagataeibacter nataicola
A0A1U9RJ04	Arylesterase OS=Komagataeibacter nataicola OX=265960 GN=B0W47_03805 PE=4 SV=1	Arylesterase	B0W47_03805	Komagataeibacter nataicola
A0A1U9RJ28	DNA-directed RNA polymerase subunit alpha OS=Komagataeibacter nataicola OX=265960 GN=rpoA PE=3 SV=1	DNA-directed RNA polymerase subunit alpha (RNAP subunit alpha) (EC 2.7.7.6) (RNA polymerase subunit alpha) (Transcriptase subunit alpha)	rpoA B0W47_04945	Komagataeibacter nataicola
A0A1U9RJ39	30S ribosomal protein S8 OS=Komagataeibacter nataicola OX=265960 GN=rpsH PE=3 SV=1	30S ribosomal protein S8	rpsH B0W47_04995	Komagataeibacter nataicola
A0A1U9RLF5	Transcriptional regulator OS=Komagataeibacter nataicola OX=265960 GN=B0W47_09890 PE=4 SV=1	Transcriptional regulator	B0W47_09890	Komagataeibacter nataicola
A0A1U9RLV9	Succinate-semialdehyde dehydrogenase OS=Komagataeibacter nataicola OX=265960 GN=B0W47_11055 PE=4 SV=1	Succinate-semialdehyde dehydrogenase	B0W47_11055	Komagataeibacter nataicola
A0A1U9RME8	Nitrogen regulatory protein P-II OS=Komagataeibacter nataicola OX=265960 GN=B0W47_12135 PE=3 SV=1	Nitrogen regulatory protein P-II	B0W47_12135	Komagataeibacter nataicola
A0A1U9RNU8	Lipopolysaccharide export system ATP-binding protein LptB OS=Komagataeibacter nataicola OX=265960 GN=B0W47_13140 PE=3 SV=1	LPS export ABC transporter ATP-binding protein	B0W47_13140	Komagataeibacter nataicola
A0A1U9RR67	CopG family transcriptional regulator OS=Komagataeibacter nataicola OX=265960 GN=B0W47_16945 PE=4 SV=1	CopG family transcriptional regulator	B0W47_16945	Komagataeibacter nataicola
A0A1U9RRN7	Transcriptional regulator OS=Komagataeibacter nataicola OX=265960 GN=B0W47_17440 PE=3 SV=1	Transcriptional regulator	B0W47_17440	Komagataeibacter nataicola
A0A318QDQ6	Uncharacterized protein (Fragment) OS=Komagataeibacter oboediens OX=65958 GN=CFR80_17435 PE=4 SV=1	Autotransporter outer membrane beta-barrel domain-containing protein	CFR80_17435	Komagataeibacter oboediens
A0A318QE91	IS110 family transposase OS=Komagataeibacter oboediens OX=65958 GN=CFR80_18115 PE=4 SV=1	IS110 family transposase	CFR80_18115	Komagataeibacter oboediens
A0A318QM82	Metalloprotease TldD OS=Komagataeibacter oboediens OX=65958 GN=CFR80_13365 PE=3 SV=1	Metalloprotease TldD	CFR80_13365	Komagataeibacter oboediens
A0A318QN15	Plasmid stabilization protein OS=Komagataeibacter oboediens OX=65958 GN=CFR80_14565 PE=4 SV=1	Plasmid stabilization protein	CFR80_14565	Komagataeibacter oboediens
A0A318QRE8	Glycine/betaine ABC transporter OS=Komagataeibacter oboediens OX=65958 GN=CFR80_06480 PE=4 SV=1	Glycine/betaine ABC transporter	CFR80_06480	Komagataeibacter oboediens
A0A318QS84	GTPase Der OS=Komagataeibacter oboediens OX=65958 GN=der PE=3 SV=1	GTPase Der (GTP-binding protein EngA)	der CFR80_04605	Komagataeibacter oboediens
A0A318QSX7	Histidine phosphatase family protein OS=Komagataeibacter oboediens OX=65958 GN=CFR80_04435 PE=4 SV=1	Histidine phosphatase family protein	CFR80_04435	Komagataeibacter oboediens
A0A318QUI6	DNA mismatch repair protein MutS OS=Komagataeibacter oboediens OX=65958 GN=CFR80_01305 PE=3 SV=1	DNA mismatch repair protein MutS	CFR80_01305	Komagataeibacter oboediens
A0A318QW11	30S ribosomal protein S19 OS=Komagataeibacter oboediens OX=65958 GN=rpsS PE=3 SV=1	30S ribosomal protein S19	rpsS CFR80_06875	Komagataeibacter oboediens
A0A318QW94	Cell shape-determining protein MreB OS=Komagataeibacter oboediens OX=65958 GN=mreB PE=3 SV=1	Cell shape-determining protein MreB	mreB CFR80_00275	Komagataeibacter oboediens
A0A318QYC0	Uncharacterized protein OS=Komagataeibacter oboediens OX=65958 GN=CFR80_13980 PE=4 SV=1	Type II toxin-antitoxin system PemK/MazF family toxin	CFR80_13980	Komagataeibacter oboediens
A0A318QZD9	Kinase inhibitor OS=Komagataeibacter oboediens OX=65958 GN=CFR80_03565 PE=4 SV=1	Kinase inhibitor	CFR80_03565	Komagataeibacter oboediens
A0A318QZK6	OmpA-like domain-containing protein OS=Komagataeibacter oboediens OX=65958 GN=CFR80_01805 PE=4 SV=1	OmpA-like domain-containing protein	CFR80_01805	Komagataeibacter oboediens
A0A318R362	TonB-dependent receptor OS=Komagataeibacter oboediens OX=65958 GN=CFR80_13775 PE=3 SV=1	TonB-dependent receptor	CFR80_13775	Komagataeibacter oboediens
A0A318R3Q4	4-hydroxy-3-methylbut-2-en-1-yl diphosphate synthase (flavodoxin) OS=Komagataeibacter oboediens OX=65958 GN=ispG PE=3 SV=1	4-hydroxy-3-methylbut-2-en-1-yl diphosphate synthase (flavodoxin) (EC 1.17.7.3) (1-hydroxy-2-methyl-2-(E)-butenyl 4-diphosphate synthase)	ispG CFR80_04925	Komagataeibacter oboediens
A0A318R3S4	M20_dimer domain-containing protein OS=Komagataeibacter oboediens OX=65958 GN=CFR80_13350 PE=4 SV=1	M20_dimer domain-containing protein	CFR80_13350	Komagataeibacter oboediens
A0A318R5A6	OmpA-like domain-containing protein OS=Komagataeibacter oboediens OX=65958 GN=CFR80_00900 PE=4 SV=1	OmpA-like domain-containing protein	CFR80_00900	Komagataeibacter oboediens
A0A318RA55	Cysteine desulfurase OS=Komagataeibacter oboediens OX=65958 GN=CFR80_02570 PE=3 SV=1	cysteine desulfurase (EC 2.8.1.7)	CFR80_02570	Komagataeibacter oboediens
A0A181C7G9	tRNA(fMet)-specific endonuclease VapC OS=Komagataeibacter rhaeticus OX=215221 GN=vapC_1 PE=4 SV=1	tRNA(fMet)-specific endonuclease VapC (EC 3.1.-.-)	vapC_1 KRIGEM_00460	Komagataeibacter rhaeticus
A0A181C852	Outer membrane protein OS=Komagataeibacter rhaeticus OX=215221 GN=KRIGEM_00667 PE=4 SV=1	Outer membrane protein	KRIGEM_00667	Komagataeibacter rhaeticus
A0A181C8G1	Alcohol dehydrogenase [cytochrome c] OS=Komagataeibacter rhaeticus OX=215221 GN=adhA PE=3 SV=1	Alcohol dehydrogenase [cytochrome c] (EC 1.1.2.8) (PQQ-dependent dehydrogenase, methanol/ethanol family (EC 1.1.2.-))	adhA GWK63_03950 KRIGEM_00780	Komagataeibacter rhaeticus
A0A181C918	Argininosuccinate lyase OS=Komagataeibacter rhaeticus OX=215221 GN=argH1 PE=3 SV=1	Argininosuccinate lyase (ASAL) (EC 4.3.2.1) (Arginosuccinase)	argH1 argH GWK63_05185 KRIGEM_01017	Komagataeibacter rhaeticus
A0A181C938	Glycine/betaine ABC transporter OS=Komagataeibacter rhaeticus OX=215221 GN=GWK63_05280 PE=4 SV=1	Glycine/betaine ABC transporter (Substrate binding domain of ABC-type glycine betaine transport system)	GWK63_05280 KRIGEM_01036	Komagataeibacter rhaeticus
A0A181CBK0	Phosphoribosylaminoimidazole-succinocarboxamide synthase OS=Komagataeibacter rhaeticus OX=215221 GN=purC PE=3 SV=1	Phosphoribosylaminoimidazole-succinocarboxamide synthase (EC 6.3.2.6) (SAICAR synthetase)	purC GWK63_09465 KRIGEM_01876	Komagataeibacter rhaeticus
A0A181CBN9	50S ribosomal protein L27 OS=Komagataeibacter rhaeticus OX=215221 GN=rpmA PE=3 SV=1	50S ribosomal protein L27	rpmA GWK63_09860 KRIGEM_01956	Komagataeibacter rhaeticus
A0A181CCI5	Cytochrome c-type biogenesis protein OS=Komagataeibacter rhaeticus OX=215221 GN=ccmH PE=3 SV=1	Cytochrome c-type biogenesis protein	ccmH KRIGEM_02266	Komagataeibacter rhaeticus
A0A070A1K2	Nitric oxide dioxygenase (Fragment) OS=Komagataeibacter rhaeticus AF1 OX=1432055 GN=GLUCORHAEAF1_14470 PE=3 SV=1	nitric oxide dioxygenase (EC 1.14.12.17)	GLUCORHAEAF1_14470	Komagataeibacter rhaeticus AF1
A0A070A1S7	Uncharacterized protein OS=Komagataeibacter rhaeticus AF1 OX=1432055 GN=GLUCORHAEAF1_14080 PE=4 SV=1	DUF1499 domain-containing protein	GLUCORHAEAF1_14080	Komagataeibacter rhaeticus AF1
A0A070A395	Transaldolase OS=Komagataeibacter rhaeticus AF1 OX=1432055 GN=tal PE=3 SV=1	Transaldolase (EC 2.2.1.2)	tal GLUCORHAEAF1_11320	Komagataeibacter rhaeticus AF1
A0A070A3I4	Ferredoxin OS=Komagataeibacter rhaeticus AF1 OX=1432055 GN=GLUCORHAEAF1_14035 PE=4 SV=1	Ferredoxin	GLUCORHAEAF1_14035	Komagataeibacter rhaeticus AF1
A0A070A3M3	Succinate dehydrogenase cytochrome b556 subunit OS=Komagataeibacter rhaeticus AF1 OX=1432055 GN=GLUCORHAEAF1_10770 PE=3 SV=1	Succinate dehydrogenase cytochrome b556 subunit	GLUCORHAEAF1_10770	Komagataeibacter rhaeticus AF1
A0A070A4V1	Transketolase OS=Komagataeibacter rhaeticus AF1 OX=1432055 GN=GLUCORHAEAF1_11315 PE=3 SV=1	transketolase (EC 2.2.1.1)	GLUCORHAEAF1_11315	Komagataeibacter rhaeticus AF1
A0A070A506	Uncharacterized protein OS=Komagataeibacter rhaeticus AF1 OX=1432055 GN=GLUCORHAEAF1_07905 PE=4 SV=1	Sll0787 family AIR synthase-like protein	GLUCORHAEAF1_07905	Komagataeibacter rhaeticus AF1
A0A070A5Q9	30S ribosomal protein S11 OS=Komagataeibacter rhaeticus AF1 OX=1432055 GN=rpsK PE=3 SV=1	30S ribosomal protein S11	rpsK GLUCORHAEAF1_06680	Komagataeibacter rhaeticus AF1
A0A070A6R0	AB hydrolase-1 domain-containing protein OS=Komagataeibacter rhaeticus AF1 OX=1432055 GN=GLUCORHAEAF1_07825 PE=4 SV=1	AB hydrolase-1 domain-containing protein	GLUCORHAEAF1_07825	Komagataeibacter rhaeticus AF1
A0A070A6U5	Carbon-nitrogen hydrolase OS=Komagataeibacter rhaeticus AF1 OX=1432055 GN=GLUCORHAEAF1_04140 PE=3 SV=1	Carbon-nitrogen hydrolase	GLUCORHAEAF1_04140	Komagataeibacter rhaeticus AF1
A0A070A793	Flavohemoglobin OS=Komagataeibacter rhaeticus AF1 OX=1432055 GN=GLUCORHAEAF1_03315 PE=3 SV=1	Flavohemoprotein (EC 1.14.12.17) (Flavohemoglobin) (Hemoglobin-like protein) (Nitric oxide dioxygenase)	GLUCORHAEAF1_03315	Komagataeibacter rhaeticus AF1
A0A070A7D0	30S ribosomal protein S18 OS=Komagataeibacter rhaeticus AF1 OX=1432055 GN=rpsR PE=3 SV=1	30S ribosomal protein S18	rpsR GLUCORHAEAF1_06455	Komagataeibacter rhaeticus AF1
A0A070A7E7	Peptidase S41 OS=Komagataeibacter rhaeticus AF1 OX=1432055 GN=GLUCORHAEAF1_06535 PE=3 SV=1	Peptidase S41	GLUCORHAEAF1_06535	Komagataeibacter rhaeticus AF1
A0A070A7Y7	Aldose epimerase OS=Komagataeibacter rhaeticus AF1 OX=1432055 GN=GLUCORHAEAF1_01310 PE=4 SV=1	Aldose epimerase	GLUCORHAEAF1_01310	Komagataeibacter rhaeticus AF1
A0A070A9S1	Alcohol dehydrogenase OS=Komagataeibacter rhaeticus AF1 OX=1432055 GN=GLUCORHAEAF1_17555 PE=3 SV=1	Alcohol dehydrogenase	GLUCORHAEAF1_17555	Komagataeibacter rhaeticus AF1
A0A070AAE7	Ribonuclease VapC OS=Komagataeibacter rhaeticus AF1 OX=1432055 GN=vapC PE=3 SV=1	Ribonuclease VapC (RNase VapC) (EC 3.1.-.-) (Toxin VapC)	vapC GLUCORHAEAF1_15535	Komagataeibacter rhaeticus AF1
A0A070AFE9	LysR family transcriptional regulator OS=Komagataeibacter rhaeticus AF1 OX=1432055 GN=GLUCORHAEAF1_18990 PE=3 SV=1	LysR family transcriptional regulator	GLUCORHAEAF1_18990	Komagataeibacter rhaeticus AF1
A0A347W8J0	5'-nucleotidase OS=Komagataeibacter saccharivorans OX=265959 GN=CD178_00364 PE=4 SV=1	5'-nucleotidase (EC 3.1.3.5)	CD178_00364	Komagataeibacter saccharivorans
A0A347W8N7	Alcohol dehydrogenase [cytochrome c] OS=Komagataeibacter saccharivorans OX=265959 GN=adhA PE=3 SV=1	Alcohol dehydrogenase [cytochrome c] (EC 1.1.2.8)	adhA CD178_00411	Komagataeibacter saccharivorans
A0A347W8P7	Chaperonin GroEL OS=Komagataeibacter saccharivorans OX=265959 GN=groL5 PE=3 SV=1	Chaperonin GroEL (EC 5.6.1.7) (60 kDa chaperonin) (Chaperonin-60) (Cpn60)	groL5 groEL groL CD178_00421	Komagataeibacter saccharivorans
A0A347W9I4	6-phosphogluconate phosphatase OS=Komagataeibacter saccharivorans OX=265959 GN=yieH_1 PE=4 SV=1	6-phosphogluconate phosphatase (EC 3.1.3.-)	yieH_1 CD178_00714	Komagataeibacter saccharivorans
A0A347W9M8	Alpha,alpha-trehalose-phosphate synthase (UDP-forming) OS=Komagataeibacter saccharivorans OX=265959 GN=otsA_2 PE=3 SV=1	Alpha,alpha-trehalose-phosphate synthase (UDP-forming) (EC 2.4.1.15)	otsA_2 CD178_00765	Komagataeibacter saccharivorans
A0A347W9X7	Inorganic pyrophosphatase OS=Komagataeibacter saccharivorans OX=265959 GN=ppa PE=3 SV=1	Inorganic pyrophosphatase (EC 3.6.1.1) (Pyrophosphate phospho-hydrolase) (PPase)	ppa CD178_00870	Komagataeibacter saccharivorans
A0A347WCG9	EVE domain protein OS=Komagataeibacter saccharivorans OX=265959 GN=CD178_01801 PE=4 SV=1	EVE domain protein	CD178_01801	Komagataeibacter saccharivorans
A0A347WCY4	Signal recognition particle protein OS=Komagataeibacter saccharivorans OX=265959 GN=ffh PE=3 SV=1	Signal recognition particle protein (Fifty-four homolog)	ffh CD178_01966	Komagataeibacter saccharivorans
A0A347WE66	4-hydroxy-tetrahydrodipicolinate synthase OS=Komagataeibacter saccharivorans OX=265959 GN=dapA_2 PE=3 SV=1	4-hydroxy-tetrahydrodipicolinate synthase (HTPA synthase) (EC 4.3.3.7)	dapA_2 dapA CD178_02411	Komagataeibacter saccharivorans
A0A318QD49	Radical SAM protein OS=Komagataeibacter sucrofermentans OX=1053551 GN=CFR77_14875 PE=4 SV=1	Radical SAM protein	CFR77_14875	Komagataeibacter sucrofermentans
A0A318QDB1	Acetyltransferase OS=Komagataeibacter sucrofermentans OX=1053551 GN=CFR77_14625 PE=4 SV=1	Acetyltransferase	CFR77_14625	Komagataeibacter sucrofermentans
A0A318QGL9	Uncharacterized protein OS=Komagataeibacter sucrofermentans OX=1053551 GN=CFR77_09445 PE=4 SV=1	YfdX family protein	CFR77_09445	Komagataeibacter sucrofermentans
A0A318QK54	Uncharacterized protein OS=Komagataeibacter sucrofermentans OX=1053551 GN=CFR77_13540 PE=4 SV=1	Gamma-glutamylcyclotransferase	CFR77_13540	Komagataeibacter sucrofermentans
A0A318QKX5	Chaperone protein DnaK OS=Komagataeibacter sucrofermentans OX=1053551 GN=dnaK PE=2 SV=1	Chaperone protein DnaK (HSP70) (Heat shock 70 kDa protein) (Heat shock protein 70)	dnaK CFR77_06355	Komagataeibacter sucrofermentans
A0A318QL04	Porin OS=Komagataeibacter sucrofermentans OX=1053551 GN=CFR77_12640 PE=3 SV=1	Porin	CFR77_12640	Komagataeibacter sucrofermentans
A0A318QS31	Alkene reductase OS=Komagataeibacter sucrofermentans OX=1053551 GN=CFR77_13165 PE=4 SV=1	Alkene reductase	CFR77_13165	Komagataeibacter sucrofermentans
A0A318QXB9	(2Fe-2S)-binding protein OS=Komagataeibacter sucrofermentans OX=1053551 GN=CFR77_05015 PE=4 SV=1	(2Fe-2S)-binding protein	CFR77_05015	Komagataeibacter sucrofermentans
A0A318R1H5	Signal recognition particle protein OS=Komagataeibacter sucrofermentans OX=1053551 GN=ffh PE=3 SV=1	Signal recognition particle protein (Fifty-four homolog)	ffh CFR77_07105	Komagataeibacter sucrofermentans
A0A2V4QWD8	Murein transglycosylase OS=Komagataeibacter swingsii OX=215220 GN=CFR76_13025 PE=3 SV=1	Murein transglycosylase	CFR76_13025	Komagataeibacter swingsii
A0A2V4QYZ1	Precorrin-4 C(11)-methyltransferase OS=Komagataeibacter swingsii OX=215220 GN=cobM PE=3 SV=1	Precorrin-4 C(11)-methyltransferase	cobM CFR76_13655	Komagataeibacter swingsii
A0A2V4QZ36	6-phosphogluconolactonase OS=Komagataeibacter swingsii OX=215220 GN=pgl PE=3 SV=1	6-phosphogluconolactonase (6PGL) (EC 3.1.1.31)	pgl CFR76_07315	Komagataeibacter swingsii
A0A2V4QZS3	Phosphoserine transaminase OS=Komagataeibacter swingsii OX=215220 GN=CFR76_05860 PE=3 SV=1	phosphoserine transaminase (EC 2.6.1.52)	CFR76_05860	Komagataeibacter swingsii
A0A2V4QZT8	Aspartate--tRNA(Asp/Asn) ligase OS=Komagataeibacter swingsii OX=215220 GN=aspS PE=3 SV=1	Aspartate--tRNA(Asp/Asn) ligase (EC 6.1.1.23) (Aspartyl-tRNA synthetase) (AspRS) (Non-discriminating aspartyl-tRNA synthetase) (ND-AspRS)	aspS CFR76_05965	Komagataeibacter swingsii
A0A2V4R177	Succinate--CoA ligase [ADP-forming] subunit beta OS=Komagataeibacter swingsii OX=215220 GN=sucC PE=3 SV=1	Succinate--CoA ligase [ADP-forming] subunit beta (EC 6.2.1.5) (Succinyl-CoA synthetase subunit beta) (SCS-beta)	sucC CFR76_09495	Komagataeibacter swingsii
A0A2V4R1V3	Quinolinate phosphoribosyltransferase [decarboxylating] OS=Komagataeibacter swingsii OX=215220 GN=CFR76_02690 PE=3 SV=1	nicotinate-nucleotide diphosphorylase (carboxylating) (EC 2.4.2.19) (Quinolinate phosphoribosyltransferase [decarboxylating])	CFR76_02690	Komagataeibacter swingsii
A0A2V4R2L8	2,3-bisphosphoglycerate-independent phosphoglycerate mutase OS=Komagataeibacter swingsii OX=215220 GN=gpmI PE=3 SV=1	2,3-bisphosphoglycerate-independent phosphoglycerate mutase (BPG-independent PGAM) (Phosphoglyceromutase) (iPGM) (EC 5.4.2.12)	gpmI CFR76_00840	Komagataeibacter swingsii
A0A2V4R4Z8	Uncharacterized protein OS=Komagataeibacter swingsii OX=215220 GN=CFR76_07275 PE=4 SV=1	ANK_REP_REGION domain-containing protein	CFR76_07275	Komagataeibacter swingsii
A0A2V4RC12	Transcriptional regulator OS=Komagataeibacter swingsii OX=215220 GN=CFR76_08910 PE=4 SV=1	Transcriptional regulator	CFR76_08910	Komagataeibacter swingsii
A0A2V4RDH9	Alanine--tRNA ligase OS=Komagataeibacter swingsii OX=215220 GN=alaS PE=3 SV=1	Alanine--tRNA ligase (EC 6.1.1.7) (Alanyl-tRNA synthetase) (AlaRS)	alaS CFR76_06115	Komagataeibacter swingsii
A0A2V4RE01	tRNA modification GTPase MnmE OS=Komagataeibacter swingsii OX=215220 GN=mnmE PE=3 SV=1	tRNA modification GTPase MnmE (EC 3.6.-.-)	mnmE trmE CFR76_05185	Komagataeibacter swingsii
A0A2V4REA7	ADP-ribose pyrophosphatase OS=Komagataeibacter swingsii OX=215220 GN=CFR76_05280 PE=4 SV=1	ADP-ribose pyrophosphatase	CFR76_05280	Komagataeibacter swingsii
A0A2V4RFY2	LysR family transcriptional regulator OS=Komagataeibacter swingsii OX=215220 GN=CFR76_12870 PE=3 SV=1	LysR family transcriptional regulator	CFR76_12870	Komagataeibacter swingsii
A0A2V4RGT8	Adenosine kinase OS=Komagataeibacter swingsii OX=215220 GN=CFR76_16990 PE=4 SV=1	Adenosine kinase	CFR76_16990	Komagataeibacter swingsii
A0A2V4RHG9	Oxidoreductase OS=Komagataeibacter swingsii OX=215220 GN=CFR76_01725 PE=4 SV=1	Oxidoreductase	CFR76_01725	Komagataeibacter swingsii
A0A2V4RI60	Succinate--CoA ligase [ADP-forming] subunit alpha OS=Komagataeibacter swingsii OX=215220 GN=sucD PE=3 SV=1	Succinate--CoA ligase [ADP-forming] subunit alpha (EC 6.2.1.5) (Succinyl-CoA synthetase subunit alpha) (SCS-alpha)	sucD CFR76_09490 HUK81_08915	Komagataeibacter swingsii
A0A2V4RKD3	Uncharacterized protein OS=Komagataeibacter swingsii OX=215220 GN=CFR76_04800 PE=4 SV=1	Aspartyl-tRNA synthetase	CFR76_04800	Komagataeibacter swingsii
A0A2V4RLG6	Phosphoglucomutase (alpha-D-glucose-1,6-bisphosphate-dependent) OS=Komagataeibacter swingsii OX=215220 GN=CFR76_04095 PE=3 SV=1	phosphoglucomutase (alpha-D-glucose-1,6-bisphosphate-dependent) (EC 5.4.2.2)	CFR76_04095	Komagataeibacter swingsii
A0A2V4RM02	Uncharacterized protein OS=Komagataeibacter swingsii OX=215220 GN=CFR76_06855 PE=4 SV=1	Signal peptide protein	CFR76_06855	Komagataeibacter swingsii
A0A2V4RMD9	Thiol reductant ABC exporter subunit CydC OS=Komagataeibacter swingsii OX=215220 GN=cydC PE=4 SV=1	Thiol reductant ABC exporter subunit CydC	cydC CFR76_08395	Komagataeibacter swingsii
A0A2V4RMG5	Polyol:NADP oxidoreductase OS=Komagataeibacter swingsii OX=215220 GN=CFR76_07230 PE=4 SV=1	Polyol:NADP oxidoreductase	CFR76_07230	Komagataeibacter swingsii
A0A2V4RMQ5	Aldo/keto reductase OS=Komagataeibacter swingsii OX=215220 GN=CFR76_13030 PE=4 SV=1	Aldo/keto reductase	CFR76_13030	Komagataeibacter swingsii
A0A2V4RNF5	Ribosome-recycling factor OS=Komagataeibacter swingsii OX=215220 GN=frr PE=3 SV=1	Ribosome-recycling factor (RRF) (Ribosome-releasing factor)	frr CFR76_06275	Komagataeibacter swingsii
A0A2V4RP93	MBL fold metallo-hydrolase OS=Komagataeibacter swingsii OX=215220 GN=CFR76_10185 PE=4 SV=1	MBL fold metallo-hydrolase	CFR76_10185	Komagataeibacter swingsii
A0A2V4RQ35	Transcription elongation factor GreA OS=Komagataeibacter swingsii OX=215220 GN=greA PE=3 SV=1	Transcription elongation factor GreA (Transcript cleavage factor GreA)	greA CFR76_00860 HUK81_15050	Komagataeibacter swingsii
A0A2V4RSG0	PhnA protein OS=Komagataeibacter swingsii OX=215220 GN=CFR76_04105 PE=3 SV=1	PhnA protein	CFR76_04105	Komagataeibacter swingsii
A0A2V4S151	Conjugal transfer protein TraC OS=Komagataeibacter swingsii OX=215220 GN=CFR76_13285 PE=4 SV=1	Conjugal transfer protein TraC	CFR76_13285	Komagataeibacter swingsii
A0A2V4S7Y6	Proline--tRNA ligase OS=Komagataeibacter swingsii OX=215220 GN=proS PE=3 SV=1	Proline--tRNA ligase (EC 6.1.1.15) (Prolyl-tRNA synthetase) (ProRS)	proS CFR76_01620	Komagataeibacter swingsii
A0A2V4S9G9	Secretion protein OS=Komagataeibacter swingsii OX=215220 GN=CFR76_13860 PE=3 SV=1	Secretion protein	CFR76_13860	Komagataeibacter swingsii
A0A850NUR3	Uncharacterized protein OS=Komagataeibacter swingsii OX=215220 GN=HUK81_04280 PE=4 SV=1	Cell division coordinator CpoB	HUK81_04280	Komagataeibacter swingsii
A0A850NY12	Ribosome hibernation promoting factor OS=Komagataeibacter swingsii OX=215220 GN=raiA PE=3 SV=1	Ribosome hibernation promoting factor (HPF)	raiA hpf HUK81_00160	Komagataeibacter swingsii
A0A850NYU6	D-glycerate dehydrogenase OS=Komagataeibacter swingsii OX=215220 GN=HUK81_01525 PE=3 SV=1	D-glycerate dehydrogenase	HUK81_01525	Komagataeibacter swingsii
A0A850NZF3	NAD(P)H-dependent oxidoreductase OS=Komagataeibacter swingsii OX=215220 GN=HUK81_12745 PE=4 SV=1	NAD(P)H-dependent oxidoreductase	HUK81_12745	Komagataeibacter swingsii
A0A850P1F8	Peptide chain release factor 2 OS=Komagataeibacter swingsii OX=215220 GN=prfB PE=3 SV=1	Peptide chain release factor 2 (RF-2)	prfB HUK81_06915	Komagataeibacter swingsii
A0A850P1I5	Uncharacterized protein OS=Komagataeibacter swingsii OX=215220 GN=HUK81_12710 PE=4 SV=1	DUF883 domain-containing protein	HUK81_12710	Komagataeibacter swingsii
A0A850P4R0	SDR family oxidoreductase OS=Komagataeibacter swingsii OX=215220 GN=HUK81_02540 PE=4 SV=1	SDR family oxidoreductase	HUK81_02540	Komagataeibacter swingsii
A0A850P9W6	HU family DNA-binding protein OS=Komagataeibacter swingsii OX=215220 GN=HUK81_12310 PE=3 SV=1	HU family DNA-binding protein	HUK81_12310	Komagataeibacter swingsii
A0A2D3HDG1	Aspartyl/glutamyl-tRNA(Asn/Gln) amidotransferase subunit B OS=Komagataeibacter xylinus OX=28448 GN=gatB PE=3 SV=1	Aspartyl/glutamyl-tRNA(Asn/Gln) amidotransferase subunit B (Asp/Glu-ADT subunit B) (EC 6.3.5.-)	gatB CT154_07060	Komagataeibacter xylinus (Gluconacetobacter xylinus)
A0A2D3HGD8	2-isopropylmalate synthase OS=Komagataeibacter xylinus OX=28448 GN=leuA PE=3 SV=1	2-isopropylmalate synthase (EC 2.3.3.13) (Alpha-IPM synthase) (Alpha-isopropylmalate synthase)	leuA CT154_13105	Komagataeibacter xylinus (Gluconacetobacter xylinus)
A0A2D3HHB2	Glycosyltransferase family 2 protein OS=Komagataeibacter xylinus OX=28448 GN=CT154_15095 PE=4 SV=1	Glycosyltransferase family 2 protein	CT154_15095	Komagataeibacter xylinus (Gluconacetobacter xylinus)
A0A2D3HIQ0	Plasmid pRiA4b ORF-3 family protein OS=Komagataeibacter xylinus OX=28448 GN=CT154_11035 PE=4 SV=1	Plasmid pRiA4b ORF-3 family protein	CT154_11035	Komagataeibacter xylinus (Gluconacetobacter xylinus)
A0A318PE31	Glycosyltransferase family 2 protein OS=Komagataeibacter xylinus OX=28448 GN=CFR75_16215 PE=4 SV=1	Glycosyltransferase family 2 protein	CFR75_16215	Komagataeibacter xylinus (Gluconacetobacter xylinus)
A0A318PEG2	HTH cro/C1-type domain-containing protein OS=Komagataeibacter xylinus OX=28448 GN=CFR75_15780 PE=4 SV=1	HTH cro/C1-type domain-containing protein	CFR75_15780	Komagataeibacter xylinus (Gluconacetobacter xylinus)
A0A318PG70	Lactate utilization protein OS=Komagataeibacter xylinus OX=28448 GN=CFR75_12705 PE=4 SV=1	Lactate utilization protein	CFR75_12705	Komagataeibacter xylinus (Gluconacetobacter xylinus)
A0A318PI40	Acetyltransferase OS=Komagataeibacter xylinus OX=28448 GN=CFR75_14410 PE=4 SV=1	Acetyltransferase	CFR75_14410	Komagataeibacter xylinus (Gluconacetobacter xylinus)
A0A318PKP7	ParA family protein OS=Komagataeibacter xylinus OX=28448 GN=CFR75_15650 PE=4 SV=1	ParA family protein	CFR75_15650	Komagataeibacter xylinus (Gluconacetobacter xylinus)
A0A318PKQ3	Ribonuclease VapC OS=Komagataeibacter xylinus OX=28448 GN=vapC PE=3 SV=1	Ribonuclease VapC (RNase VapC) (EC 3.1.-.-) (Toxin VapC)	vapC CFR75_12390	Komagataeibacter xylinus (Gluconacetobacter xylinus)
A0A318PPV0	Glucose-1-phosphate thymidylyltransferase OS=Komagataeibacter xylinus OX=28448 GN=rfbA PE=3 SV=1	Glucose-1-phosphate thymidylyltransferase (EC 2.7.7.24)	rfbA CFR75_16225	Komagataeibacter xylinus (Gluconacetobacter xylinus)
A0A318PQA1	Cyclic di-GMP-binding protein OS=Komagataeibacter xylinus OX=28448 GN=CFR75_02225 PE=3 SV=1	Cyclic di-GMP-binding protein (Cellulose synthase regulatory subunit)	CFR75_02225	Komagataeibacter xylinus (Gluconacetobacter xylinus)
A0A318PQR1	Aldehyde dehydrogenase OS=Komagataeibacter xylinus OX=28448 GN=CFR75_14450 PE=3 SV=1	Aldehyde dehydrogenase	CFR75_14450	Komagataeibacter xylinus (Gluconacetobacter xylinus)
A0A318PSB2	Elongation factor G OS=Komagataeibacter xylinus OX=28448 GN=fusA PE=3 SV=1	Elongation factor G (EF-G)	fusA CFR75_01285 CXP35_05660	Komagataeibacter xylinus (Gluconacetobacter xylinus)
A0A318PSJ2	Trigger factor OS=Komagataeibacter xylinus OX=28448 GN=tig PE=3 SV=1	Trigger factor (TF) (EC 5.2.1.8) (PPIase)	tig CFR75_01375 CXP35_05570	Komagataeibacter xylinus (Gluconacetobacter xylinus)
A0A318PUS9	Dihydroorotase OS=Komagataeibacter xylinus OX=28448 GN=CFR75_06865 PE=3 SV=1	Dihydroorotase (EC 3.5.2.3)	CFR75_06865 CXP35_07820	Komagataeibacter xylinus (Gluconacetobacter xylinus)
A0A318PXP8	Dihydropyrimidine dehydrogenase OS=Komagataeibacter xylinus OX=28448 GN=CFR75_01695 PE=4 SV=1	Dihydropyrimidine dehydrogenase (FAD-binding protein)	CFR75_01695 CXP35_13870	Komagataeibacter xylinus (Gluconacetobacter xylinus)
A0A3T0KFW3	Aconitate hydratase OS=Komagataeibacter xylinus OX=28448 GN=acnA PE=3 SV=1	Aconitate hydratase (Aconitase) (EC 4.2.1.3)	acnA CXP35_10935	Komagataeibacter xylinus (Gluconacetobacter xylinus)
A0A3T0KHI6	Chaperonin GroEL OS=Komagataeibacter xylinus OX=28448 GN=groL PE=3 SV=1	Chaperonin GroEL (EC 5.6.1.7) (60 kDa chaperonin) (Chaperonin-60) (Cpn60)	groL groEL CXP35_14080	Komagataeibacter xylinus (Gluconacetobacter xylinus)
A0A857FLE3	Chaperone protein DnaK OS=Komagataeibacter xylinus OX=28448 GN=dnaK PE=2 SV=1	Chaperone protein DnaK (HSP70) (Heat shock 70 kDa protein) (Heat shock protein 70)	dnaK FMA36_05560	Komagataeibacter xylinus (Gluconacetobacter xylinus)
A0A857FMX5	Glycine dehydrogenase (decarboxylating) OS=Komagataeibacter xylinus OX=28448 GN=gcvP PE=3 SV=1	Glycine dehydrogenase (decarboxylating) (EC 1.4.4.2) (Glycine cleavage system P-protein) (Glycine decarboxylase) (Glycine dehydrogenase (aminomethyl-transferring))	gcvP FMA36_02990	Komagataeibacter xylinus (Gluconacetobacter xylinus)
A0A857FN78	Nitronate monooxygenase OS=Komagataeibacter xylinus OX=28448 GN=FMA36_05005 PE=4 SV=1	Nitronate monooxygenase	FMA36_05005	Komagataeibacter xylinus (Gluconacetobacter xylinus)
A0A857FPU4	SDR family NAD(P)-dependent oxidoreductase OS=Komagataeibacter xylinus OX=28448 GN=FMA36_13395 PE=4 SV=1	SDR family NAD(P)-dependent oxidoreductase	FMA36_13395	Komagataeibacter xylinus (Gluconacetobacter xylinus)
A0A857FQD3	3-phosphoshikimate 1-carboxyvinyltransferase OS=Komagataeibacter xylinus OX=28448 GN=aroA PE=3 SV=1	3-phosphoshikimate 1-carboxyvinyltransferase (EC 2.5.1.19) (5-enolpyruvylshikimate-3-phosphate synthase) (EPSP synthase) (EPSPS)	aroA FMA36_09735	Komagataeibacter xylinus (Gluconacetobacter xylinus)
A0A857FVT0	MSMEG_0570 family nitrogen starvation response protein OS=Komagataeibacter xylinus OX=28448 GN=FMA36_18850 PE=4 SV=1	MSMEG_0570 family nitrogen starvation response protein	FMA36_18850	Komagataeibacter xylinus (Gluconacetobacter xylinus)
P38569	Phosphoglucomutase OS=Komagataeibacter xylinus OX=28448 GN=celB PE=3 SV=1	Phosphoglucomutase (PGM) (EC 5.4.2.2) (Glucose phosphomutase)	celB	Komagataeibacter xylinus (Gluconacetobacter xylinus)
W5Y6L2	Threonine synthase OS=Komagataeibacter xylinus E25 OX=1296990 GN=H845_571 PE=3 SV=1	Threonine synthase (EC 4.2.3.1)	H845_571	Komagataeibacter xylinus E25
W5Y9T3	Cysteine desulfurase OS=Komagataeibacter xylinus E25 OX=1296990 GN=H845_2061 PE=3 SV=1	cysteine desulfurase (EC 2.8.1.7)	H845_2061	Komagataeibacter xylinus E25
W5Y9T4	Aldehyde dehydrogenase OS=Komagataeibacter xylinus E25 OX=1296990 GN=H845_1708 PE=4 SV=1	Aldehyde dehydrogenase	H845_1708	Komagataeibacter xylinus E25
W5YA31	Methionine--tRNA ligase OS=Komagataeibacter xylinus E25 OX=1296990 GN=metG PE=3 SV=1	Methionine--tRNA ligase (EC 6.1.1.10) (Methionyl-tRNA synthetase) (MetRS)	metG H845_1825	Komagataeibacter xylinus E25
W5YB18	50S ribosomal protein L7/L12 OS=Komagataeibacter xylinus E25 OX=1296990 GN=rplL PE=3 SV=1	50S ribosomal protein L7/L12	rplL H845_2240	Komagataeibacter xylinus E25
W5YBW0	Ribose-phosphate pyrophosphokinase OS=Komagataeibacter xylinus E25 OX=1296990 GN=prs PE=3 SV=1	Ribose-phosphate pyrophosphokinase (RPPK) (EC 2.7.6.1) (5-phospho-D-ribosyl alpha-1-diphosphate) (Phosphoribosyl diphosphate synthase) (Phosphoribosyl pyrophosphate synthase) (P-Rib-PP synthase) (PRPP synthase) (PRPPase)	prs H845_2801	Komagataeibacter xylinus E25
W5YCX0	Outer membrane protein OS=Komagataeibacter xylinus E25 OX=1296990 GN=H845_3158 PE=3 SV=1	Outer membrane protein	H845_3158	Komagataeibacter xylinus E25
W5YDM2	Uncharacterized protein OS=Komagataeibacter xylinus E25 OX=1296990 GN=H845_3183 PE=4 SV=1	Lipoprotein	H845_3183	Komagataeibacter xylinus E25
W5YHN1	Uncharacterized protein OS=Komagataeibacter xylinus E25 OX=1296990 GN=H845_2123 PE=4 SV=1	Lipoprotein	H845_2123	Komagataeibacter xylinus E25
W5YK35	Methionine synthase OS=Komagataeibacter xylinus E25 OX=1296990 GN=H845_2952 PE=3 SV=1	Methionine synthase (EC 2.1.1.13) (5-methyltetrahydrofolate--homocysteine methyltransferase)	H845_2952	Komagataeibacter xylinus E25
A0A0D6Q4A9	Coenzyme A biosynthesis bifunctional protein CoaBC OS=Komagataeibacter xylinus NBRC 13693 OX=1234668 GN=coaBC PE=3 SV=1	Coenzyme A biosynthesis bifunctional protein CoaBC (DNA/pantothenate metabolism flavoprotein) (Phosphopantothenoylcysteine synthetase/decarboxylase) (PPCS-PPCDC) [Includes: Phosphopantothenoylcysteine decarboxylase (PPC decarboxylase) (PPC-DC) (EC 4.1.1.36) (CoaC); Phosphopantothenate--cysteine ligase (EC 6.3.2.5) (CoaB) (Phosphopantothenoylcysteine synthetase) (PPC synthetase) (PPC-S)]	coaBC Gxy13693_002_009	Komagataeibacter xylinus NBRC 13693
A0A0D6Q4J6	Pyruvate decarboxylase OS=Komagataeibacter xylinus NBRC 13693 OX=1234668 GN=Gxy13693_001_031 PE=3 SV=1	Pyruvate decarboxylase	Gxy13693_001_031	Komagataeibacter xylinus NBRC 13693
A0A0D6Q5A7	Lipase/esterase/arylesterase OS=Komagataeibacter xylinus NBRC 13693 OX=1234668 GN=Gxy13693_008_008 PE=4 SV=1	Lipase/esterase/arylesterase	Gxy13693_008_008	Komagataeibacter xylinus NBRC 13693
A0A0D6Q5I2	Periplasmic serine endoprotease DegP-like OS=Komagataeibacter xylinus NBRC 13693 OX=1234668 GN=Gxy13693_006_042 PE=3 SV=1	Periplasmic serine endoprotease DegP-like (EC 3.4.21.107)	Gxy13693_006_042	Komagataeibacter xylinus NBRC 13693
A0A0D6Q5T3	Hydrolase alpha/beta OS=Komagataeibacter xylinus NBRC 13693 OX=1234668 GN=Gxy13693_011_028 PE=4 SV=1	Hydrolase alpha/beta	Gxy13693_011_028	Komagataeibacter xylinus NBRC 13693
A0A0D6Q619	Serine acetyltransferase OS=Komagataeibacter xylinus NBRC 13693 OX=1234668 GN=Gxy13693_011_007 PE=3 SV=1	Serine acetyltransferase (EC 2.3.1.30)	Gxy13693_011_007	Komagataeibacter xylinus NBRC 13693
A0A0D6Q687	Uncharacterized protein OS=Komagataeibacter xylinus NBRC 13693 OX=1234668 GN=Gxy13693_001_049 PE=4 SV=1	TPR_REGION domain-containing protein	Gxy13693_001_049	Komagataeibacter xylinus NBRC 13693
A0A0D6Q6C2	Methyl-accepting chemotaxis sensory transducer OS=Komagataeibacter xylinus NBRC 13693 OX=1234668 GN=Gxy13693_012_069 PE=4 SV=1	Methyl-accepting chemotaxis sensory transducer	Gxy13693_012_069	Komagataeibacter xylinus NBRC 13693
A0A0D6Q6F9	Uridylate kinase OS=Komagataeibacter xylinus NBRC 13693 OX=1234668 GN=pyrH PE=3 SV=1	Uridylate kinase (UK) (EC 2.7.4.22) (Uridine monophosphate kinase) (UMP kinase) (UMPK)	pyrH Gxy13693_003_006	Komagataeibacter xylinus NBRC 13693
A0A0D6Q6G8	COQ9 domain-containing protein OS=Komagataeibacter xylinus NBRC 13693 OX=1234668 GN=Gxy13693_012_114 PE=4 SV=1	COQ9 domain-containing protein	Gxy13693_012_114	Komagataeibacter xylinus NBRC 13693
A0A0D6Q6M2	ATP synthase epsilon chain OS=Komagataeibacter xylinus NBRC 13693 OX=1234668 GN=atpC PE=3 SV=1	ATP synthase epsilon chain (ATP synthase F1 sector epsilon subunit) (F-ATPase epsilon subunit)	atpC Gxy13693_016_037	Komagataeibacter xylinus NBRC 13693
A0A0D6Q6P1	Acetyltransferase OS=Komagataeibacter xylinus NBRC 13693 OX=1234668 GN=Gxy13693_008_009 PE=4 SV=1	Acetyltransferase	Gxy13693_008_009	Komagataeibacter xylinus NBRC 13693
A0A0D6Q6Q5	Transcriptional regulator LysR OS=Komagataeibacter xylinus NBRC 13693 OX=1234668 GN=Gxy13693_003_121 PE=3 SV=1	Transcriptional regulator LysR	Gxy13693_003_121	Komagataeibacter xylinus NBRC 13693
A0A0D6Q729	Nitrogen regulatory protein P-II OS=Komagataeibacter xylinus NBRC 13693 OX=1234668 GN=Gxy13693_010_077 PE=3 SV=1	Nitrogen regulatory protein P-II	Gxy13693_010_077	Komagataeibacter xylinus NBRC 13693
A0A0D6Q7C3	ATP synthase F0 subunit beta OS=Komagataeibacter xylinus NBRC 13693 OX=1234668 GN=Gxy13693_022_045 PE=3 SV=1	ATP synthase F0 subunit beta	Gxy13693_022_045	Komagataeibacter xylinus NBRC 13693
A0A0D6Q7I6	Phosphate acyltransferase OS=Komagataeibacter xylinus NBRC 13693 OX=1234668 GN=plsX PE=3 SV=1	Phosphate acyltransferase (EC 2.3.1.274) (Acyl-ACP phosphotransacylase) (Acyl-[acyl-carrier-protein]--phosphate acyltransferase) (Phosphate-acyl-ACP acyltransferase)	plsX Gxy13693_012_121	Komagataeibacter xylinus NBRC 13693
A0A0D6Q7J0	Periplasmic serine endoprotease DegP-like OS=Komagataeibacter xylinus NBRC 13693 OX=1234668 GN=Gxy13693_022_120 PE=3 SV=1	Periplasmic serine endoprotease DegP-like (EC 3.4.21.107)	Gxy13693_022_120	Komagataeibacter xylinus NBRC 13693
A0A0D6Q7K6	Capsule polysaccharide biosynthesis protein OS=Komagataeibacter xylinus NBRC 13693 OX=1234668 GN=Gxy13693_019_006 PE=4 SV=1	Capsule polysaccharide biosynthesis protein	Gxy13693_019_006	Komagataeibacter xylinus NBRC 13693
A0A0D6Q7U2	Peptide-methionine (R)-S-oxide reductase OS=Komagataeibacter xylinus NBRC 13693 OX=1234668 GN=Gxy13693_012_022 PE=4 SV=1	peptide-methionine (R)-S-oxide reductase (EC 1.8.4.12)	Gxy13693_012_022	Komagataeibacter xylinus NBRC 13693
A0A0D6Q7U9	5,10-methylenetetrahydrofolate reductase OS=Komagataeibacter xylinus NBRC 13693 OX=1234668 GN=Gxy13693_022_122 PE=4 SV=1	5,10-methylenetetrahydrofolate reductase	Gxy13693_022_122	Komagataeibacter xylinus NBRC 13693
A0A0D6Q7X1	Pseudouridine synthase OS=Komagataeibacter xylinus NBRC 13693 OX=1234668 GN=Gxy13693_024_058 PE=3 SV=1	Pseudouridine synthase (EC 5.4.99.-)	Gxy13693_024_058	Komagataeibacter xylinus NBRC 13693
A0A0D6Q849	Glucose-1-phosphate thymidylyltransferase OS=Komagataeibacter xylinus NBRC 13693 OX=1234668 GN=Gxy13693_017_038 PE=3 SV=1	Glucose-1-phosphate thymidylyltransferase (EC 2.7.7.24)	Gxy13693_017_038	Komagataeibacter xylinus NBRC 13693
A0A0D6Q873	4-hydroxythreonine-4-phosphate dehydrogenase OS=Komagataeibacter xylinus NBRC 13693 OX=1234668 GN=pdxA PE=3 SV=1	4-hydroxythreonine-4-phosphate dehydrogenase (EC 1.1.1.262) (4-(phosphohydroxy)-L-threonine dehydrogenase)	pdxA Gxy13693_022_131	Komagataeibacter xylinus NBRC 13693
A0A0D6Q8C7	Glycine--tRNA ligase alpha subunit OS=Komagataeibacter xylinus NBRC 13693 OX=1234668 GN=glyQ PE=3 SV=1	Glycine--tRNA ligase alpha subunit (EC 6.1.1.14) (Glycyl-tRNA synthetase alpha subunit) (GlyRS)	glyQ Gxy13693_024_009	Komagataeibacter xylinus NBRC 13693
A0A0D6Q8D5	Linocin M18 bacteriocin protein OS=Komagataeibacter xylinus NBRC 13693 OX=1234668 GN=Gxy13693_018_045 PE=4 SV=1	Linocin M18 bacteriocin protein	Gxy13693_018_045	Komagataeibacter xylinus NBRC 13693
A0A0D6Q8E8	Nitrogen regulatory protein P-II OS=Komagataeibacter xylinus NBRC 13693 OX=1234668 GN=Gxy13693_016_014 PE=3 SV=1	Nitrogen regulatory protein P-II	Gxy13693_016_014	Komagataeibacter xylinus NBRC 13693
A0A0D6Q8K0	Capsule polysaccharide export protein OS=Komagataeibacter xylinus NBRC 13693 OX=1234668 GN=Gxy13693_017_014 PE=4 SV=1	Capsule polysaccharide export protein	Gxy13693_017_014	Komagataeibacter xylinus NBRC 13693
A0A0D6Q9W5	Phosphoglycerate kinase OS=Komagataeibacter xylinus NBRC 13693 OX=1234668 GN=pgk PE=3 SV=1	Phosphoglycerate kinase (EC 2.7.2.3)	pgk Gxy13693_024_037	Komagataeibacter xylinus NBRC 13693
A0A0D6QAQ2	Uncharacterized protein OS=Komagataeibacter xylinus NBRC 13693 OX=1234668 GN=Gxy13693_050_004 PE=4 SV=1	LapA_dom domain-containing protein	Gxy13693_050_004	Komagataeibacter xylinus NBRC 13693
A0A0D6QAV4	Cation transporter OS=Komagataeibacter xylinus NBRC 13693 OX=1234668 GN=Gxy13693_051_009 PE=3 SV=1	Cation transporter	Gxy13693_051_009	Komagataeibacter xylinus NBRC 13693
A0A0D6QAW3	Ribosomal RNA large subunit methyltransferase E OS=Komagataeibacter xylinus NBRC 13693 OX=1234668 GN=rlmE PE=3 SV=1	Ribosomal RNA large subunit methyltransferase E (EC 2.1.1.166) (23S rRNA Um2552 methyltransferase) (rRNA (uridine-2'-O-)-methyltransferase)	rlmE ftsJ rrmJ Gxy13693_049_005	Komagataeibacter xylinus NBRC 13693
A0A0D6QB05	Glycerol kinase OS=Komagataeibacter xylinus NBRC 13693 OX=1234668 GN=glpK PE=3 SV=1	Glycerol kinase (EC 2.7.1.30) (ATP:glycerol 3-phosphotransferase) (Glycerokinase) (GK)	glpK Gxy13693_040_093	Komagataeibacter xylinus NBRC 13693
A0A0D6QB59	Precorrin-3B C17-methyltransferase OS=Komagataeibacter xylinus NBRC 13693 OX=1234668 GN=Gxy13693_052_020 PE=4 SV=1	Precorrin-3B C17-methyltransferase	Gxy13693_052_020	Komagataeibacter xylinus NBRC 13693
A0A0D6QC23	3-dehydroquinate dehydratase OS=Komagataeibacter xylinus NBRC 13693 OX=1234668 GN=aroQ PE=3 SV=1	3-dehydroquinate dehydratase (3-dehydroquinase) (EC 4.2.1.10) (Type II DHQase)	aroQ Gxy13693_050_020	Komagataeibacter xylinus NBRC 13693
A0A0D6QCF7	N-(5'-phosphoribosyl)anthranilate isomerase OS=Komagataeibacter xylinus NBRC 13693 OX=1234668 GN=trpF PE=3 SV=1	N-(5'-phosphoribosyl)anthranilate isomerase (PRAI) (EC 5.3.1.24)	trpF Gxy13693_050_006	Komagataeibacter xylinus NBRC 13693
A0A0D6QD92	Oxidoreductase/dehydrogenase OS=Komagataeibacter xylinus NBRC 13693 OX=1234668 GN=Gxy13693_063_016 PE=4 SV=1	Oxidoreductase/dehydrogenase	Gxy13693_063_016	Komagataeibacter xylinus NBRC 13693
A0A0D6QDS3	Dihydrolipoyl dehydrogenase OS=Komagataeibacter xylinus NBRC 13693 OX=1234668 GN=Gxy13693_239_030 PE=3 SV=1	Dihydrolipoyl dehydrogenase (EC 1.8.1.4)	Gxy13693_239_030	Komagataeibacter xylinus NBRC 13693
A0A0D6QE39	Chaperone of cytochrome c oxidases OS=Komagataeibacter xylinus NBRC 13693 OX=1234668 GN=Gxy13693_239_026 PE=4 SV=1	Chaperone of cytochrome c oxidases	Gxy13693_239_026	Komagataeibacter xylinus NBRC 13693
A0A1D8UXN6	Transcriptional initiation protein Tat OS=Kozakia baliensis OX=153496 GN=A0U89_13655 PE=4 SV=1	Transcriptional initiation protein Tat	A0U89_13655 KBA01_26690	Kozakia baliensis
A0A5R9J8K6	DNA gyrase subunit B OS=Lichenicoccus roseus OX=2683649 GN=gyrB PE=3 SV=1	DNA gyrase subunit B (EC 5.6.2.2)	gyrB FE263_01655	Lichenicoccus roseus
A0A5R9J9Q4	Chaperonin GroEL OS=Lichenicoccus roseus OX=2683649 GN=groL PE=3 SV=1	Chaperonin GroEL (EC 5.6.1.7) (60 kDa chaperonin) (Chaperonin-60) (Cpn60)	groL groEL FE263_03750	Lichenicoccus roseus
A0A5R9J9Q7	Periplasmic serine endoprotease DegP-like OS=Lichenicoccus roseus OX=2683649 GN=FE263_09590 PE=3 SV=1	Periplasmic serine endoprotease DegP-like (EC 3.4.21.107)	FE263_09590	Lichenicoccus roseus
A0A5R9JAZ8	Elongation factor Tu OS=Lichenicoccus roseus OX=2683649 GN=tuf PE=3 SV=1	Elongation factor Tu (EF-Tu)	tuf FE263_02860	Lichenicoccus roseus
A0A6M8HMD6	DNA-directed RNA polymerase subunit beta OS=Lichenicola cladoniae OX=1484109 GN=rpoB PE=3 SV=1	DNA-directed RNA polymerase subunit beta (RNAP subunit beta) (EC 2.7.7.6) (RNA polymerase subunit beta) (Transcriptase subunit beta)	rpoB HN018_05175	Lichenicola cladoniae
A0A1U9KMV4	Chaperonin GroEL OS=Neoasaia chiangmaiensis OX=320497 GN=groEL PE=3 SV=1	Chaperonin GroEL (EC 5.6.1.7) (60 kDa chaperonin) (Chaperonin-60) (Cpn60)	groEL groL groL5 A0U93_03390 NCH01_24560	Neoasaia chiangmaiensis
A0A1U9KTK1	ATP-dependent Clp protease ATP-binding subunit ClpA OS=Neoasaia chiangmaiensis OX=320497 GN=clpA PE=3 SV=1	ATP-dependent Clp protease ATP-binding subunit ClpA	clpA A0U93_14945 NCH01_04540	Neoasaia chiangmaiensis
A0A511TIP8	30S ribosomal protein S1 OS=Neoasaia chiangmaiensis OX=320497 GN=NCH01_04670 PE=3 SV=1	30S ribosomal protein S1	NCH01_04670	Neoasaia chiangmaiensis
A0A4Y6V501	Alcohol dehydrogenase OS=Neokomagataea tanensis OX=661191 GN=D5366_03285 PE=4 SV=1	Alcohol dehydrogenase	D5366_03285	Neokomagataea tanensis
A0A4Y6V7G8	dTDP-4-dehydrorhamnose 3,5-epimerase OS=Neokomagataea tanensis OX=661191 GN=rfbC PE=3 SV=1	dTDP-4-dehydrorhamnose 3,5-epimerase (EC 5.1.3.13) (Thymidine diphospho-4-keto-rhamnose 3,5-epimerase)	rfbC D5366_08400	Neokomagataea tanensis
A0A7Y7IYA9	Chaperonin GroEL OS=Nguyenibacter vanlangensis OX=1216886 GN=groL PE=3 SV=1	Chaperonin GroEL (EC 5.6.1.7) (60 kDa chaperonin) (Chaperonin-60) (Cpn60)	groL groEL HUK84_13030	Nguyenibacter vanlangensis
A0A7Y7IZK6	HAD family phosphatase OS=Nguyenibacter vanlangensis OX=1216886 GN=HUK84_18880 PE=4 SV=1	HAD family phosphatase	HUK84_18880	Nguyenibacter vanlangensis
A0A7Y7M4C2	Cytochrome o ubiquinol oxidase subunit I OS=Nguyenibacter vanlangensis OX=1216886 GN=cyoB PE=3 SV=1	Cytochrome o ubiquinol oxidase subunit I	cyoB HUK84_05700	Nguyenibacter vanlangensis
A0A365YQ50	Chromosome partitioning protein ParA OS=Komagataeibacter cocois OX=1747507 GN=NJLHNGOC_15020 PE=4 SV=1	Chromosome partitioning protein ParA	NJLHNGOC_15020	Novacetimonas cocois
A0A365YQG3	UDP-glucose 6-dehydrogenase OS=Komagataeibacter cocois OX=1747507 GN=NJLHNGOC_14505 PE=3 SV=1	UDP-glucose 6-dehydrogenase (EC 1.1.1.22)	NJLHNGOC_14505	Novacetimonas cocois
A0A365YWW2	ATP synthase subunit alpha OS=Komagataeibacter cocois OX=1747507 GN=atpA PE=3 SV=1	ATP synthase subunit alpha (EC 7.1.2.2) (ATP synthase F1 sector subunit alpha) (F-ATPase subunit alpha)	atpA NJLHNGOC_06380	Novacetimonas cocois
A0A365YXP4	Cell division protein ZapA OS=Komagataeibacter cocois OX=1747507 GN=NJLHNGOC_05845 PE=4 SV=1	Cell division protein ZapA	NJLHNGOC_05845	Novacetimonas cocois
A0A7U7KN27	Chaperone protein ClpB OS=Komagataeibacter hansenii OX=436 GN=clpB PE=3 SV=1	Chaperone protein ClpB	clpB ATCC53582_02744	Novacetimonas hansenii (Komagataeibacter hansenii)
A0A7U7QBU3	Alcohol dehydrogenase cytochrome c subunit OS=Komagataeibacter hansenii OX=436 GN=adhB_1 PE=4 SV=1	Alcohol dehydrogenase cytochrome c subunit	adhB_1 ATCC53582_00760	Novacetimonas hansenii (Komagataeibacter hansenii)
A0A2S3VXJ2	Probable cytosol aminopeptidase OS=Komagataeibacter maltaceti OX=1203393 GN=pepA PE=3 SV=1	Probable cytosol aminopeptidase (EC 3.4.11.1) (Leucine aminopeptidase) (LAP) (EC 3.4.11.10) (Leucyl aminopeptidase)	pepA KMAL_30610	Novacetimonas maltaceti
A0A2S3VYG2	Aspartate-semialdehyde dehydrogenase OS=Komagataeibacter maltaceti OX=1203393 GN=asd2 PE=3 SV=1	Aspartate-semialdehyde dehydrogenase (ASA dehydrogenase) (ASADH) (EC 1.2.1.11) (Aspartate-beta-semialdehyde dehydrogenase)	asd2 asd KMAL_27230	Novacetimonas maltaceti
A0A2S3VYN4	Parvulin-like PPIase OS=Komagataeibacter maltaceti OX=1203393 GN=KMAL_26370 PE=3 SV=1	Parvulin-like PPIase (Peptidyl-prolyl cis-trans isomerase plp) (Rotamase plp)	KMAL_26370	Novacetimonas maltaceti
A0A2S3VYT0	Chaperone protein DnaK OS=Komagataeibacter maltaceti OX=1203393 GN=dnaK PE=2 SV=1	Chaperone protein DnaK (HSP70) (Heat shock 70 kDa protein) (Heat shock protein 70)	dnaK KMAL_25840	Novacetimonas maltaceti
A0A2S3VYU8	Bacterial DNA-binding protein OS=Komagataeibacter maltaceti OX=1203393 GN=KMAL_29170 PE=3 SV=1	Bacterial DNA-binding protein	KMAL_29170	Novacetimonas maltaceti
A0A2S3W0P8	YjgF_endoribonc domain-containing protein OS=Komagataeibacter maltaceti OX=1203393 GN=KMAL_19510 PE=4 SV=1	YjgF_endoribonc domain-containing protein	KMAL_19510	Novacetimonas maltaceti
A0A2S3W2N6	Succinate-semialdehyde dehydrogenase [NADP(+)] 1 OS=Komagataeibacter maltaceti OX=1203393 GN=gabD1_4 PE=4 SV=1	Succinate-semialdehyde dehydrogenase [NADP(+)] 1 (EC 1.2.1.79)	gabD1_4 KMAL_13060	Novacetimonas maltaceti
A0A2S3W451	RNA polymerase-binding transcription factor DksA OS=Komagataeibacter maltaceti OX=1203393 GN=dksA PE=3 SV=1	RNA polymerase-binding transcription factor DksA	dksA KMAL_10780	Novacetimonas maltaceti
A0A2S3W474	Oxygen sensor protein DosP OS=Komagataeibacter maltaceti OX=1203393 GN=dosP_2 PE=4 SV=1	Oxygen sensor protein DosP (EC 3.1.4.52)	dosP_2 KMAL_06520	Novacetimonas maltaceti
A0A2S3W5L1	Inosine-5'-monophosphate dehydrogenase OS=Komagataeibacter maltaceti OX=1203393 GN=guaB PE=3 SV=1	Inosine-5'-monophosphate dehydrogenase (IMP dehydrogenase) (IMPD) (IMPDH) (EC 1.1.1.205)	guaB KMAL_00590	Novacetimonas maltaceti
A0A318Q693	MucR family transcriptional regulator OS=Komagataeibacter pomaceti OX=2021998 GN=CFR71_15510 PE=3 SV=1	MucR family transcriptional regulator	CFR71_15510	Novacetimonas pomaceti
A0A318Q693	Aldo/keto reductase OS=Komagataeibacter pomaceti OX=2021998 GN=CFR71_11825 PE=4 SV=1	Aldo/keto reductase	CFR71_11825	Novacetimonas pomaceti
A0A318Q693	Co-chaperonin GroES OS=Komagataeibacter pomaceti OX=2021998 GN=groES PE=3 SV=1	Co-chaperonin GroES (10 kDa chaperonin) (Chaperonin-10) (Cpn10)	groES groS CFR71_03505	Novacetimonas pomaceti
A0A318Q693	S-methyl-5'-thioadenosine phosphorylase OS=Komagataeibacter pomaceti OX=2021998 GN=mtnP PE=3 SV=1	S-methyl-5'-thioadenosine phosphorylase (EC 2.4.2.28) (5'-methylthioadenosine phosphorylase) (MTA phosphorylase) (MTAP)	mtnP CFR71_03495	Novacetimonas pomaceti
A0A318Q693	Glycine dehydrogenase (decarboxylating) OS=Komagataeibacter pomaceti OX=2021998 GN=gcvP PE=3 SV=1	Glycine dehydrogenase (decarboxylating) (EC 1.4.4.2) (Glycine cleavage system P-protein) (Glycine decarboxylase) (Glycine dehydrogenase (aminomethyl-transferring))	gcvP CFR71_02475	Novacetimonas pomaceti
A0A318Q693	2-isopropylmalate synthase OS=Komagataeibacter pomaceti OX=2021998 GN=leuA PE=3 SV=1	2-isopropylmalate synthase (EC 2.3.3.13) (Alpha-IPM synthase) (Alpha-isopropylmalate synthase)	leuA CFR71_08095	Novacetimonas pomaceti
A0A318Q693	Periplasmic serine endoprotease DegP-like OS=Komagataeibacter pomaceti OX=2021998 GN=CFR71_04910 PE=3 SV=1	Periplasmic serine endoprotease DegP-like (EC 3.4.21.107)	CFR71_04910	Novacetimonas pomaceti
A0A318Q693	Fructose-1,6-bisphosphatase OS=Komagataeibacter pomaceti OX=2021998 GN=glpX PE=3 SV=1	Fructose-1,6-bisphosphatase	glpX CFR71_10050	Novacetimonas pomaceti
A0A418VTZ9	Adenosylhomocysteinase OS=Oleomonas sp. K1W22B-8 OX=2320859 GN=ahcY PE=3 SV=1	Adenosylhomocysteinase (EC 3.3.1.1) (S-adenosyl-L-homocysteine hydrolase) (AdoHcyase)	ahcY D3874_26200	Oleomonas cavernae
A0A418WB73	Aminotransferase OS=Oleomonas sp. K1W22B-8 OX=2320859 GN=D3874_09575 PE=3 SV=1	Aminotransferase (EC 2.6.1.-)	D3874_09575	Oleomonas cavernae
A0A418WFA1	ATP synthase subunit beta OS=Oleomonas sp. K1W22B-8 OX=2320859 GN=atpD PE=3 SV=1	ATP synthase subunit beta (EC 7.1.2.2) (ATP synthase F1 sector subunit beta) (F-ATPase subunit beta)	atpD D3874_18065	Oleomonas cavernae
A0A2C6J305	GTPase Era OS=Parasaccharibacter apium OX=1510841 GN=era PE=3 SV=1	GTPase Era	era BG621_00965	Parasaccharibacter apium
A0A7U7G4C4	30S ribosomal protein S1 OS=Parasaccharibacter apium OX=1510841 GN=SACS_0181 PE=3 SV=1	30S ribosomal protein S1	SACS_0181	Parasaccharibacter apium
A0A2S6MXD1	Bifunctional purine biosynthesis protein PurH OS=Rhodopila globiformis OX=1071 GN=purH PE=3 SV=1	Bifunctional purine biosynthesis protein PurH [Includes: Phosphoribosylaminoimidazolecarboxamide formyltransferase (EC 2.1.2.3) (AICAR transformylase); IMP cyclohydrolase (EC 3.5.4.10) (ATIC) (IMP synthase) (Inosinicase)]	purH CCS01_28170	Rhodopila globiformis (Rhodopseudomonas globiformis)
A0A2S6N4N8	Methionine synthase OS=Rhodopila globiformis OX=1071 GN=CCS01_21155 PE=3 SV=1	Methionine synthase (EC 2.1.1.13) (5-methyltetrahydrofolate--homocysteine methyltransferase)	CCS01_21155	Rhodopila globiformis (Rhodopseudomonas globiformis)
A0A2S6NI75	ATP synthase subunit beta OS=Rhodopila globiformis OX=1071 GN=atpD PE=3 SV=1	ATP synthase subunit beta (EC 7.1.2.2) (ATP synthase F1 sector subunit beta) (F-ATPase subunit beta)	atpD CCS01_11790	Rhodopila globiformis (Rhodopseudomonas globiformis)
A0A2S6NIG7	30S ribosomal protein S1 OS=Rhodopila globiformis OX=1071 GN=CCS01_10945 PE=3 SV=1	30S ribosomal protein S1	CCS01_10945	Rhodopila globiformis (Rhodopseudomonas globiformis)
A0A2S6NMK2	GTPase HflX OS=Rhodopila globiformis OX=1071 GN=hflX PE=3 SV=1	GTPase HflX (GTP-binding protein HflX)	hflX CCS01_03680	Rhodopila globiformis (Rhodopseudomonas globiformis)
A0A5M6IVE2	Enolase OS=Rhodovastum atsumiense OX=504468 GN=eno PE=3 SV=1	Enolase (EC 4.2.1.11) (2-phospho-D-glycerate hydro-lyase) (2-phosphoglycerate dehydratase)	eno F1189_10280	Rhodovastum atsumiense
A0A5M6IYA0	DNA-directed RNA polymerase subunit alpha OS=Rhodovastum atsumiense OX=504468 GN=rpoA PE=3 SV=1	DNA-directed RNA polymerase subunit alpha (RNAP subunit alpha) (EC 2.7.7.6) (RNA polymerase subunit alpha) (Transcriptase subunit alpha)	rpoA F1189_10635	Rhodovastum atsumiense
A0A5M6J591	Phosphoserine transaminase OS=Rhodovastum atsumiense OX=504468 GN=F1189_01205 PE=3 SV=1	phosphoserine transaminase (EC 2.6.1.52)	F1189_01205	Rhodovastum atsumiense
A0A1L7AF15	Alkyl hydroperoxide reductase C OS=Roseomonas gilardii OX=257708 GN=RGI145_09900 PE=4 SV=1	Alkyl hydroperoxide reductase C (Peroxiredoxin) (Thioredoxin peroxidase)	RGI145_09900	Roseomonas gilardii
A0A5B2TFV3	Delta-aminolevulinic acid dehydratase OS=Roseomonas oryzae OX=1608942 GN=hemB PE=3 SV=1	Delta-aminolevulinic acid dehydratase (EC 4.2.1.24)	hemB F0Q34_13265	Roseomonas oryzae
A0A1M6ARD5	Methionine synthase OS=Roseomonas rosea OX=198092 GN=SAMN02745194_00225 PE=3 SV=1	Methionine synthase (EC 2.1.1.13) (5-methyltetrahydrofolate--homocysteine methyltransferase)	SAMN02745194_00225	Roseomonas rosea
A0A1Q2YSB2	UvrABC system protein A OS=Roseomonas sp. TAS13 OX=1926319 GN=uvrA PE=3 SV=1	UvrABC system protein A (UvrA protein) (Excinuclease ABC subunit A)	uvrA ROTAS13_01777	Roseomonas sp. TAS13
A0A1I3YAI0	Phosphoribosylformylglycinamidine cyclo-ligase OS=Roseomonas stagni DSM 19981 OX=1123062 GN=purM PE=3 SV=1	Phosphoribosylformylglycinamidine cyclo-ligase (EC 6.3.3.1) (AIR synthase) (AIRS) (Phosphoribosyl-aminoimidazole synthetase)	purM SAMN02745775_1011117	Roseomonas stagni DSM 19981
A0A3A9JAM2	Cysteine--tRNA ligase OS=Roseomonas wenyumeiae OX=2478470 GN=cysS PE=3 SV=1	Cysteine--tRNA ligase (EC 6.1.1.16) (Cysteinyl-tRNA synthetase) (CysRS)	cysS D6Z83_16085	Roseomonas wenyumeiae
A0A6I4Z3Q5	Aldehyde dehydrogenase family protein OS=Saccharibacter sp. 17.LH.SD OX=2689393 GN=GS501_09465 PE=4 SV=1	Aldehyde dehydrogenase family protein	GS501_09465	Saccharibacter sp. 17.LH.SD
A0A6I4YUV9	Energy-dependent translational throttle protein EttA OS=Saccharibacter sp. EH611 OX=2689391 GN=ettA PE=3 SV=1	Energy-dependent translational throttle protein EttA (EC 3.6.1.-) (Translational regulatory factor EttA)	ettA GS535_08405	Saccharibacter sp. EH611
A0A6I4YVP4	Glyceraldehyde-3-phosphate dehydrogenase OS=Saccharibacter sp. EH611 OX=2689391 GN=gap PE=3 SV=1	Glyceraldehyde-3-phosphate dehydrogenase (EC 1.2.1.-)	gap GS535_08580	Saccharibacter sp. EH611
A0A6I4YWV0	Aspartate-semialdehyde dehydrogenase OS=Saccharibacter sp. EH611 OX=2689391 GN=asd PE=3 SV=1	Aspartate-semialdehyde dehydrogenase (ASA dehydrogenase) (ASADH) (EC 1.2.1.11) (Aspartate-beta-semialdehyde dehydrogenase)	asd GS535_10715	Saccharibacter sp. EH611
A0A6I4Z109	Pyruvate dehydrogenase E1 component subunit beta OS=Saccharibacter sp. EH611 OX=2689391 GN=GS535_07000 PE=4 SV=1	Pyruvate dehydrogenase E1 component subunit beta (EC 1.2.4.1)	GS535_07000	Saccharibacter sp. EH611
A0A4Y6UH85	Cold-shock protein OS=Swingsia samuiensis OX=1293412 GN=E3D00_00295 PE=4 SV=1	Cold-shock protein	E3D00_00295	Swingsia samuiensis
A0A4Y6UJC9	Protein RecA OS=Swingsia samuiensis OX=1293412 GN=recA PE=3 SV=1	Protein RecA (Recombinase A)	recA E3D00_02555	Swingsia samuiensis
A0A0D6MIY4	50S ribosomal protein L14 OS=Tanticharoenia sakaeratensis NBRC 103193 OX=1231623 GN=rplN PE=3 SV=1	50S ribosomal protein L14	rplN Tasa_010_166	Tanticharoenia sakaeratensis NBRC 103193
A0A0D6MLE9	Transaldolase OS=Tanticharoenia sakaeratensis NBRC 103193 OX=1231623 GN=tal PE=3 SV=1	Transaldolase (EC 2.2.1.2)	tal Tasa_017_021	Tanticharoenia sakaeratensis NBRC 103193
A0A6J4JFU7	DNA-directed RNA polymerase subunit beta OS=uncultured Craurococcus sp. OX=1135998 GN=rpoB PE=3 SV=1	DNA-directed RNA polymerase subunit beta (RNAP subunit beta) (EC 2.7.7.6) (RNA polymerase subunit beta) (Transcriptase subunit beta)	rpoB AVDCRST_MAG27-3369	uncultured Craurococcus sp
A0A6H0IXM3	Ketol-acid reductoisomerase (NADP(+)) OS=Natrialbaceae archaeon XQ-INN 246 OX=2419781 GN=ilvC PE=3 SV=1	Ketol-acid reductoisomerase (NADP(+)) (KARI) (EC 1.1.1.86) (Acetohydroxy-acid isomeroreductase) (AHIR) (Alpha-keto-beta-hydroxylacyl reductoisomerase)	ilvC HC341_13005	Aquisalimonas sp. 2447
A0A6H0IZF0	UvrABC system protein A OS=Natrialbaceae archaeon XQ-INN 246 OX=2419781 GN=uvrA PE=3 SV=1	UvrABC system protein A (UvrA protein) (Excinuclease ABC subunit A)	uvrA HC341_14930	Aquisalimonas sp. 2447
A0A2D6Q6F1	Adenosylhomocysteinase OS=archaeon OX=1906665 GN=ahcY PE=3 SV=1	Adenosylhomocysteinase (EC 3.3.1.1) (S-adenosyl-L-homocysteine hydrolase) (AdoHcyase)	ahcY CL619_03040	archaeon
A0A482RP78	Tubulin beta chain OS=archaeon OX=1906665 GN=EON64_18230 PE=4 SV=1	Tubulin beta chain	EON64_18230	archaeon
A0A482UJ04	Molecular chaperone DnaK (Fragment) OS=archaeon OX=1906665 GN=dnaK PE=3 SV=1	Molecular chaperone DnaK	dnaK EON62_02570	archaeon
A0A522E0N1	SDR family oxidoreductase OS=archaeon OX=1906665 GN=EPN87_01805 PE=4 SV=1	SDR family oxidoreductase	EPN87_01805	archaeon
A0A497T4D5	Elongation factor Tu OS=Candidatus Aenigmarchaeota archaeon OX=2093792 GN=tuf PE=3 SV=1	Elongation factor Tu	tuf DRP14_04145	Candidatus Aenigmarchaeota archaeon
A0A497M2X6	Chaperonin GroEL OS=Candidatus Bathyarchaeota archaeon OX=2026714 GN=groL PE=3 SV=1	Chaperonin GroEL	groL DRO47_05655	Candidatus Bathyarchaeota archaeon
A0A524P0Q1	AAA family ATPase (Fragment) OS=Candidatus Lokiarchaeota archaeon OX=2053489 GN=E4G98_04060 PE=4 SV=1	AAA family ATPase	E4G98_04060	Candidatus Lokiarchaeota archaeon
A0A315XG92	Chaperone protein DnaK OS=Candidatus Methanoperedenaceae archaeon OX=2072416 GN=dnaK PE=3 SV=1	Chaperone protein DnaK (HSP70) (Heat shock 70 kDa protein) (Heat shock protein 70)	dnaK C3F06_06950	Candidatus Methanoperedenaceae archaeon
A0A2D6QF61	Elongation factor Tu OS=Candidatus Woesearchaeota archaeon OX=2026803 GN=tuf PE=3 SV=1	Elongation factor Tu	tuf CMO84_09875	Candidatus Woesearchaeota archaeon
A0A2G9MPU8	Chaperonin GroEL OS=Candidatus Woesearchaeota archaeon CG10_big_fil_rev_8_21_14_0_10_34_8 OX=1974461 GN=groL PE=3 SV=1	Chaperonin GroEL	groL COV16_00245	Candidatus Woesearchaeota archaeon CG10_big_fil_rev_8_21_14_0_10_34_8
A0A2D5KKL9	DNA-directed RNA polymerase subunit (Fragment) OS=Euryarchaeota archaeon OX=2026739 GN=rpoC PE=3 SV=1	DNA-directed RNA polymerase subunit (EC 2.7.7.6)	rpoC CL971_07420	Euryarchaeota archaeon
A0A2E5QEX9	F0F1 ATP synthase subunit beta OS=Euryarchaeota archaeon OX=2026739 GN=atpD PE=3 SV=1	F0F1 ATP synthase subunit beta	atpD CMB73_05910	Euryarchaeota archaeon
A0A2E7B259	Translational GTPase TypA OS=Euryarchaeota archaeon OX=2026739 GN=typA PE=4 SV=1	Translational GTPase TypA	typA CMB32_06920	Euryarchaeota archaeon
A0A534K046	Elongation factor Tu OS=Euryarchaeota archaeon OX=2026739 GN=tuf PE=3 SV=1	Elongation factor Tu	tuf E6K06_08045	Euryarchaeota archaeon
A0A7C5F9I7	ATP-dependent chaperone ClpB OS=Euryarchaeota archaeon OX=2026739 GN=clpB PE=3 SV=1	ATP-dependent chaperone ClpB	clpB ENW62_10430	Euryarchaeota archaeon
A0A1V5IB01	Elongation factor 1-alpha OS=Euryarchaeota archaeon ADurb.BinA087 OX=1852879 GN=tuf_3 PE=3 SV=1	Elongation factor 1-alpha	tuf_3 BWY93_02323	Euryarchaeota archaeon ADurb.BinA087
A0A1F9ZY52	Chaperone protein DnaK OS=Euryarchaeota archaeon RBG_19FT_COMBO_56_21 OX=1797983 GN=dnaK PE=3 SV=1	Chaperone protein DnaK (HSP70) (Heat shock 70 kDa protein) (Heat shock protein 70)	dnaK A3K60_06965	Euryarchaeota archaeon RBG_19FT_COMBO_56_21
A0A1Z9B265	Methionine adenosyltransferase (Fragment) OS=Euryarchaeota archaeon TMED97 OX=1986697 GN=CBC57_01785 PE=3 SV=1	methionine adenosyltransferase (EC 2.5.1.6)	CBC57_01785	Euryarchaeota archaeon TMED97
A0A482D6D6	UvrABC system protein A OS=uncultured archaeon OX=115547 GN=uvrA PE=3 SV=1	UvrABC system protein A (UvrA protein) (Excinuclease ABC subunit A)	uvrA	Uncultured archaeon
A0A1V8Q8P3	Chaperone protein DnaK OS=Bifidobacterium adolescentis OX=1680 GN=dnaK PE=2 SV=1	Chaperone protein DnaK (HSP70) (Heat shock 70 kDa protein) (Heat shock protein 70)	dnaK B5789_1435	Bifidobacterium adolescentis
A0A086ZG19	ATP-dependent Clp protease ATP-binding subunit ClpX OS=Bifidobacterium bohemicum DSM 22767 OX=1437606 GN=clpX PE=3 SV=1	ATP-dependent Clp protease ATP-binding subunit ClpX	clpX BBOH_1122	Bifidobacterium bohemicum DSM 22767
A0A086ZJ05	50S ribosomal protein L27 OS=Bifidobacterium boum OX=78343 GN=rpmA PE=3 SV=1	50S ribosomal protein L27	rpmA BBOU_1597 HF843_04070	Bifidobacterium boum
A0A0L7AUW6	Glucose-6-phosphate 1-dehydrogenase OS=Bifidobacterium breve MCC 1128 OX=1365965 GN=zwf PE=3 SV=1	Glucose-6-phosphate 1-dehydrogenase (G6PD) (EC 1.1.1.49)	zwf BBM1128_09160	Bifidobacterium breve MCC 1128
A0A2T3GFH1	Protein RecA OS=Bifidobacterium callitrichos OX=762209 GN=recA PE=3 SV=1	Protein RecA (Recombinase A)	recA COO72_08830	Bifidobacterium callitrichos
A0A1E8GC35	Elongation factor Tu OS=Floricoccus penangensis OX=1859475 GN=tuf PE=3 SV=1	Elongation factor Tu (EF-Tu)	tuf BG262_07335	Floricoccus penangensis
A0A837RKE1	Succinate-semialdehyde dehydrogenase (NAD(P)(+)) OS=Fructilactobacillus fructivorans OX=1614 GN=FC73_GL001316 PE=3 SV=1	Succinate-semialdehyde dehydrogenase (NAD(P)(+))	FC73_GL001316	Fructilactobacillus fructivorans
A0A837RNT3	Peptidoglycan binding protein OS=Fructilactobacillus fructivorans OX=1614 GN=FC73_GL001067 PE=4 SV=1	Peptidoglycan binding protein	FC73_GL001067	Fructilactobacillus fructivorans
A0A0R2DSW5	ATP synthase subunit alpha OS=Holzapfelia floricola DSM 23037 = JCM 16512 OX=1423744 GN=atpA PE=3 SV=1	ATP synthase subunit alpha (EC 7.1.2.2) (ATP synthase F1 sector subunit alpha) (F-ATPase subunit alpha)	atpA FC86_GL000669	Holzapfelia floricola DSM 23037 = JCM 16512
A0A806EFZ3	ATP synthase subunit beta OS=Lacticaseibacillus casei (strain BD-II) OX=998820 GN=atpD PE=3 SV=1	ATP synthase subunit beta (EC 7.1.2.2) (ATP synthase F1 sector subunit beta) (F-ATPase subunit beta)	atpD LCBD_1366	Lacticaseibacillus casei (strain BD-II) (Lactobacillus casei)
A0A0D6A2Q8	Enolase OS=Lactobacillus acetotolerans OX=1600 GN=eno PE=3 SV=1	Enolase (EC 4.2.1.11) (2-phospho-D-glycerate hydro-lyase) (2-phosphoglycerate dehydratase)	eno GJR85_04495 LA749_03830 LBAT_0723	Lactobacillus acetotolerans
A0A6B8Y1Q0	Chaperonin GroEL OS=Lactobacillus acetotolerans OX=1600 GN=groL PE=3 SV=1	Chaperonin GroEL (EC 5.6.1.7) (60 kDa chaperonin) (Chaperonin-60) (Cpn60)	groL groEL GJR85_05975	Lactobacillus acetotolerans
A0A1I1TGX7	Co-chaperonin GroES OS=Lactobacillus bombicola OX=1505723 GN=groES PE=3 SV=1	Co-chaperonin GroES (10 kDa chaperonin) (Chaperonin-10) (Cpn10)	groES groS SAMN04487792_1446	Lactobacillus bombicola
C8PCK4	Chaperonin GroEL OS=Lactobacillus iners DSM 13335 OX=525328 GN=groL PE=3 SV=1	Chaperonin GroEL (EC 5.6.1.7) (60 kDa chaperonin) (Chaperonin-60) (Cpn60)	groL groEL HMPREF0520_0824	Lactobacillus iners DSM 13335
D6S4A2	ATP synthase subunit alpha OS=Lactobacillus jensenii JV-V16 OX=525329 GN=atpA PE=3 SV=1	ATP synthase subunit alpha (EC 7.1.2.2) (ATP synthase F1 sector subunit alpha) (F-ATPase subunit alpha)	atpA HMPREF0526_10803	Lactobacillus jensenii JV-V16
A0A2A5SYE8	ATP synthase subunit beta OS=Lactococcus cremoris subsp. tructae OX=542833 GN=atpD PE=3 SV=1	ATP synthase subunit beta (EC 7.1.2.2) (ATP synthase F1 sector subunit beta) (F-ATPase subunit beta)	atpD RU92_GL000573	Lactococcus cremoris subsp. tructae
A0A166US43	Chaperone protein ClpB OS=Lactococcus lactis subsp. cremoris OX=1359 GN=clpB PE=3 SV=1	Chaperone protein ClpB	clpB P7266_1155	Lactococcus lactis subsp. cremoris (Streptococcus cremoris)
A0A159B8F8	ATP synthase subunit alpha (Fragment) OS=Lactococcus sp. R-54896 OX=1665537 GN=atpA PE=3 SV=1	ATP synthase subunit alpha	atpA	Lactococcus sp. R-54896
A0A2R5HG88	ATP-dependent Clp protease ATP-binding subunit ClpX OS=Lactococcus termiticola OX=2169526 GN=clpX PE=3 SV=1	ATP-dependent Clp protease ATP-binding subunit ClpX	clpX NtB2_01206	Lactococcus termiticola
A0A841C300	50S ribosomal subunit assembly factor BipA OS=Lactovum miscens OX=190387 GN=bipA PE=3 SV=1	50S ribosomal subunit assembly factor BipA (EC 3.6.5.-) (GTP-binding protein BipA)	bipA HNQ37_000071	Lactovum miscens
A0A0R1SJ08	Uncharacterized protein OS=Lentilactobacillus diolivorans DSM 14421 OX=1423739 GN=FC85_GL003038 PE=4 SV=1	S-layer protein	FC85_GL003038	Lentilactobacillus diolivorans DSM 14421
A0A269XLY6	Elongation factor Tu (Fragment) OS=Lentilactobacillus parakefiri OX=152332 GN=tuf PE=4 SV=1	Elongation factor Tu	tuf B8W98_12215	Lentilactobacillus parakefiri
A0A0R1UWM7	Chaperone protein DnaK OS=Levilactobacillus hammesii DSM 16381 OX=1423753 GN=dnaK PE=2 SV=1	Chaperone protein DnaK (HSP70) (Heat shock 70 kDa protein) (Heat shock protein 70)	dnaK FD28_GL001720	Levilactobacillus hammesii DSM 16381
A0A0R1TSU2	Chaperone protein ClpB OS=Ligilactobacillus equi DSM 15833 = JCM 10991 OX=1423740 GN=clpB PE=3 SV=1	Chaperone protein ClpB	clpB FC36_GL001768	Ligilactobacillus equi DSM 15833 = JCM 10991
A0A0R1VBF5	ATP-dependent Clp protease ATP-binding subunit ClpX OS=Limosilactobacillus gastricus DSM 16045 OX=1423749 GN=clpX PE=3 SV=1	ATP-dependent Clp protease ATP-binding subunit ClpX	clpX FC60_GL001508	Limosilactobacillus gastricus DSM 16045
A0A2G9VM47	Chaperone protein ClpB OS=Loigolactobacillus backii OX=375175 GN=clpB PE=3 SV=1	Chaperone protein ClpB	clpB BSQ39_07955	Loigolactobacillus backii
A0A1Z5INA8	Chaperonin GroEL OS=Secundilactobacillus pentosiphilus OX=1714682 GN=groEL PE=3 SV=1	Chaperonin GroEL (EC 5.6.1.7) (60 kDa chaperonin) (Chaperonin-60) (Cpn60)	groEL groL IWT140_00831	Secundilactobacillus pentosiphilus
A0A380KI04	Protein RecA OS=Streptococcus hyointestinalis OX=1337 GN=recA PE=3 SV=1	Protein RecA (Recombinase A)	recA NCTC12224_02669	Streptococcus hyointestinalis
U2KIC7	UvrABC system protein A OS=Streptococcus sobrinus W1703 OX=1227275 GN=uvrA PE=3 SV=1	UvrABC system protein A (UvrA protein) (Excinuclease ABC subunit A)	uvrA HMPREF1557_01564	Streptococcus sobrinus W1703
A0A7D9GZ23	Phosphoglycerate mutase OS=Dekkera bruxellensis OX=5007 GN=DEBR0S2_08394G PE=3 SV=1	Phosphoglycerate mutase (EC 5.4.2.11)	DEBR0S2_08394G	Dekkera bruxellensis (Brettanomyces custersii)
A0A1E5R4M3	Ubiquitin-60S ribosomal protein L40 OS=Hanseniaspora osmophila OX=56408 GN=AWRI3579_g3571 PE=3 SV=1	Ubiquitin-60S ribosomal protein L40	AWRI3579_g3571	Hanseniaspora osmophila
A0A1X7R108	Eukaryotic translation initiation factor 5A OS=Kazachstania saulgeensis OX=1789683 GN=KASA_0P05808G PE=3 SV=1	Eukaryotic translation initiation factor 5A (eIF-5A)	KASA_0P05808G	Kazachstania saulgeensis
A0A0A8L686	WGS project CCBQ000000000 data, contig 00106 OS=Kluyveromyces dobzhanskii CBS 2104 OX=1427455 GN=KLDO_g2670 PE=3 SV=1	WGS project CCBQ000000000 data, contig 00106	KLDO_g2670	Kluyveromyces dobzhanskii CBS 2104
A0A0C7MY03	LALA0S14e01596g1_1 OS=Lachancea lanzarotensis OX=1245769 GN=LALA0_S14e01596g PE=3 SV=1	LALA0S14e01596g1_1	LALA0_S14e01596g	Lachancea lanzarotensis
A0A099NZN3	Cell division control protein 48 OS=Pichia kudriavzevii OX=4909 GN=BOH78_1354 PE=4 SV=1	Cell division control protein 48	BOH78_1354 C5L36_0C08200 JL09_g3396	Pichia kudriavzevii (Yeast) (Issatchenkia orientalis)
A0A0L8VK15	Inosine-5'-monophosphate dehydrogenase OS=Saccharomyces boulardii (nom. inval.) OX=252598 GN=IMD PE=3 SV=1	Inosine-5'-monophosphate dehydrogenase (IMP dehydrogenase) (IMPD) (IMPDH) (EC 1.1.1.205)	IMD KO01_04032	Saccharomyces boulardii (nom. inval.)
A0A0L8VL54	MET17p O-acetyl homoserine-O-acetyl serine sulfhydrylase OS=Saccharomyces boulardii (nom. inval.) OX=252598 GN=KO01_03535 PE=3 SV=1	MET17p O-acetyl homoserine-O-acetyl serine sulfhydrylase	KO01_03535	Saccharomyces boulardii (nom. inval.)
A0A0L8VLZ1	UTP--glucose-1-phosphate uridylyltransferase OS=Saccharomyces boulardii (nom. inval.) OX=252598 GN=KO01_03060 PE=3 SV=1	UTP--glucose-1-phosphate uridylyltransferase (EC 2.7.7.9)	KO01_03060	Saccharomyces boulardii (nom. inval.)
A0A0L8VS37	RPL12Ap Ribosomal 60S subunit protein L12A OS=Saccharomyces boulardii (nom. inval.) OX=252598 GN=KO01_01189 PE=3 SV=1	RPL12Ap Ribosomal 60S subunit protein L12A	KO01_01189 KO01_01533	Saccharomyces boulardii (nom. inval.)
A0A0L8VSH9	60S ribosomal protein L13 OS=Saccharomyces boulardii (nom. inval.) OX=252598 GN=KO01_00739 PE=3 SV=1	60S ribosomal protein L13	KO01_00739	Saccharomyces boulardii (nom. inval.)
A0A0H5BWD5	Hexose transporter Hxt3p OS=Saccharomyces cerevisiae OX=4932 GN=HXT3 PE=3 SV=1	Hexose transporter Hxt3p	HXT3	Saccharomyces cerevisiae (Baker's yeast)
A0A6A5PTS0	Thioredoxin OS=Saccharomyces cerevisiae OX=4932 GN=TRX1 PE=3 SV=1	Thioredoxin	TRX1 GI527_G0003861	Saccharomyces cerevisiae (Baker's yeast)
A0A6A5PXL2	BMH1 isoform 1 OS=Saccharomyces cerevisiae OX=4932 GN=BMH1 PE=3 SV=1	BMH1 isoform 1	BMH1 GI527_G0001996	Saccharomyces cerevisiae (Baker's yeast)
C7GQT1	Ahp1p OS=Saccharomyces cerevisiae (strain JAY291) OX=574961 GN=AHP1 PE=3 SV=1	Ahp1p	AHP1 C1Q_02643	Saccharomyces cerevisiae (strain JAY291) (Baker's yeast)
C7GU24	Erg10p OS=Saccharomyces cerevisiae (strain JAY291) OX=574961 GN=ERG10 PE=3 SV=1	Erg10p	ERG10 C1Q_03943	Saccharomyces cerevisiae (strain JAY291) (Baker's yeast)
A6ZQ04	Mitochondrial chaperones OS=Saccharomyces cerevisiae (strain YJM789) OX=307796 GN=SSC1 PE=3 SV=1	Mitochondrial chaperones	SSC1 SCY_2965	Saccharomyces cerevisiae (strain YJM789) (Baker's yeast)
A0A0L8R9M3	RuvB-like helicase OS=Saccharomyces eubayanus OX=1080349 GN=DI49_5233 PE=3 SV=1	RuvB-like helicase (EC 3.6.4.12)	DI49_5233	Saccharomyces eubayanus (Yeast)
A0A0L8RAM2	Protein transport protein SEC23 OS=Saccharomyces eubayanus OX=1080349 GN=DI49_5625 PE=3 SV=1	Protein transport protein SEC23	DI49_5625	Saccharomyces eubayanus (Yeast)
A0A0L8RAP8	60S ribosomal protein L8 OS=Saccharomyces eubayanus OX=1080349 GN=DI49_4815 PE=3 SV=1	60S ribosomal protein L8	DI49_4815	Saccharomyces eubayanus (Yeast)
A0A0L8REA4	RPL22A-like protein OS=Saccharomyces eubayanus OX=1080349 GN=DI49_3589 PE=3 SV=1	RPL22A-like protein	DI49_3589	Saccharomyces eubayanus (Yeast)
A0A0L8RGY3	Homoserine dehydrogenase OS=Saccharomyces eubayanus OX=1080349 GN=DI49_3148 PE=3 SV=1	Homoserine dehydrogenase (HDH) (EC 1.1.1.3)	DI49_3148	Saccharomyces eubayanus (Yeast)
A0A0L8RJW1	YPT1-like protein OS=Saccharomyces eubayanus OX=1080349 GN=DI49_1618 PE=4 SV=1	YPT1-like protein	DI49_1618	Saccharomyces eubayanus (Yeast)
A0A0L8RLY4	ARA1-like protein OS=Saccharomyces eubayanus OX=1080349 GN=DI49_1177 PE=4 SV=1	ARA1-like protein	DI49_1177	Saccharomyces eubayanus (Yeast)
A0A0L8RMA5	Histidine biosynthesis trifunctional protein OS=Saccharomyces eubayanus OX=1080349 GN=DI49_0725 PE=3 SV=1	Histidine biosynthesis trifunctional protein [Includes: Phosphoribosyl-AMP cyclohydrolase (EC 3.5.4.19); Phosphoribosyl-ATP pyrophosphohydrolase (EC 3.6.1.31); Histidinol dehydrogenase (HDH) (EC 1.1.1.23)]	DI49_0725	Saccharomyces eubayanus (Yeast)
A0A0L8RNT4	NCL1-like protein OS=Saccharomyces eubayanus OX=1080349 GN=DI49_0157 PE=3 SV=1	NCL1-like protein	DI49_0157	Saccharomyces eubayanus (Yeast)
A0A8B8UPQ5	Hsp31 OS=Saccharomyces paradoxus OX=27291 GN=SPAR_D07060 PE=4 SV=1	Hsp31	SPAR_D07060	Saccharomyces paradoxus (Yeast) (Saccharomyces douglasii)
A0A8B8UZX5	Idh2 OS=Saccharomyces paradoxus OX=27291 GN=SPAR_O02670 PE=4 SV=1	isocitrate dehydrogenase (NAD(+)) (EC 1.1.1.41) (Isocitric dehydrogenase) (NAD(+)-specific ICDH)	SPAR_O02670	Saccharomyces paradoxus (Yeast) (Saccharomyces douglasii)
A0A6C1DSS5	Valyl-tRNA synthetase OS=Saccharomyces pastorianus OX=27292 GN=VAS1_1 PE=3 SV=1	valine--tRNA ligase (EC 6.1.1.9) (Valyl-tRNA synthetase)	VAS1_1 GRS66_001904	Saccharomyces pastorianus (Lager yeast) (Saccharomyces cerevisiae x Saccharomyces eubayanus)
A0A6C1E3R5	Peptidylprolyl isomerase protein cpr4 OS=Saccharomyces pastorianus OX=27292 GN=CPR4 PE=4 SV=1	Peptidylprolyl isomerase protein cpr4	CPR4 GRS66_006437	Saccharomyces pastorianus (Lager yeast) (Saccharomyces cerevisiae x Saccharomyces eubayanus)
