# Supplementary material for: Quantitative Metaproteomic Characterization of Acetic Acid Bacteria Reveals Functional Dynamics During Verdejo Wine Acetification
Source: Proteomes. 2026 May 20;14(2):27. doi: 10.3390/proteomes14020027 (PMC13214618; doi:10.3390/proteomes14020027)
Supplement: Supplementary file 1 [file proteomes-14-00027-s001.zip › Table_S2.xlsx]

## Sheet: Cluster A
Table S1. List of protein composition within the four clusters constituting the heatmap. Each cluster comprises all metaproteome common proteins grouped according to abundance patterns, and includes detailed information on their taxonomic origin, associated biological processes, cellular localization, and molecular functions, based on Gene Ontology (GO) annotations.
Protein	Cluster	Organism	Gene Names	Gene Ontology (biological process)	Gene Ontology (cellular component)	Gene Ontology (molecular function)	S4.1	S4.2	S4.3	S4.4	S3.1	S3.2	S3.3	S3.4	S2.1	S2.2	S2.3	S2.4	S1.1	S1.2	S1.3	S1.4
A0A023D0Q7	A	Acidomonas methanolica NBRC 104435	rpmG Amme_005_111	translation [GO:0006412]	cytosolic large ribosomal subunit [GO:0022625]	structural constituent of ribosome [GO:0003735]	231991	207991	271811	322142	283081	293222	353296	331910	325437	493017	544549	461964	525161	534444	479158	738777
A0A023D0U5	A	Acidomonas methanolica NBRC 104435	pnp Amme_005_057	mRNA catabolic process [GO:0006402]; RNA processing [GO:0006396]	cytosol [GO:0005829]	3'-5'-RNA exonuclease activity [GO:0000175]; magnesium ion binding [GO:0000287]; polyribonucleotide nucleotidyltransferase activity [GO:0004654]; RNA binding [GO:0003723]	231991	207991	262751	292314	283081	293222	353296	352231	325437	493017	544549	473232	525161	468554	479158	738777
A0A023D5H8	A	Acidomonas methanolica NBRC 104435	Amme_060_033	DNA strand elongation involved in DNA replication [GO:0006271]	cytoplasm [GO:0005737]; DNA polymerase III complex [GO:0009360]	3'-5' exonuclease activity [GO:0008408]; DNA binding [GO:0003677]; DNA-directed DNA polymerase activity [GO:0003887]										3659.51		10140.7	2681.68	5417.65	6143.05	11686.1
A0A068Q6W1	A	Komagataeibacter europaeus (Gluconacetobacter europaeus)	ilvI	isoleucine biosynthetic process [GO:0009097]; L-valine biosynthetic process [GO:0009099]	acetolactate synthase complex [GO:0005948]	acetolactate synthase activity [GO:0003984]; flavin adenine dinucleotide binding [GO:0050660]; magnesium ion binding [GO:0000287]; thiamine pyrophosphate binding [GO:0030976]	517517	149754	398656	554801	372049	350238	327695	352231	650873	508265	408411	619708	648072	710152	688021	1.03429e+06
A0A070A6U5	A	Komagataeibacter rhaeticus AF10					19630	23295	19932.8	25055.5	20220.1	4398.33	14336.7	15579.4	27119.7	21347.1	17244	25351.7	53633.5	28552.5	22115	36267.2
A0A070AFE9	A	Komagataeibacter rhaeticus AF17										2850.77	394.258	2980.41		2033.06	3902.6	3718.25	5363.35	4905.17	3071.52
A0A0D6MIY4	A	Tanticharoenia sakaeratensis NBRC 103193	rplN Tasa_010_166	translation [GO:0006412]	cytosolic large ribosomal subunit [GO:0022625]	large ribosomal subunit rRNA binding [GO:0070180]; structural constituent of ribosome [GO:0003735]	115995	99835.7	80637.3	56673.2	97056.3	79821.6	76803.6	64349.9	131724	96570.3	117986	140843	105032	80532.7	99517.3	147755
A0A0D6MXL9	A	Acetobacter aceti NBRC 14818					20522.2	9983.57	15402.6	18493.4	18602.5	56200.9	128006	16256.8	13947.3	203306	8168.23	9577.31	103915	13178.1	9828.87	11417.5
A0A0D6P2P3	A	Acidisphaera rubrifaciens HS-AP3	Asru_0025_10	protoporphyrinogen IX biosynthetic process [GO:0006782]	cytosol [GO:0005829]	porphobilinogen synthase activity [GO:0004655]; zinc ion binding [GO:0008270]	30337.2	49917.8	28993.2	39969.5	44484.1	28507.7	26625.2	20998.4	36417.9	14739.7	44471.5	54083.6	43577.2	39534.2	56516	48356.3
A0A0D6PUD8	A	Komagataeibacter europaeus NBRC 3261	hldE Geu3261_0003_005	ADP-L-glycero-beta-D-manno-heptose biosynthetic process [GO:0097171]	cytosol [GO:0005829]	ATP binding [GO:0005524]; heptose 7-phosphate kinase activity [GO:0033785]; heptose-1-phosphate adenylyltransferase activity [GO:0033786]; phosphotransferase activity, alcohol group as acceptor [GO:0016773]	5621.31	1580.73	4802	8351.84	9705.63		4557.01	11515.2	3331.85	4980.99	231433	5633.71	16760.5	2269.56	1842.91
A0A0D6PUZ0	A	Komagataeibacter europaeus NBRC 3261	argB Geu3261_0004_038	L-arginine biosynthetic process via ornithine [GO:0042450]	cytoplasm [GO:0005737]	acetylglutamate kinase activity [GO:0003991]; ATP binding [GO:0005524]	490749	407662	407717	387764	323521	390963	424980	365778	573388	391364	635307	732382	782155	431948	651163	1.31637e+06
A0A0D6PVF4	A	Komagataeibacter europaeus NBRC 3261	sucD Geu3261_0018_026	tricarboxylic acid cycle [GO:0006099]	succinate-CoA ligase complex (ADP-forming) [GO:0009361]	nucleotide binding [GO:0000166]; succinate-CoA ligase (ADP-forming) activity [GO:0004775]; succinate-CoA ligase (GDP-forming) activity [GO:0004776]	30337.2	31614.6	30805.3	30424.6	54189.7	31765.7	47618.2	31836.2	36417.9	50826.5	54454.9	90139.4	122910	47587.5	52830.2	201485
A0A0D6PVP0	A	Komagataeibacter europaeus NBRC 3261	Geu3261_0010_034		plasma membrane [GO:0005886]	ABC-type transporter activity [GO:0140359]; ATP binding [GO:0005524]; ATP hydrolysis activity [GO:0016887]	66920.4	116475	64328.6	71587.2	88968.2	73305.5	81923.8	56221.5	85233.4	60991.8	77144.4	135209	84919.7	117138	135147	174620
A0A0D6PVS6	A	Komagataeibacter europaeus NBRC 3261	glmM Geu3261_0013_002	carbohydrate metabolic process [GO:0005975]; peptidoglycan biosynthetic process [GO:0009252]; UDP-N-acetylglucosamine biosynthetic process [GO:0006048]	cytosol [GO:0005829]	magnesium ion binding [GO:0000287]; phosphoglucosamine mutase activity [GO:0008966]; phosphomannomutase activity [GO:0004615]	16953.2	9151.6	16308.7	12527.8	12940.8	13032.1	10752.5	9483.14	24795.2	22363.6	24504.7	30985.4	32403.6	31480.9	31943.8	68504.8
A0A0D6PW12	A	Komagataeibacter europaeus NBRC 3261	Geu3261_0029_003				223068	158073	144966	125278	105144	138466	112645	142247	170467	162645	167902	259151	368730	270883	208864	456698
A0A0D6PW14	A	Komagataeibacter europaeus NBRC 3261	clpB Geu3261_0015_001	cellular response to heat [GO:0034605]; protein refolding [GO:0042026]; proteolysis [GO:0006508]	cytoplasm [GO:0005737]	ATP binding [GO:0005524]; ATP hydrolysis activity [GO:0016887]; peptidase activity [GO:0008233]	37475.4	24958.9	30805.3	32214.2	29925.7	27693.2	39425.8	23707.8	30994	45235.6	58992.8	73238.2	71511.3	57837.1	55287.4	116861
A0A0D6PW35	A	Komagataeibacter europaeus NBRC 3261	purS Geu3261_0020_052	'de novo' IMP biosynthetic process [GO:0006189]	cytoplasm [GO:0005737]	ATP binding [GO:0005524]; phosphoribosylformylglycinamidine synthase activity [GO:0004642]	33014	26622.9	20838.9	37583.3	61469	47241.4	30721.4	48770.4	116227	86405	86220.2	84505.7	88271.8	34409.4	68802.1	132980
A0A0D6PW38	A	Komagataeibacter europaeus NBRC 3261	Geu3261_0015_031			ABC-type amino acid transporter activity [GO:0015424]; ATP binding [GO:0005524]; ATP hydrolysis activity [GO:0016887]	312295	282868	371475	292314	234553	285077	307214	264173	247952	320207	589928	619708	648072	380700	442299	899964
A0A0D6PWF4	A	Komagataeibacter europaeus NBRC 3261	Geu3261_0010_046				249836	207991	67952.8	52497.3	67939.4	211772	148487	176115	216958	233802	231433	338023	659245	373379	417727	671615
A0A0D6PWI8	A	Komagataeibacter europaeus NBRC 3261	Geu3261_0020_051				321218	249589	443958	214762	218377	228062	215050	196436	209209	152479	299502	450697	994455	314809	528302	913397
A0A0D6PWM9	A	Komagataeibacter europaeus NBRC 3261	hisE Geu3261_0014_039	L-histidine biosynthetic process [GO:0000105]	cytoplasm [GO:0005737]	ATP binding [GO:0005524]; phosphoribosyl-ATP diphosphatase activity [GO:0004636]					3558.73		3072.14	3454.57	4649.09		4447.15	5521.04	15643.1	7321.15	8600.26	17462
A0A0D6PWV8	A	Komagataeibacter europaeus NBRC 3261	Geu3261_0029_009	pyruvate decarboxylation to acetyl-CoA [GO:0006086]		metal ion binding [GO:0046872]; pyruvate dehydrogenase (acetyl-transferring) activity [GO:0004739]	74950.8	42430.2	56174.3	27441.8	21028.9	46426.8	37377.7	46738.3	26344.9	45235.6	45379	51266.8	74863.4	51980.2	103203	161188
A0A0D6PWW8	A	Komagataeibacter europaeus NBRC 3261	pyrG Geu3261_0029_019	'de novo' CTP biosynthetic process [GO:0044210]; pyrimidine nucleobase biosynthetic process [GO:0019856]	cytoophidium [GO:0097268]; cytosol [GO:0005829]	ATP binding [GO:0005524]; CTP synthase activity [GO:0003883]; glutaminase activity [GO:0004359]; identical protein binding [GO:0042802]; metal ion binding [GO:0046872]	16060.9	18303.2	6976.49	22072.7	20220.1	17919.1	15360.7	16934.2	15497	13214.9	30404	27041.8	71511.3	33677.3	38086.9	68504.8
A0A0D6PXD4	A	Komagataeibacter europaeus NBRC 3261	Geu3261_0021_032		cytosol [GO:0005829]	heme binding [GO:0020037]; metal ion binding [GO:0046872]; peroxidase activity [GO:0004601]	526440	307827	453019	274418	363961	439833	337936	318362	224706	279546	444715	563371	558682	593013	774024	1.02086e+06
A0A0D6PXD8	A	Komagataeibacter europaeus NBRC 3261	Geu3261_0043_055	proteolysis [GO:0006508]		serine-type endopeptidase activity [GO:0004252]	82981.3	43262.1	37147.5	35793.6	52572.1	80636.1	56322.6	61640.4	61987.9	66074.4	86220.2	46759.8	80450.3	109817	116718	255214
A0A0D6PXI4	A	Komagataeibacter europaeus NBRC 3261	ilvC Geu3261_0015_004	isoleucine biosynthetic process [GO:0009097]; L-valine biosynthetic process [GO:0009099]	cytosol [GO:0005829]	isomerase activity [GO:0016853]; ketol-acid reductoisomerase activity [GO:0004455]; magnesium ion binding [GO:0000287]; NADP binding [GO:0050661]	53536.3	34942.5	36241.5	36986.7	38013.7	35023.8	45570.1	45383.6	41067	55909.1	54454.9	61970.8	54750.9	35873.6	51601.6	104772
A0A0D6PXQ2	A	Komagataeibacter europaeus NBRC 3261	rpsE Geu3261_0037_049	ribosome biogenesis [GO:0042254]; translation [GO:0006412]	cytoplasm [GO:0005737]; small ribosomal subunit [GO:0015935]	rRNA binding [GO:0019843]; structural constituent of ribosome [GO:0003735]	54428.6	51581.8	41677.7	65621.6	48528.1	54571.9	56322.6	46738.3	51140	55909.1	104372	95773.1	189952	95175	122861	201485
A0A0D6PXX4	A	Komagataeibacter europaeus NBRC 3261	gloB Geu3261_0037_124	methylglyoxal catabolic process to D-lactate via S-lactoyl-glutathione [GO:0019243]		hydroxyacylglutathione hydrolase activity [GO:0004416]; metal ion binding [GO:0046872]	187377	116475	163087	125278	121320	130321	148487	128700	139473	147397	199668	343656	335209	80532.7	294866	443266
A0A0D6PY04	A	Komagataeibacter europaeus NBRC 3261	radA Geu3261_0035_012	proteolysis [GO:0006508]; recombinational repair [GO:0000725]	cytosol [GO:0005829]	ATP binding [GO:0005524]; ATP-dependent DNA damage sensor activity [GO:0140664]; ATP-dependent peptidase activity [GO:0004176]; damaged DNA binding [GO:0003684]; serine-type endopeptidase activity [GO:0004252]; zinc ion binding [GO:0008270]	29445	40766.2	27181.1	22072.7	35587.3	37467.3	20993	26417.3	47265.8	19822.3	20874.4	38309.2	50281.4	43194.8	25800.8	48356.3
A0A0D6PY16	A	Komagataeibacter europaeus NBRC 3261	tsf Geu3261_0052_050		cytoplasm [GO:0005737]	translation elongation factor activity [GO:0003746]	45505.8	33278.6	31711.3	41162.6	36396.1	32580.2	22529	31836.2	43391.6	35070.3	44017.7	95773.1	71511.3	53444.4	58973.2	147755
A0A0D6PY23	A	Komagataeibacter europaeus NBRC 3261	Geu3261_0043_006		cytosol [GO:0005829]	catalytic activity [GO:0003824]; cobalamin binding [GO:0031419]; iron-sulfur cluster binding [GO:0051536]; metal ion binding [GO:0046872]	74058.5	72380.9	76107.1	42952.3	79262.6	89595.7	97284.5	115152	85233.4	106736	127061	152110	111736	95175	81088.2	214917
A0A0D6PY42	A	Komagataeibacter europaeus NBRC 3261	Geu3261_0021_033		encapsulin nanocompartment [GO:0140737]		23199.1	24127	25369	23862.4	29116.9	33394.7	36353.7	30481.5	33318.5	49301.7	49917	43942.9	27934.1	22695.6	30715.2	44326.6
A0A0D6PY63	A	Komagataeibacter europaeus NBRC 3261	Geu3261_0043_056			8-oxo-dGDP phosphatase activity [GO:0044715]; kinase activity [GO:0016301]	205222	191352	235570	178968	202201	171046	143367	162568	185964	142314	217819	326755	513988	256240	319438	604454
A0A0D6PY77	A	Komagataeibacter europaeus NBRC 3261	Geu3261_0043_071	iron-sulfur cluster assembly [GO:0016226]	cytoplasm [GO:0005737]	2 iron, 2 sulfur cluster binding [GO:0051537]	196300	91516	99664.1	71587.2	59851.4	89595.7	47106.2	74510.4	92981.9	193141	81682.3	112674	245820	204992	196577	282078
A0A0D6PY95	A	Komagataeibacter europaeus NBRC 3261	trpA Geu3261_0035_077		cytosol [GO:0005829]	tryptophan synthase activity [GO:0004834]	231991	149754	217449	125278	169848	179191	163848	176115	170467	142314	226895	259151	402251	212313	258008	456698
A0A0D6PYA3	A	Komagataeibacter europaeus NBRC 3261	Geu3261_0053_015	trehalose biosynthetic process [GO:0005992]		metal ion binding [GO:0046872]; trehalose-phosphatase activity [GO:0004805]	49074.9	36606.4	55268.3	26845.2	38013.7	31765.7	30721.4	29804.1	35643.1	32020.7	44017.7	67604.5	134084	71747.3	66344.9	99399.1
A0A0D6PYC3	A	Komagataeibacter europaeus NBRC 3261	Geu3261_0060_019	cellular response to oxidative stress [GO:0034599]; heme catabolic process [GO:0042167]		ferredoxin-NADP+ reductase activity [GO:0004324]	8744.26	16639.3	15402.6	16107.1	32352.1	17104.6	11264.5	6367.25	10847.9	16772.7	17244	25351.7	21229.9	24159.8	19657.7	21491.7
A0A0D6PYS8	A	Komagataeibacter europaeus NBRC 3261	xseA Geu3261_0041_009	DNA catabolic process [GO:0006308]	cytoplasm [GO:0005737]; exodeoxyribonuclease VII complex [GO:0009318]	exodeoxyribonuclease VII activity [GO:0008855]; nucleic acid binding [GO:0003676]	124918	199671	163087	280383	202201	171046	215050	149021	271197	264298	77144.4	219715	413425	380700	294866	376105
A0A0D6PYW3	A	Komagataeibacter europaeus NBRC 3261	Geu3261_0073_006	gamma-aminobutyric acid catabolic process [GO:0009450]		succinate-semialdehyde dehydrogenase (NAD+) activity [GO:0004777]	36583.1	25790.9	25369	24459	31543.3	33394.7	45058.1	30481.5	41841.9	47268.6	58992.8	73238.2	43577.2	57105	44229.9	52386
A0A0D6PYY5	A	Komagataeibacter europaeus NBRC 3261	Geu3261_0043_043	ubiquinone biosynthetic process [GO:0006744]		lipid binding [GO:0008289]	2052.22		1177.85	1312.43	1132.32		1382.46	1151.52	2479.52	1829.75	2586.61	2140.81	2569.94	3807	2088.64	2820.78
A0A0D6PYZ3	A	Komagataeibacter europaeus NBRC 3261	infC Geu3261_0057_016	ribosome disassembly [GO:0032790]	cytosol [GO:0005829]; membrane [GO:0016020]	ribosome binding [GO:0043022]; translation initiation factor activity [GO:0003743]	65135.8	53245.7	56174.3	47724.8	43675.3	57015.4	48642.3	56221.5	46490.9	60991.8	81682.3	101407	86037.1	87853.8	79859.6	161188
A0A0D6PZ00	A	Komagataeibacter europaeus NBRC 3261	Geu3261_0068_038	thiamine biosynthetic process [GO:0009228]	cytoplasm [GO:0005737]	thiamine-phosphate diphosphorylase activity [GO:0004789]	87442.6	56573.6	57986.4	36986.7	76836.2	105886	71683.3	58253.6	85233.4	60991.8	117986	112674	346383	234277	159719	282078
A0A0D6PZB3	A	Komagataeibacter europaeus NBRC 3261	gpmI Geu3261_0037_087	glucose catabolic process [GO:0006007]; glycolytic process [GO:0006096]	cytoplasm [GO:0005737]	manganese ion binding [GO:0030145]; phosphoglycerate mutase activity [GO:0004619]						2199.17		3115.89		1880.58		1352.09	6704.19	3440.94
A0A0D6PZD7	A	Komagataeibacter europaeus NBRC 3261	pepA Geu3261_0037_112	proteolysis [GO:0006508]	cytoplasm [GO:0005737]	manganese ion binding [GO:0030145]; metalloaminopeptidase activity [GO:0070006]	21414.5	14975.4	17214.7	17300.2	23455.3	14661.1	15872.7	15579.4	24795.2	21347.1	10437.2	19718	24582	23427.7	18429.1	13029.3
A0A0D6PZF2	A	Komagataeibacter europaeus NBRC 3261	Geu3261_0080_002		cytoplasm [GO:0005737]	phosphatase activity [GO:0016791]					2426.41		1996.89	1083.79	3641.79	3151.24		5633.71		1903.5	2825.8
A0A0D6PZI8	A	Komagataeibacter europaeus NBRC 3261	Geu3261_0092_011	rRNA transcription [GO:0009303]							12940.8		16384.8	12192.6			11798.6	29295.3	13408.4	19035	28258	18805.2
A0A0D6PZP5	A	Komagataeibacter europaeus NBRC 3261	tal Geu3261_0097_015	gluconeogenesis [GO:0006094]; glycolytic process [GO:0006096]; pentose-phosphate shunt [GO:0006098]	cytoplasm [GO:0005737]	carbohydrate derivative binding [GO:0097367]; glucose-6-phosphate isomerase activity [GO:0004347]; transaldolase activity [GO:0004801]	54428.6	19135.2	51644.1	57269.8	58233.8	39096.3	42498	41996.7	51914.9	34053.7	39933.6	56337.1	41342.5	60033.4	63887.7	68504.8
A0A0D6PZR5	A	Komagataeibacter europaeus NBRC 3261	Geu3261_0077_011				9814.99	4492.61	8426.15	8351.84	7683.62	5620.09	13824.6	9483.14	7671.01	15756.2	18605.4	11267.4	7933.29	10981.7	7863.1	13432.3
A0A0D6PZU6	A	Komagataeibacter europaeus NBRC 3261	Geu3261_0052_022				437213	241270	289932	178968	315433	301367	512024	521573	402922	421860	589928	540836	804503	607655	675735	832803
A0A0D6PZX0	A	Komagataeibacter europaeus NBRC 3261	Geu3261_0092_013	formaldehyde catabolic process [GO:0046294]	cytosol [GO:0005829]	alcohol dehydrogenase (NAD+) activity [GO:0004022]; S-(hydroxymethyl)glutathione dehydrogenase (NAD+) activity [GO:0106322]; S-(hydroxymethyl)glutathione dehydrogenase (NADP+) activity [GO:0106321]; S-nitrosoglutathione reductase (NADH) activity [GO:0080007]; zinc ion binding [GO:0008270]	24091.3	19135.2	32617.3	29828	40440.1	44797.8	25089.2	35900.4	71286.1	66074.4	72606.5	135209	156431	73211.5	94602.9	201485
A0A0D6PZY9	A	Komagataeibacter europaeus NBRC 3261	Geu3261_0121_008			oxidoreductase activity, acting on the CH-OH group of donors, NAD or NADP as acceptor [GO:0016616]	43721.3	37438.4	42583.8	48321.4	44484.1	57829.9	40449.9	46738.3	65087.3	50318.2	90758.1	84505.7	45812	34409.4	31943.8	71191.2
A0A0D6Q030	A	Komagataeibacter europaeus NBRC 3261	Geu3261_0097_012				8922.72	11647.5	13590.6	14914	9705.63	11403.1	9728.45	6773.67	21695.8	8640.5	9529.6	15211	17877.8	19767.1	20886.4	32237.5
A0A0D6Q033	A	Komagataeibacter europaeus NBRC 3261	Geu3261_0052_107	cobalamin biosynthetic process [GO:0009236]			4729.04	3993.43	4711.39	5965.6	5257.21	2362.07	3993.79	4402.88	7748.49	6099.18	4492.53	6197.08	10391.5	8053.27	5528.74	10477.2
A0A0D6Q048	A	Komagataeibacter europaeus NBRC 3261	Geu3261_0052_122	L-histidine biosynthetic process [GO:0000105]		metal ion binding [GO:0046872]; phosphatase activity [GO:0016791]	27660.4	21631.1	21744.9	18493.4	21837.7	23620.7	27649.3	23707.8	19371.2	25413.2	41748.7	34365.6	44694.6	24891.9	25800.8	53729.2
A0A0D6Q075	A	Komagataeibacter europaeus NBRC 3261	Geu3261_0053_022				115995	124795	163087	149140	80071.4	154756	199689	149021	193712	177893	304040	270418	122910	146423	159719	241781
A0A0D6Q084	A	Komagataeibacter europaeus NBRC 3261	proC Geu3261_0053_032	L-proline biosynthetic process [GO:0055129]	cytoplasm [GO:0005737]	pyrroline-5-carboxylate reductase activity [GO:0004735]	71381.7	49085.9	70670.9	41162.6	54189.7	58644.4	61442.8	47415.7	72061	60991.8	49917	90139.4	189952	60765.5	66344.9	104772
A0A0D6Q0B2	A	Komagataeibacter europaeus NBRC 3261	glyS Geu3261_0134_034	arginyl-tRNA aminoacylation [GO:0006420]; glycyl-tRNA aminoacylation [GO:0006426]	cytosol [GO:0005829]	arginine-tRNA ligase activity [GO:0004814]; ATP binding [GO:0005524]; glycine-tRNA ligase activity [GO:0004820]	5621.31	3743.84	4802	4653.17	5499.85	4968.49	7680.36	5486.67	8523.34	10165.3	10891	7887.19	8715.45	12446	8968.85	7925.06
A0A0D6Q0H5	A	Komagataeibacter europaeus NBRC 3261	Geu3261_0072_010	cellulose biosynthetic process [GO:0030244]			41936.8	32446.6	30805.3	31021.1	33160.9	31765.7	28673.3	27094.7	28669.4	24905	34488.1	45633.1	52516.1	28552.5	29486.6	45669.8
A0A0D6Q0P4	A	Komagataeibacter europaeus NBRC 3261	Geu3261_0079_010				7584.31	4742.2	4258.38	4414.54	5338.09	5457.19	9216.43	2777.2	8523.34	8640.5	14521.3	9577.31	6368.98	6003.34	5405.88	11686.1
A0A0D6Q0T3	A	Komagataeibacter europaeus NBRC 3261	Geu3261_0137_011	tricarboxylic acid cycle [GO:0006099]		4 iron, 4 sulfur cluster binding [GO:0051539]; fumarate hydratase activity [GO:0004333]; metal ion binding [GO:0046872]; protein homodimerization activity [GO:0042803]	26768.1	35774.5	37147.5	29828	28308.1	23620.7	43010	33191	29444.3	34053.7	28588.8	39436	40225.1	45391.1	44229.9	37610.5
A0A0D6Q0X0	A	Komagataeibacter europaeus NBRC 3261	Geu3261_0087_010			hydrolase activity [GO:0016787]	98149.9	80700.5	68858.8	113346	71174.6	97740.7	117765	67736.7	139473	142314	131599	208447	178778	153744	97060.1	228349
A0A0D6Q105	A	Komagataeibacter europaeus NBRC 3261	rpmE Geu3261_0156_030	translation [GO:0006412]	ribonucleoprotein complex [GO:1990904]; ribosome [GO:0005840]	rRNA binding [GO:0019843]; structural constituent of ribosome [GO:0003735]		4243.02	4802	1730.02	3235.21	3013.67	4352.2	3048.15	4649.09	1778.93	4991.7	4281.62	4469.46	2708.83
A0A0D6Q114	A	Komagataeibacter europaeus NBRC 3261	dapF Geu3261_0134_010	lysine biosynthetic process via diaminopimelate [GO:0009089]	cytosol [GO:0005829]	diaminopimelate epimerase activity [GO:0008837]	24983.6	28286.8	18120.7	19686.5	25072.9	27693.2	23553.1	22353.1	24795.2	21855.4	16336.5	31548.8	23464.7	53444.4	23343.6	16118.8
A0A0D6Q147	A	Komagataeibacter europaeus NBRC 3261	mtnA Geu3261_0072_016	L-methionine salvage from methylthioadenosine [GO:0019509]		S-methyl-5-thioribose-1-phosphate isomerase activity [GO:0046523]	8565.81	7903.66	9060.37	9544.96	5823.38	8959.57	5120.24	4673.83	10847.9	7623.97	7260.65	11830.8	16760.5	20499.2	15971.9	18805.2
A0A0D6Q1A2	A	Komagataeibacter europaeus NBRC 3261	dadA Geu3261_0141_005	D-alanine catabolic process [GO:0055130]	cytoplasm [GO:0005737]; plasma membrane [GO:0005886]	D-amino-acid dehydrogenase activity [GO:0008718]	48182.7	37438.4	37147.5	33407.4	31543.3	48870.4	56322.6	41996.7	38742.5	45743.8	72606.5	52393.5	53633.5	51980.2	27029.4	52386
A0A0D6Q1A5	A	Komagataeibacter europaeus NBRC 3261	Geu3261_0080_004			oxidoreductase activity, acting on the CH-OH group of donors, NAD or NADP as acceptor [GO:0016616]	20522.2	24127	19026.8	16703.7	16984.8	15475.6	15872.7	13547.3	17046.7	12198.4	19513	29858.7	73746.1	19035	44229.9	84623.5
A0A0D6Q1A8	A	Komagataeibacter europaeus NBRC 3261	Geu3261_0169_001			catalytic activity [GO:0003824]; iron-sulfur cluster binding [GO:0051536]; metal ion binding [GO:0046872]	63351.3	36606.4	49832.1	95449.6	24264.1	42354.3	71683.3	29126.8	63537.6	66074.4	63530.7	107041	201126	95175	90917.1	228349
A0A0D6Q1N2	A	Komagataeibacter europaeus NBRC 3261	ahcY Geu3261_0121_006	L-homocysteine biosynthetic process [GO:0071269]; one-carbon metabolic process [GO:0006730]; S-adenosylmethionine cycle [GO:0033353]	cytosol [GO:0005829]	adenosylhomocysteinase activity [GO:0004013]	21414.5	26622.9	31711.3	22072.7	18602.5	22806.2	13312.6	19643.6	16271.8	19314.1	25412.3	27605.2	39107.8	30016.7	28258	32237.5
A0A0D6Q1R4	A	Komagataeibacter europaeus NBRC 3261	mscL Geu3261_0156_031		plasma membrane [GO:0005886]	mechanosensitive monoatomic ion channel activity [GO:0008381]	24983.6	24958.9	32617.3	31617.7	21837.7	30136.7	45570.1	39287.3	24020.3	28971.1	44017.7	38872.6	40225.1	23427.7	24572.2	55072.5
A0A0D6Q1T1	A	Komagataeibacter europaeus NBRC 3261	argJ Geu3261_0169_043	L-arginine biosynthetic process [GO:0006526]; ornithine biosynthetic process [GO:0006592]	cytoplasm [GO:0005737]	L-glutamate N-acetyltransferase activity [GO:0004042]; L-glutamate N-acetyltransferase activity, acting on acetyl-L-ornithine as donor [GO:0004358]	21414.5	18303.2	14496.6	15510.6	21028.9	11403.1	15360.7	15579.4	20146.1	19822.3	19059.2	26478.4	20112.6	20499.2	22115	37610.5
A0A0D6Q1T7	A	Komagataeibacter europaeus NBRC 3261	thiM Geu3261_0156_056	thiamine biosynthetic process [GO:0009228]; thiamine diphosphate biosynthetic process [GO:0009229]		ATP binding [GO:0005524]; hydroxyethylthiazole kinase activity [GO:0004417]; magnesium ion binding [GO:0000287]	205222	249589	235570	214762	210289	325802	307214	318362	193712	228719	281350	338023	357557	417306	172005	376105
A0A0D6Q1V2	A	Komagataeibacter europaeus NBRC 3261	Geu3261_0157_014			ATP binding [GO:0005524]; kinase activity [GO:0016301]; metal ion binding [GO:0046872]; pyruvate, phosphate dikinase activity [GO:0050242]	8476.58	3494.25	12684.5	7158.72	8088.02	10588.6	7680.36	5825.36	6973.64	4371.08	5899.28	16337.8	21229.9	20499.2	15971.9	20148.5
A0A0D6Q1V4	A	Komagataeibacter europaeus NBRC 3261	Geu3261_0133_005		plasma membrane [GO:0005886]	efflux transmembrane transporter activity [GO:0015562]	66028.1	73212.8	76107.1	58462.9	53380.9	79821.6	50690.4	52834.6	56564	60991.8	63530.7	84505.7	134084	73211.5	90917.1	127607
A0A0D6Q1X0	A	Komagataeibacter europaeus NBRC 3261	Geu3261_0133_020	glycerol-3-phosphate catabolic process [GO:0046168]	glycerol-3-phosphate dehydrogenase (FAD) complex [GO:0009331]	glycerol-3-phosphate dehydrogenase (quinone) activity [GO:0004368]	16060.9	9983.57	9060.37	8948.4	7845.38	8959.57	6656.31	7451.04	8523.34	10673.6	11344.8	20844.7	20112.6	19035	17200.5	26864.6
A0A0D6Q1Z3	A	Komagataeibacter europaeus NBRC 3261	Geu3261_0186_003			endonuclease activity [GO:0004519]; hydrolase activity [GO:0016787]; mRNA binding [GO:0003729]	33906.3	17471.2	36241.5	20879.6	28308.1	19548.1	21505	19643.6	17821.5	20330.6	36303.2	42816.2	122910	19767.1	47915.8	59102.1
A0A0D6Q207	A	Komagataeibacter europaeus NBRC 3261	Geu3261_0188_011				83873.5	58237.5	99664.1	56673.2	113232	105886	87044	101605	123976	91487.6	127061	169011	212299	109817	108118	147755
A0A0D6Q248	A	Komagataeibacter europaeus NBRC 3261	Geu3261_0111_034	regulation of DNA-templated transcription [GO:0006355]			178454	141434			137496			108379		137231		247883			245722	577589
A0A0D6Q284	A	Komagataeibacter europaeus NBRC 3261	Geu3261_0169_052	cell division [GO:0051301]; protein transport [GO:0015031]	plasma membrane [GO:0005886]	transmembrane transporter activity [GO:0022857]	41044.5	43262.1	33523.4	39969.5	30734.5	57015.4	71683.3	58930.9	29444.3	50826.5	63530.7	31548.8	31286.2	56372.9	44229.9	41640.1
A0A0D6Q299	A	Komagataeibacter europaeus NBRC 3261	Geu3261_0141_012	carbohydrate metabolic process [GO:0005975]		deacetylase activity [GO:0019213]; hydrolase activity [GO:0016787]; metal ion binding [GO:0046872]; transferase activity [GO:0016740]	16953.2	15807.3	13590.6	14914	17793.6	13032.1	14848.7	12870	22470.6	17281	16790.2	24788.3	18995.2	13178.1	17200.5	25521.4
A0A0D6Q2D6	A	Komagataeibacter europaeus NBRC 3261	Geu3261_0216_004	DNA synthesis involved in DNA repair [GO:0000731]; DNA-templated DNA replication [GO:0006261]		ATP binding [GO:0005524]; ATP hydrolysis activity [GO:0016887]; DNA binding [GO:0003677]; enzyme activator activity [GO:0008047]; single-stranded DNA helicase activity [GO:0017116]	21414.5	18303.2	15402.6	20879.6	21028.9	18733.6	28161.3	23707.8	18596.4	24396.7	22235.7	25915.1	33520.9	19767.1	27029.4	28207.8
A0A0D6Q2E7	A	Komagataeibacter europaeus NBRC 3261	Geu3261_0188_010	inositol metabolic process [GO:0006020]; phosphatidylinositol phosphate biosynthetic process [GO:0046854]; signal transduction [GO:0007165]		inositol monophosphate 1-phosphatase activity [GO:0008934]; metal ion binding [GO:0046872]	29445	22463	29899.2	20879.6	21837.7	26878.7	28161.3	20321	38742.5	24905	36757	45069.7	65924.5	42462.7	49144.4	102086
A0A0D6Q2H4	A	Komagataeibacter europaeus NBRC 3261	Geu3261_0241_007			oxidoreductase activity [GO:0016491]	43721.3	99835.7	60704.5	55480.1	64704.2	105886	71683.3	74510.4	100730	55909.1	49917	135209	71511.3	131781	101975	80593.8
A0A0D6Q2M3	A	Komagataeibacter europaeus NBRC 3261	hflX Geu3261_0263_007		cytoplasm [GO:0005737]	GTP binding [GO:0005525]; GTPase activity [GO:0003924]; metal ion binding [GO:0046872]; ribosome binding [GO:0043022]	28552.7	14975.4	13590.6	10141.5	15367.2	18733.6	15360.7	9483.14	13947.3	10165.3	9529.6	30422	61455.1	31480.9	24572.2	36267.2
A0A0D6Q2N5	A	Komagataeibacter europaeus NBRC 3261	Geu3261_0138_004	DNA recombination [GO:0006310]; DNA repair [GO:0006281]; SOS response [GO:0009432]	bacterial nucleoid [GO:0043590]	ATP binding [GO:0005524]	36583.1	31614.6	41677.7	29828	33160.9	35838.3	37889.8	33868.3	34868.2	37103.3	49917	46196.4	53633.5	38070	38086.9	61788.6
A0A0D6Q2P5	A	Komagataeibacter europaeus NBRC 3261	Geu3261_0156_038	phosphorelay signal transduction system [GO:0000160]			107073	99835.7	135906	95449.6	97056.3	122176	112645	121926	108479	182975	186054	191546	290515	248919	159719	349240
A0A0D6Q2P9	A	Komagataeibacter europaeus NBRC 3261	Geu3261_0156_043	cysteine transport [GO:0042883]	plasma membrane [GO:0005886]	ABC-type transporter activity [GO:0140359]; ATP binding [GO:0005524]; ATP hydrolysis activity [GO:0016887]	98149.9	69053	99664.1	137209	97056.3	114031	174088	209984	53464.6	132149	167902	112674	58103	124460	98288.7	161188
A0A0D6Q2W8	A	Komagataeibacter europaeus NBRC 3261	Geu3261_0222_018			flavin adenine dinucleotide binding [GO:0050660]; oxidoreductase activity, acting on the CH-CH group of donors [GO:0016627]	9814.99	9983.57	11778.5	10141.5	8896.82	8145.06	19456.9	10837.9	17046.7	10165.3	18151.6	14647.6	6927.66	13178.1	13514.7	14775.5
A0A0D6Q395	A	Komagataeibacter europaeus NBRC 3261	pnp Geu3261_0254_004	mRNA catabolic process [GO:0006402]; RNA processing [GO:0006396]	cytosol [GO:0005829]	3'-5'-RNA exonuclease activity [GO:0000175]; magnesium ion binding [GO:0000287]; polyribonucleotide nucleotidyltransferase activity [GO:0004654]; RNA binding [GO:0003723]	16060.9	18303.2	15402.6	13720.9	19411.3	20362.7	9728.45	22353.1	37967.6	34053.7	33126.7	67604.5	111736	44659	57744.6	147755
A0A0D6Q3C7	A	Komagataeibacter europaeus NBRC 3261	hfq Geu3261_0263_008	regulation of DNA-templated transcription [GO:0006355]; regulation of RNA stability [GO:0043487]; regulation of translation, ncRNA-mediated [GO:0045974]	cytosol [GO:0005829]	RNA binding [GO:0003723]	3212.18	6988.5	3533.55	3937.3	2911.69	4072.53	2560.12	3590.04	5811.37	2846.28	2949.64	6760.45	10838.4	13178.1	8477.4	11014.5
A0A0D6Q3D9	A	Komagataeibacter europaeus NBRC 3261	Geu3261_0264_009		cytosol [GO:0005829]	deaminase activity [GO:0019239]; metal ion binding [GO:0046872]	38367.7	20799.1	48020	37583.3	8896.82	28507.7	39425.8	39287.3	37967.6	55909.1	39479.8	54083.6	67041.9	50515.9	51601.6	100742
A0A0D6Q3R8	A	Komagataeibacter europaeus NBRC 3261	Geu3261_0169_050			fatty acyl-CoA hydrolase activity [GO:0047617]	4282.9	4575.8	5436.22	5249.73	6308.66	8959.57	4761.82	8128.4	6973.64	15247.9	8168.23	9013.94	8156.76	6735.46	6757.35	6313.18
A0A0D6Q3T3	A	Komagataeibacter europaeus NBRC 3261	Geu3261_0222_010			electron transfer activity [GO:0009055]; heme binding [GO:0020037]; metal ion binding [GO:0046872]	196300	174712	144966	178968	129408	195481	194569	230305	154970	177893	290426	230982	189952	204992	245722	510428
A0A0D6Q461	A	Komagataeibacter europaeus NBRC 3261	Geu3261_0479_011				8208.9	5490.96	9966.41	10738.1	12940.8	17919.1	5632.26	14224.7	22470.6	20838.9	26319.8	42816.2	45812	25624	24572.2	57758.9
A0A0D6Q4B9	A	Komagataeibacter europaeus NBRC 3261	Geu3261_0216_001	proton-transporting ATP synthase complex assembly [GO:0043461]			29445	23295	17214.7	23862.4	22646.5	23620.7	23553.1	26417.3	21695.8	12198.4	27681.2	37182.5	49164.1	32945.2	31943.8	40296.9
A0A0D6Q4J0	A	Komagataeibacter europaeus NBRC 3261	Geu3261_0229_006	putrescine biosynthetic process from arginine, via ornithine [GO:0033387]	cytoplasm [GO:0005737]	ornithine decarboxylase activity [GO:0004586]	6870.49	17471.2	16308.7	11334.6	14558.4	16290.1	17408.8	13547.3	17821.5	15247.9	11798.6	18591.2	13408.4	27820.4	18429.1	4701.31
A0A0D6Q4R8	A	Komagataeibacter europaeus NBRC 3261	Geu3261_0241_001	tyrosine biosynthetic process [GO:0006571]		NAD+ binding [GO:0070403]; prephenate dehydrogenase (NAD+) activity [GO:0008977]; prephenate dehydrogenase (NADP+) activity [GO:0004665]	18737.7	19135.2	28087.2	26845.2	19411.3	26064.2	40449.9	20998.4	19371.2	26429.8	30404	29858.7	39107.8	39534.2	20886.4	20148.5
A0A0D6Q4X9	A	Komagataeibacter europaeus NBRC 3261	Geu3261_0263_006	inositol metabolic process [GO:0006020]; signal transduction [GO:0007165]		inositol monophosphate 1-phosphatase activity [GO:0008934]; metal ion binding [GO:0046872]	1963	1996.71		2266.93	5176.33	4887.04	2355.31	3251.36	10073	8132.23	6353.07	18027.9	10391.5	8053.27	9460.29	22834.9
A0A0D6Q517	A	Komagataeibacter europaeus NBRC 3261	Geu3261_0421_002		plasma membrane [GO:0005886]	efflux transmembrane transporter activity [GO:0015562]	6335.13	7737.27	7248.3	5548.01	25072.9	29322.2	18432.9	16934.2	8523.34	23888.4	32219.1	28731.9	24582	22695.6	13514.7	25521.4
A0A0D6Q5G9	A	Komagataeibacter europaeus NBRC 3261	Geu3261_0370_010			oxidoreductase activity [GO:0016491]						2850.77	1945.69	2980.41			3902.6	1802.79	5363.35	4905.17	3071.52
A0A0D6Q619	A	Komagataeibacter xylinus NBRC 13693	Gxy13693_011_007	cysteine biosynthetic process from serine [GO:0006535]	cytoplasm [GO:0005737]	serine O-acetyltransferase activity [GO:0009001]	89227.2	54909.6	86979.6	57866.3	70365.8	70862	56322.6	81284	64312.5	66074.4	81682.3	118308	212299	124460	108118	174620
A0A0D6Q6F9	A	Komagataeibacter xylinus NBRC 13693	pyrH Gxy13693_003_006	'de novo' CTP biosynthetic process [GO:0044210]; UDP biosynthetic process [GO:0006225]	cytosol [GO:0005829]	ATP binding [GO:0005524]; UMP kinase activity [GO:0033862]	16060.9	9151.6	19026.8	11931.2	12940.8	14661.1	19968.9	14902.1	32543.7	24905		38309.2	18995.2	35141.5	20886.4	32237.5
A0A0D6Q7J0	A	Komagataeibacter xylinus NBRC 13693	Gxy13693_022_120	proteolysis [GO:0006508]	periplasmic space [GO:0042597]	serine-type endopeptidase activity [GO:0004252]										2744.63	2813.5		2793.41	3001.67
A0A0D6Q7U9	A	Komagataeibacter xylinus NBRC 13693	Gxy13693_022_122			oxidoreductase activity [GO:0016491]	5978.22	7654.07	6885.88	5428.7	3963.13	4887.04	9216.43	8128.4	7748.49	11181.8	5445.49	7323.82	17877.8	6076.55		96.7126
A0A0D6Q849	A	Komagataeibacter xylinus NBRC 13693	Gxy13693_017_038			glucose-1-phosphate thymidylyltransferase activity [GO:0008879]; metal ion binding [GO:0046872]	115995	83196.4	90603.7	56673.2	80880.2	97740.7	51202.4	74510.4	85233.4	81322.3	68068.6	112674	223473	146423	135147	134323
A0A0D6Q873	A	Komagataeibacter xylinus NBRC 13693	pdxA Gxy13693_022_131	pyridoxal phosphate biosynthetic process [GO:0042823]; pyridoxine biosynthetic process [GO:0008615]	cytoplasm [GO:0005737]	4-hydroxythreonine-4-phosphate dehydrogenase activity [GO:0050570]; cobalt ion binding [GO:0050897]; magnesium ion binding [GO:0000287]; NAD binding [GO:0051287]; zinc ion binding [GO:0008270]	2944.5	4076.62	3261.73			2362.07	4659.42	1828.89		3862.81	10891	6760.45	11173.6	11713.8	5405.88	9402.61
A0A0D6Q8C7	A	Komagataeibacter xylinus NBRC 13693	glyQ Gxy13693_024_009	glycyl-tRNA aminoacylation [GO:0006426]	cytosol [GO:0005829]	ATP binding [GO:0005524]; glycine-tRNA ligase activity [GO:0004820]	16060.9	7986.86	11778.5	10141.5	16176	16290.1	8192.38	10837.9	22470.6	21855.4	33126.7	37745.9	111736	124460	50373	147755
A0A0D6Q8D5	A	Komagataeibacter xylinus NBRC 13693	Gxy13693_018_045		encapsulin nanocompartment [GO:0140737]		36583.1	32446.6	66140.7	22072.7	32352.1	138466	143367	39964.6	139473	132149	145213	163378	87154.5	87853.8	98288.7	24178.1
A0A0D6Q8E8	A	Komagataeibacter xylinus NBRC 13693	Gxy13693_016_014	regulation of nitrogen utilization [GO:0006808]	cytosol [GO:0005829]	ATP binding [GO:0005524]; enzyme regulator activity [GO:0030234]	24091.3	29118.7	32617.3	31021.1	37204.9	40725.3	50178.3	47415.7	25570	50826.5	49917	45633.1	36873	32945.2	34401.1	36267.2
A0A0D6QCF7	A	Komagataeibacter xylinus NBRC 13693	trpF Gxy13693_050_006	L-tryptophan biosynthetic process [GO:0000162]		phosphoribosylanthranilate isomerase activity [GO:0004640]					5904.26	8063.61	7680.36	12870	11622.7	16772.7	23143.3	28731.9	21229.9	17570.8	18429.1	47013.1
A0A0D6QDS3	A	Komagataeibacter xylinus NBRC 13693	Gxy13693_239_030	2-oxoglutarate metabolic process [GO:0006103]; cellular respiration [GO:0045333]	cytoplasm [GO:0005737]; transferase complex [GO:1990234]	dihydrolipoyl dehydrogenase (NADH) activity [GO:0004148]; flavin adenine dinucleotide binding [GO:0050660]	2319.91	1830.32	3624.15	3042.46	16176	6353.15	3788.98	15579.4	17821.5	14231.4	17244	25915.1	31286.2	15374.4	13514.7	34924
A0A0D6QE39	A	Komagataeibacter xylinus NBRC 13693	Gxy13693_239_026		cytoplasm [GO:0005737]	ATP binding [GO:0005524]; ATP hydrolysis activity [GO:0016887]	8922.72	9983.57	5889.24	10738.1	13749.6	20362.7	9216.43	20321	32543.7	33037.2	21781.9	50140	31286.2	16838.6	18429.1	36267.2
A0A0K0KDP1	A	Acetobacter tropicalis	groEL	protein refolding [GO:0042026]		ATP binding [GO:0005524]; ATP-dependent protein folding chaperone [GO:0140662]; isomerase activity [GO:0016853]			9966.41	15510.6	10514.4	17919.1	9728.45	10837.9	15497	29479.4	12706.1	3774.59	17877.8	5710.5	15971.9	11820.4
A0A0K0T7W8	A	Acetobacter pasteurianus (Acetobacter turbidans)					19630	9151.6	17214.7	10141.5	6308.66	13032.1	11264.5	8128.4	10073	15247.9	13159.9	21408.1	23464.7	15374.4	15971.9	34924
A0A0M0ECI2	A	Komagataeibacter europaeus (Gluconacetobacter europaeus)	gpt KOEU_35620	GMP salvage [GO:0032263]; IMP salvage [GO:0032264]; purine ribonucleoside salvage [GO:0006166]; XMP salvage [GO:0032265]	cytosol [GO:0005829]; plasma membrane [GO:0005886]	guanine phosphoribosyltransferase activity [GO:0052657]; hypoxanthine phosphoribosyltransferase activity [GO:0004422]; magnesium ion binding [GO:0000287]; xanthine phosphoribosyltransferase activity [GO:0000310]	8119.67	21631.1	8697.96	7158.72	9705.63	10588.6	4352.2	5960.83	7748.49	5082.65	12706.1	23661.6	24582	27820.4	15971.9	22834.9
A0A0M0EDB8	A	Komagataeibacter europaeus (Gluconacetobacter europaeus)	KOEU_32360			hydrolase activity, acting on ester bonds [GO:0016788]	70489.5	29950.7	27181.1	30424.6	24264.1	36652.8	24065.1	25062.6	45716.1	44727.3	54454.9	78871.9	98328.1	54908.6	63887.7	134323
A0A0M0EDP3	A	Komagataeibacter europaeus (Gluconacetobacter europaeus)	KOEU_31360		membrane [GO:0016020]		5175.17	4575.8	4439.58	5965.6	6308.66	3339.47		5486.67	4881.55	7115.71	7260.65	6760.45		3514.15	5897.32	5507.25
A0A0M0EEE4	A	Komagataeibacter europaeus (Gluconacetobacter europaeus)	rhdA KOEU_28600			thiosulfate-cyanide sulfurtransferase activity [GO:0004792]	38367.7	22463	50738.1	34003.9	25072.9	26064.2	31233.4	29126.8	32543.7	35578.5	44925.3	73238.2	109502	58569.2	68802.1	128950
A0A0M0EER7	A	Komagataeibacter europaeus (Gluconacetobacter europaeus)	ftsA KOEU_27690	FtsZ-dependent cytokinesis [GO:0043093]	cell division site [GO:0032153]; cytoplasmic side of plasma membrane [GO:0009898]		14276.3	6655.71	11778.5	26845.2	10514.4	11403.1	13312.6	15579.4	16271.8	19822.3	24050.9	19718	10056.3	13178.1	13514.7	18805.2
A0A0M0EES5	A	Komagataeibacter europaeus (Gluconacetobacter europaeus)	cgtA obg KOEU_27480	ribosome biogenesis [GO:0042254]	cytoplasm [GO:0005737]	GTP binding [GO:0005525]; GTPase activity [GO:0003924]; magnesium ion binding [GO:0000287]; ribosome binding [GO:0043022]	7673.54	9151.6	13590.6	10141.5	11323.2	9774.07	9728.45	10837.9	12397.6	6099.18	11344.8	14084.3	12291	18302.9	12163.2	20148.5
A0A0M0EF24	A	Komagataeibacter europaeus (Gluconacetobacter europaeus)	tpiA2 tpiA KOEU_25840	gluconeogenesis [GO:0006094]; glyceraldehyde-3-phosphate biosynthetic process [GO:0046166]; glycerol catabolic process [GO:0019563]; glycolytic process [GO:0006096]	cytosol [GO:0005829]	triose-phosphate isomerase activity [GO:0004807]	12491.8	10815.5	12684.5	10738.1	11323.2	12217.6	9216.43	9483.14	9298.19	9657.03	13159.9	18027.9	17877.8	13178.1	14743.3	20148.5
A0A0M0EF86	A	Komagataeibacter europaeus (Gluconacetobacter europaeus)	adhT2 KOEU_25250		cytoplasm [GO:0005737]	alcohol dehydrogenase (NAD+) activity [GO:0004022]; zinc ion binding [GO:0008270]	3122.95	1913.52	2083.89	1372.09	1698.48	1547.56	3430.56	2303.05	2169.58	1575.62	5899.28	5577.37	9385.86	3733.79	5651.6	14775.5
A0A0M0EFC9	A	Komagataeibacter europaeus (Gluconacetobacter europaeus)	KOEU_25580				7405.85	4742.2	4258.38	7158.72	11323.2	11403.1	5632.26	13547.3	10847.9	14231.4	10891	22534.8	12291	8785.38	9214.57	17462
A0A0M0EFJ6	A	Komagataeibacter europaeus (Gluconacetobacter europaeus)	eda KOEU_28080			2-dehydro-3-deoxy-phosphogluconate aldolase activity [GO:0008675]	41044.5	26622.9	19026.8	31617.7	21837.7	26878.7	30209.4	29126.8	39517.3	45743.8	45379	43942.9	25699.4	32213.1	40544.1	72534.4
A0A0M0EFP3	A	Komagataeibacter europaeus (Gluconacetobacter europaeus)	murB KOEU_27660	cell division [GO:0051301]; cell wall organization [GO:0071555]; peptidoglycan biosynthetic process [GO:0009252]; regulation of cell shape [GO:0008360]	cytosol [GO:0005829]	FAD binding [GO:0071949]; UDP-N-acetylmuramate dehydrogenase activity [GO:0008762]	4996.72	27454.8	26275.1	35793.6	31543.3	27693.2	27137.3	31158.9	16271.8	32528.9	23143.3	38309.2	42459.9	28552.5	24572.2	33580.8
A0A0M0EFW4	A	Komagataeibacter europaeus (Gluconacetobacter europaeus)	KOEU_23760			peptidoglycan binding [GO:0042834]	18737.7	14975.4	20838.9	17300.2	15367.2	18733.6	15872.7	24385.2	26344.9	14739.7	20420.6	31548.8	22347.3	30016.7	29486.6	42983.4
A0A0M0EFY6	A	Komagataeibacter europaeus (Gluconacetobacter europaeus)	argS KOEU_23750	arginyl-tRNA aminoacylation [GO:0006420]	cytoplasm [GO:0005737]	arginine-tRNA ligase activity [GO:0004814]; ATP binding [GO:0005524]			17214.7	15510.6		17919.1		19643.6	16271.8	15247.9	20874.4	28168.6		10981.7	14743.3	37610.5
A0A0M0EG03	A	Komagataeibacter europaeus (Gluconacetobacter europaeus)	KOEU_22660									6841.85	7680.36	8805.77	6043.82	13214.9	10891	5352.03	1229.1	3294.52	2702.94	1182.04
A0A0M0EG19	A	Komagataeibacter europaeus (Gluconacetobacter europaeus)	trpE KOEU_25860	L-tryptophan biosynthetic process [GO:0000162]		anthranilate synthase activity [GO:0004049]; metal ion binding [GO:0046872]	29445	14975.4	25369	36390.2	21837.7	25249.7	30209.4	30481.5	30994	30495.9	30857.8	32675.5	21229.9	21231.3	27029.4	44326.6
A0A0M0EG25	A	Komagataeibacter europaeus (Gluconacetobacter europaeus)	acoA1 pdhA KOEU_25910	pyruvate decarboxylation to acetyl-CoA [GO:0006086]		pyruvate dehydrogenase (acetyl-transferring) activity [GO:0004739]	15168.6	20799.1	7610.71	11334.6	16984.8	15475.6	10752.5	18966.3	10847.9	17789.3	8622.02	21971.5	16760.5	24159.8	24572.2	6178.86
A0A0M0EGA5	A	Komagataeibacter europaeus (Gluconacetobacter europaeus)	csbX2 KOEU_21890		membrane [GO:0016020]	transmembrane transporter activity [GO:0022857]	29445	15807.3	23557	30424.6	13749.6	30951.2	23553.1	31836.2	68961.6	26429.8	42202.5	42816.2	23464.7	39534.2	27029.4	57758.9
A0A0M0EGD5	A	Komagataeibacter europaeus (Gluconacetobacter europaeus)	KOEU_22310	protein stabilization [GO:0050821]	cytosol [GO:0005829]	unfolded protein binding [GO:0051082]	7851.99	14143.4	11778.5	3460.05	9705.63	5457.19	8192.38	8805.77	5036.52	8132.23	14975.1	11830.8	22347.3	10249.6	7248.79	17462
A0A0M0EGE0	A	Komagataeibacter europaeus (Gluconacetobacter europaeus)	pucA KOEU_25700			xanthine dehydrogenase activity [GO:0004854]	7138.17	4825.39	9060.37	4653.17	4852.81	5294.29	8192.38	6164.04	6431.25	8132.23	8622.02	9013.94	12291	7321.15	6143.05	8462.35
A0A0M0EGJ6	A	Komagataeibacter europaeus (Gluconacetobacter europaeus)	gno3 KOEU_21080			gluconate 5-dehydrogenase activity [GO:0008874]	14276.3	14143.4	28087.2	11334.6	16176	17919.1	11264.5	15579.4	13947.3	13214.9	20420.6	21971.5	49164.1	12446	29486.6	65818.3
A0A0M0EGK6	A	Komagataeibacter europaeus (Gluconacetobacter europaeus)	plcN3 KOEU_21400	phospholipid catabolic process [GO:0009395]		acid phosphatase activity [GO:0003993]; phosphatidylcholine phospholipase C activity [GO:0034480]	4639.81	8319.64	5526.83	4772.48	4771.93		5632.26	5893.09	6043.82	5082.65	7260.65	12394.2	17877.8	6955.09	14743.3	21491.7
A0A0M0EGL1	A	Komagataeibacter europaeus (Gluconacetobacter europaeus)	KOEU_21450	lipid catabolic process [GO:0016042]		triacylglycerol lipase activity [GO:0004806]	6335.13	8236.44	5979.85	18493.4	14558.4	13032.1	13312.6	25739.9	25570	29987.6	28588.8	29858.7	18995.2	21963.5	17200.5	21491.7
A0A0M0EGN1	A	Komagataeibacter europaeus (Gluconacetobacter europaeus)	pstS2 KOEU_20130	phosphate ion transmembrane transport [GO:0035435]	ATP-binding cassette (ABC) transporter complex [GO:0043190]	phosphate ion binding [GO:0042301]		3411.05	4530.19	3042.46		2687.87	5632.26	4470.62	3796.76	12198.4	13613.7	6197.08	7821.55	5930.13	4914.44	14775.5
A0A0M0EGN9	A	Komagataeibacter europaeus (Gluconacetobacter europaeus)	dfa1 KOEU_21480			FMN binding [GO:0010181]; riboflavin reductase (NADPH) activity [GO:0042602]		4575.8	6614.07	2624.86	1213.2	2850.77	2048.09	10160.5	6973.64	2439.67	2949.64	8450.57	3910.78	7028.3	5897.32
A0A0M0EGP5	A	Komagataeibacter europaeus (Gluconacetobacter europaeus)	bglB1 KOEU_20210	carbohydrate metabolic process [GO:0005975]		beta-glucosidase activity [GO:0008422]	19630	14143.4	28993.2	19089.9	12940.8	14661.1	18432.9	16934.2	17046.7	18297.5	24050.9	30422	43577.2	22695.6	28258	47013.1
A0A0M0EGQ2	A	Komagataeibacter europaeus (Gluconacetobacter europaeus)	KOEU_20220			peptidoglycan binding [GO:0042834]	7673.54	7986.86	22650.9	7755.28	12132	7656.36	9728.45	8805.77	10073	14231.4	20874.4	16901.1	25699.4	13910.2	18429.1	42983.4
A0A0M0EGR1	A	Komagataeibacter europaeus (Gluconacetobacter europaeus)	kup KOEU_20260		plasma membrane [GO:0005886]	potassium ion transmembrane transporter activity [GO:0015079]; symporter activity [GO:0015293]	8922.72	7986.86	15402.6	10738.1	10514.4	13032.1	15360.7	13547.3	6973.64	14739.7	18151.6	18027.9	17877.8	20499.2	17200.5	21491.7
A0A0M0EGU2	A	Komagataeibacter europaeus (Gluconacetobacter europaeus)	KOEU_20660				17845.4	12479.5	19026.8	11334.6	12132	16290.1	17920.8	14224.7	20920.9	15247.9	19966.8	26478.4	30168.8	15374.4	19657.7	44326.6
A0A0M0EGX0	A	Komagataeibacter europaeus (Gluconacetobacter europaeus)	topA KOEU_19160	DNA topological change [GO:0006265]	chromosome [GO:0005694]	DNA binding [GO:0003677]; DNA topoisomerase type I (single strand cut, ATP-independent) activity [GO:0003917]; zinc ion binding [GO:0008270]	31229.5	28286.8	18120.7	28634.9	27499.3	40725.3	46082.1	37255.2	27894.6	47268.6	49917	41126.1	18995.2	45391.1	28258	29551.1
A0A0M0EH08	A	Komagataeibacter europaeus (Gluconacetobacter europaeus)	KOEU_19560				27660.4	9983.57	17214.7	12527.8	12132	16290.1	11264.5	10837.9	13172.4		14067.5	18591.2	34638.3	40266.3	40544.1	37610.5
A0A0M0EH23	A	Komagataeibacter europaeus (Gluconacetobacter europaeus)	KOEU_19720				12491.8	16639.3	16308.7	12527.8	12940.8	16290.1	14336.7	11515.2	9298.19	7623.97	14521.3	28168.6	37990.4	28552.5	40544.1	49699.5
A0A0M0EH24	A	Komagataeibacter europaeus (Gluconacetobacter europaeus)	hisD1 hisD KOEU_19600	L-histidine biosynthetic process [GO:0000105]	cytosol [GO:0005829]	histidinol dehydrogenase activity [GO:0004399]; NAD binding [GO:0051287]; zinc ion binding [GO:0008270]	3836.77	2828.68	3080.53	3519.7	3396.97	4724.14	10240.5	4538.36	1937.12	7115.71	10437.2	6760.45	4357.72	3074.88	3562.97	9268.29
A0A0M0EH64	A	Komagataeibacter europaeus (Gluconacetobacter europaeus)	maeA KOEU_18230	malate metabolic process [GO:0006108]		malic enzyme activity [GO:0004470]; metal ion binding [GO:0046872]; NAD binding [GO:0051287]; oxidoreductase activity, acting on the CH-OH group of donors, NAD or NADP as acceptor [GO:0016616]	2855.27	4492.61		2266.93	5418.97	7330.55	1996.89	6773.67	7593.52	5082.65	2314.33	8450.57	6704.19	6003.34	5405.88	5775.89
A0A0M0EHF1	A	Komagataeibacter europaeus (Gluconacetobacter europaeus)	tyrA KOEU_16530	chorismate metabolic process [GO:0046417]; salicylic acid biosynthetic process [GO:0009697]		chorismate mutase activity [GO:0004106]	45505.8	39102.3	57080.3	41759.2	34778.5	44797.8	56322.6	50125.2	39517.3	48285.1	63530.7	46196.4	37990.4	40998.4	43001.3	87310
A0A0M0EHG5	A	Komagataeibacter europaeus (Gluconacetobacter europaeus)	ompR3 KOEU_16720	regulation of DNA-templated transcription [GO:0006355]	cytosol [GO:0005829]; protein-DNA complex [GO:0032993]	phosphorelay response regulator activity [GO:0000156]; transcription cis-regulatory region binding [GO:0000976]	5264.4	4991.78	7338.9	5249.73	3882.25	6597.5	6144.28	4267.41	6663.7	4879.34	6353.07	7887.19	12291	7321.15	6511.63	12760.7
A0A0M0EHI3	A	Komagataeibacter europaeus (Gluconacetobacter europaeus)	KOEU_16950		plasma membrane [GO:0005886]		2587.59	5241.37	2899.32	3877.64	4852.81	4724.14	6656.31	3386.83	13947.3	3811.98	2631.98	9577.31	5363.35	10249.6	5897.32	4566.98
A0A0M0EHI6	A	Komagataeibacter europaeus (Gluconacetobacter europaeus)	sacC KOEU_21390	sucrose catabolic process [GO:0005987]	cytoplasm [GO:0005737]	fructan beta-fructosidase activity [GO:0051669]; sucrose alpha-glucosidase activity [GO:0004575]	11599.5	6156.53	7791.92	7755.28	6470.42	8145.06	8704.4	8805.77	12397.6	9657.03	19059.2	16901.1	17877.8	15374.4	14743.3	33580.8
A0A0M0EHJ5	A	Komagataeibacter europaeus (Gluconacetobacter europaeus)	rhlE2 KOEU_17050	response to temperature stimulus [GO:0009266]; ribosome assembly [GO:0042255]	cytosol [GO:0005829]	ATP binding [GO:0005524]; ATP hydrolysis activity [GO:0016887]; nucleic acid binding [GO:0003676]; RNA helicase activity [GO:0003724]	7584.31	5657.36	5617.43	4354.89	7198.34	13846.6	16384.8	8805.77	10847.9	9148.76	8622.02	14084.3	5475.09	19767.1	15971.9	21491.7
A0A0M0EHM5	A	Komagataeibacter europaeus (Gluconacetobacter europaeus)	rhlE3 KOEU_17380	response to temperature stimulus [GO:0009266]; ribosome assembly [GO:0042255]	cytosol [GO:0005829]	ATP binding [GO:0005524]; ATP hydrolysis activity [GO:0016887]; nucleic acid binding [GO:0003676]; RNA helicase activity [GO:0003724]	24091.3	13311.4	13590.6	3996.95	4852.81	3909.63	7680.36	11515.2	19371.2	15756.2	9529.6	12957.5	44694.6	24159.8	23343.6	33580.8
A0A0M0EHN0	A	Komagataeibacter europaeus (Gluconacetobacter europaeus)	KOEU_20200				4907.49	623.973	6795.28	4474.2	6146.9	3502.38	5120.24	5622.15	10073	9148.76	9529.6	14084.3	13408.4	8785.38	9091.71	14775.5
A0A0M0EHV1	A	Komagataeibacter europaeus (Gluconacetobacter europaeus)	leuA KOEU_20650	L-leucine biosynthetic process [GO:0009098]	cytosol [GO:0005829]	2-isopropylmalate synthase activity [GO:0003852]; acetyl-CoA C-acetyltransferase activity [GO:0003985]; manganese ion binding [GO:0030145]	13384.1	12479.5	10872.4	8948.4	7440.98	15475.6	12288.6	16934.2	11622.7	14231.4	19059.2	20281.4	10615	10981.7	12286.1	21491.7
A0A0M0EHW7	A	Komagataeibacter europaeus (Gluconacetobacter europaeus)	KOEU_15120														998.339	2309.82	3463.83	2415.98	2702.94	3358.08
A0A0M0EHZ1	A	Komagataeibacter europaeus (Gluconacetobacter europaeus)	KOEU_19280				21414.5	17471.2	23557	14317.4	20220.1	21177.2	17920.8	17611.5	17821.5	18297.5	23143.3	27041.8	27934.1	19035	12286.1	18805.2
A0A0M0EI38	A	Komagataeibacter europaeus (Gluconacetobacter europaeus)	ispE KOEU_15740	isopentenyl diphosphate biosynthetic process, methylerythritol 4-phosphate pathway [GO:0019288]; terpenoid biosynthetic process [GO:0016114]		4-(cytidine 5'-diphospho)-2-C-methyl-D-erythritol kinase activity [GO:0050515]; ATP binding [GO:0005524]	12491.8	9983.57	18120.7	13124.3	8088.02	12217.6	14848.7	13547.3	13947.3	14739.7	22235.7	19718	15643.1	15374.4	13514.7	22834.9
A0A0M0EI49	A	Komagataeibacter europaeus (Gluconacetobacter europaeus)	fba KOEU_18100	gluconeogenesis [GO:0006094]; glycolytic process [GO:0006096]; reductive pentose-phosphate cycle [GO:0019253]	cytosol [GO:0005829]	fructose-bisphosphate aldolase activity [GO:0004332]; zinc ion binding [GO:0008270]	7227.4	4243.02	12684.5	11334.6	5095.45	4642.68	8704.4	3183.62	6896.16	6099.18	9529.6	11267.4	17877.8	4685.54	10443.2	20148.5
A0A0M0EI56	A	Komagataeibacter europaeus (Gluconacetobacter europaeus)	trxA1 KOEU_15850	cell redox homeostasis [GO:0045454]	cytosol [GO:0005829]	protein-disulfide reductase activity [GO:0015035]	31229.5	33278.6	34429.4	38179.8	30734.5	60273.4	117765	88057.7	32543.7	42694.2	81682.3	37182.5	35755.7	71015.2	41772.7	36267.2
A0A0M0EI75	A	Komagataeibacter europaeus (Gluconacetobacter europaeus)	iolC KOEU_15940			5-dehydro-2-deoxygluconokinase activity [GO:0047590]	5799.76	5740.55	6432.86			8959.57	5069.04	2777.2	10847.9	5590.91	4991.7	8450.57	7821.55	5417.65	6388.77	11417.5
A0A0M0EIF0	A	Komagataeibacter europaeus (Gluconacetobacter europaeus)	KOEU_13500	methylation [GO:0032259]		S-adenosylmethionine-dependent methyltransferase activity [GO:0008757]	12491.8	8319.64	7520.11	9544.96	11323.2	20362.7	18432.9	14902.1	7748.49	17789.3	20874.4	12957.5	8045.03	19767.1	13514.7	20148.5
A0A0M0EII7	A	Komagataeibacter europaeus (Gluconacetobacter europaeus)	nnr nnrD nnrE KOEU_17070	metabolite repair [GO:0110051]; nicotinamide nucleotide metabolic process [GO:0046496]		ADP-dependent NAD(P)H-hydrate dehydratase activity [GO:0052855]; ATP binding [GO:0005524]; metal ion binding [GO:0046872]; NAD(P)HX epimerase activity [GO:0052856]	15168.6	12479.5	9966.41	11334.6	8896.82	10588.6	8704.4	8128.4	10847.9	13723.1	14975.1	20844.7	12291	23427.7	19657.7	25521.4
A0A0M0EIK3	A	Komagataeibacter europaeus (Gluconacetobacter europaeus)	cyoA KOEU_13930	ATP synthesis coupled electron transport [GO:0042773]	plasma membrane [GO:0005886]	copper ion binding [GO:0005507]; cytochrome bo3 ubiquinol oxidase activity [GO:0009486]; cytochrome-c oxidase activity [GO:0004129]; oxidoreductase activity, acting on diphenols and related substances as donors, oxygen as acceptor [GO:0016682]	2052.22		5526.83	2565.21	3235.21	3176.57	2662.52	4402.88	2944.43	3557.85	4991.7	8450.57	18995.2	4465.9	6388.77	14775.5
A0A0M0EIP2	A	Komagataeibacter europaeus (Gluconacetobacter europaeus)	yagT1 KOEU_14190			2 iron, 2 sulfur cluster binding [GO:0051537]; FAD binding [GO:0071949]; iron ion binding [GO:0005506]; xanthine dehydrogenase activity [GO:0004854]	2766.04	2745.48	2265.09	1730.02	6308.66	3583.83	2201.7	4606.09	6508.73	7115.71	7714.44	14647.6	13408.4	8053.27	10074.6	17462
A0A0M0EIR3	A	Komagataeibacter europaeus (Gluconacetobacter europaeus)	otsA1 KOEU_14530	trehalose biosynthetic process [GO:0005992]		alpha,alpha-trehalose-phosphate synthase (UDP-forming) activity [GO:0003825]			7157.69	5846.29	3882.25	3502.38	5120.24	3115.89		3151.24	4447.15	11830.8	34638.3	7321.15	3562.97	5104.28
A0A0M0EIW0	A	Komagataeibacter europaeus (Gluconacetobacter europaeus)	ybaK1 KOEU_10340	translation [GO:0006412]		aminoacyl-tRNA deacylase activity [GO:0002161]; lyase activity [GO:0016829]	41044.5	44926.1	22650.9	31617.7	35587.3	43168.8	51202.4	56898.8	30219.1	55909.1	41294.9	48449.9	29051.5	60033.4	52830.2	38953.7
A0A0M0EJ19	A	Komagataeibacter europaeus (Gluconacetobacter europaeus)	srpR1 KOEU_10890			DNA-binding transcription factor activity [GO:0003700]; transcription cis-regulatory region binding [GO:0000976]	20522.2	14975.4	19026.8	22072.7	12132	15475.6	12800.6	18288.9	13947.3	9657.03	19513	32675.5	36873	23427.7	30715.2	51042.8
A0A0M0EJC8	A	Komagataeibacter europaeus (Gluconacetobacter europaeus)	isdG KOEU_12120			monooxygenase activity [GO:0004497]									7748.49		6806.86		15643.1	14642.3	11548.9	20148.5
A0A0M0EJM8	A	Komagataeibacter europaeus (Gluconacetobacter europaeus)	KOEU_07280	siderophore transmembrane transport [GO:0044718]	cell outer membrane [GO:0009279]	siderophore uptake transmembrane transporter activity [GO:0015344]	10707.3	16639.3	23557	14914	12132	19548.1	8192.38	10837.9	14722.1	18805.8	11798.6	36055.7	24582	21963.5	41772.7	38953.7
A0A0M0EJR3	A	Komagataeibacter europaeus (Gluconacetobacter europaeus)	sucB KOEU_07630	L-lysine catabolic process to acetyl-CoA via saccharopine [GO:0033512]; tricarboxylic acid cycle [GO:0006099]	cytosol [GO:0005829]; oxoglutarate dehydrogenase complex [GO:0045252]	dihydrolipoyllysine-residue succinyltransferase activity [GO:0004149]	4282.9	4076.62	3171.13	3639.02	4124.89	5294.29	4608.21	5283.46	6741.19	7623.97	4356.39	8450.57	14525.7	5271.23	5528.74	20148.5
A0A0M0EJS7	A	Komagataeibacter europaeus (Gluconacetobacter europaeus)	exbB2 KOEU_07910	protein import [GO:0017038]	plasma membrane [GO:0005886]		18737.7	11647.5	17214.7	9544.96	16176	5049.94	22529	25739.9	11622.7	34053.7	38572.2	34365.6	27934.1	22695.6	7740.24	41640.1
A0A0M0EJT7	A	Komagataeibacter europaeus (Gluconacetobacter europaeus)	rpsO KOEU_08010	translation [GO:0006412]	cytosolic small ribosomal subunit [GO:0022627]	rRNA binding [GO:0019843]; structural constituent of ribosome [GO:0003735]	9814.99	6073.34	7973.13	4772.48	6066.02	4642.68	4301	5215.73	7361.07	6607.44	6353.07	12394.2	13408.4	7101.52	12040.4	21491.7
A0A0M0EJU0	A	Komagataeibacter europaeus (Gluconacetobacter europaeus)	mrcA KOEU_07940	cell wall organization [GO:0071555]; peptidoglycan biosynthetic process [GO:0009252]; proteolysis [GO:0006508]; regulation of cell shape [GO:0008360]; response to antibiotic [GO:0046677]	outer membrane-bounded periplasmic space [GO:0030288]; plasma membrane [GO:0005886]	penicillin binding [GO:0008658]; peptidoglycan glycosyltransferase activity [GO:0008955]; serine-type D-Ala-D-Ala carboxypeptidase activity [GO:0009002]	4015.22	3244.66	3533.55	1551.06	3639.61	4805.59	2662.52	2438.52	3486.82	3049.59	1724.4	5633.71	6592.45	5930.13	2825.8	3089.43
A0A0M0EJW9	A	Komagataeibacter europaeus (Gluconacetobacter europaeus)	nusA KOEU_08070	DNA-templated transcription termination [GO:0006353]; transcription antitermination [GO:0031564]	cytosol [GO:0005829]	DNA-binding transcription factor activity [GO:0003700]; nucleotide binding [GO:0000166]; RNA binding [GO:0003723]					2183.77		1484.87		2711.97			3098.54	3910.78	3807	1720.05	4298.34
A0A0M0EJY2	A	Komagataeibacter europaeus (Gluconacetobacter europaeus)	accC1 KOEU_08220	fatty acid biosynthetic process [GO:0006633]; malonyl-CoA biosynthetic process [GO:2001295]		ATP binding [GO:0005524]; biotin carboxylase activity [GO:0004075]; metal ion binding [GO:0046872]	5799.76	4243.02	9966.41	4593.51		6923.3	7680.36	7451.04	5656.4	7623.97		12394.2	18995.2	9517.5	9460.29	18805.2
A0A0M0EK23	A	Komagataeibacter europaeus (Gluconacetobacter europaeus)	grpE KOEU_08930	protein folding [GO:0006457]	cytoplasm [GO:0005737]	adenyl-nucleotide exchange factor activity [GO:0000774]; protein homodimerization activity [GO:0042803]; protein-folding chaperone binding [GO:0051087]; unfolded protein binding [GO:0051082]	36583.1	19967.1	17214.7	28038.3	38822.5	15475.6	38401.8	33191	26344.9	36595.1	45379	49576.7	34638.3	18302.9	35629.7	29551.1
A0A0M0EK27	A	Komagataeibacter europaeus (Gluconacetobacter europaeus)	entA1 KOEU_08860			2,3-dihydro-2,3-dihydroxybenzoate dehydrogenase activity [GO:0008667]	18737.7	11647.5	21744.9	18493.4	14558.4	11403.1	15360.7	10837.9	17046.7	28462.8	21781.9	38872.6	20112.6	39534.2	49144.4	112831
A0A0M0EK64	A	Komagataeibacter europaeus (Gluconacetobacter europaeus)	dnaK2 KOEU_11760			ATP binding [GO:0005524]; ATP-dependent protein folding chaperone [GO:0140662]	9814.99	5657.36	9966.41	4175.92	8007.14	7167.65	6656.31	5147.99	6586.22	7623.97	8622.02	9013.94	25699.4	17570.8	14743.3	26864.6
A0A0M0EKB4	A	Komagataeibacter europaeus (Gluconacetobacter europaeus)	ribBA ribA ribB KOEU_09570	riboflavin biosynthetic process [GO:0009231]	cytosol [GO:0005829]	3,4-dihydroxy-2-butanone-4-phosphate synthase activity [GO:0008686]; GTP binding [GO:0005525]; GTP cyclohydrolase II activity [GO:0003935]; magnesium ion binding [GO:0000287]; manganese ion binding [GO:0030145]; zinc ion binding [GO:0008270]	4818.27	6738.91	4258.38	3042.46	2345.53	7412	5120.24	4064.2	6276.28	3659.51	3403.43	6197.08	6592.45	10249.6	6020.18	4969.95
A0A0M0EKF7	A	Komagataeibacter europaeus (Gluconacetobacter europaeus)	gpr KOEU_10140		cytosol [GO:0005829]	oxidoreductase activity [GO:0016491]	2766.04	3244.66	3624.15	3460.05	3963.13	4316.88	4147.39	3522.31	4571.61	7623.97	4991.7	5577.37	2122.99	5930.13	4054.41
A0A0M0EKG7	A	Komagataeibacter europaeus (Gluconacetobacter europaeus)	nagK KOEU_10130			acetylpyruvate hydrolase activity [GO:0018773]; fumarylpyruvate hydrolase activity [GO:0034545]; metal ion binding [GO:0046872]	70489.5	69053	56174.3	65621.6	56616.2	60273.4	56322.6	64349.9	57338.8	76239.7	77144.4	90139.4	80450.3	87853.8	73716.5	134323
A0A0M0EKM1	A	Komagataeibacter europaeus (Gluconacetobacter europaeus)	exbD2 KOEU_07300	protein transport [GO:0015031]	plasma membrane [GO:0005886]	transmembrane transporter activity [GO:0022857]	5978.22	4908.59	4530.19	2982.8	4367.53	4398.33	1740.88	3048.15	3254.37	2541.32	4991.7	4619.64	10056.3	4319.48	6511.63	9133.97
A0A0M0EKN0	A	Komagataeibacter europaeus (Gluconacetobacter europaeus)	nfrA1 KOEU_07400			FMN reductase (NADPH) activity [GO:0052873]	37475.4	27454.8	22650.9	25055.5	19411.3	12217.6	22017	26417.3	27894.6	26429.8	40387.4	45633.1	49164.1	50515.9	54058.8	73877.7
A0A0M0EKN8	A	Komagataeibacter europaeus (Gluconacetobacter europaeus)	cobJ KOEU_07500	cobalamin biosynthetic process [GO:0009236]; methylation [GO:0032259]		precorrin-3B C17-methyltransferase activity [GO:0030789]	11599.5	9151.6	13590.6	8948.4	10514.4	12217.6	10240.5	11515.2	9298.19	8132.23	15882.7	11267.4	23464.7	13178.1	12286.1	17462
A0A0M0EKS5	A	Komagataeibacter europaeus (Gluconacetobacter europaeus)	yqjI1 KOEU_05620				7048.95	8319.64	5345.62	1551.06	6874.82	8145.06	5120.24	4335.15	5578.91	5031.82	4991.7	10140.7	9050.65	10981.7	8845.99	3895.37
A0A0M0EKT8	A	Komagataeibacter europaeus (Gluconacetobacter europaeus)	infB KOEU_08050		cytosol [GO:0005829]	GTP binding [GO:0005525]; GTPase activity [GO:0003924]; translation initiation factor activity [GO:0003743]	2319.91	5158.18	3261.73	2386.24	3396.97	3583.83	2457.71	2777.2	3796.76			3887.26	3910.78	4978.38	4422.99	5641.57
A0A0M0EKU7	A	Komagataeibacter europaeus (Gluconacetobacter europaeus)	gatA KOEU_05700	translation [GO:0006412]	glutamyl-tRNA(Gln) amidotransferase complex [GO:0030956]	ATP binding [GO:0005524]; glutaminyl-tRNA synthase (glutamine-hydrolyzing) activity [GO:0050567]; transferase activity [GO:0016740]	4015.22	2662.29	2083.89	2505.55	4610.17	4561.23	2355.31	4267.41	3176.88	3151.24	3584.94	3774.59		3587.36	2825.8	3761.05
A0A0M0EKY6	A	Komagataeibacter europaeus (Gluconacetobacter europaeus)	parB1 KOEU_08620	chromosome segregation [GO:0007059]	chromosome [GO:0005694]	DNA binding [GO:0003677]	4015.22	5324.57	4802	4474.2	3477.85	8145.06	7168.33	10160.5	9298.19	7115.71	6353.07	10140.7	9944.55	5637.29	7371.65	4969.95
A0A0M0EKZ3	A	Komagataeibacter europaeus (Gluconacetobacter europaeus)	grxC KOEU_06230	cell redox homeostasis [GO:0045454]; cellular response to oxidative stress [GO:0034599]	cytoplasm [GO:0005737]	glutathione disulfide oxidoreductase activity [GO:0015038]	3747.54	4991.78	3805.36	3519.7	6146.9	13032.1	17920.8	13547.3	2247.06	11181.8	7714.44	6760.45	6257.24	22695.6	6511.63	3089.43
A0A0M0EKZ6	A	Komagataeibacter europaeus (Gluconacetobacter europaeus)	cobS2 KOEU_06110	cobalamin biosynthetic process [GO:0009236]		ATP binding [GO:0005524]; ATP hydrolysis activity [GO:0016887]; cobaltochelatase activity [GO:0051116]	7405.85	10815.5	10872.4	10738.1	29116.9	36652.8	12800.6	27772	37192.8	24396.7	23597.1	47886.5	35755.7	40998.4	28258	18805.2
A0A0M0EL00	A	Komagataeibacter europaeus (Gluconacetobacter europaeus)	ydiU selO KOEU_08820			AMPylase activity [GO:0070733]; ATP binding [GO:0005524]; magnesium ion binding [GO:0000287]; manganese ion binding [GO:0030145]	66028.1	44926.1	75201.1	35197	43675.3	43983.3	35841.7	38609.9	34093.4	34053.7	58992.8	73238.2	189952	65890.4	108118	214917
A0A0M0EL04	A	Komagataeibacter europaeus (Gluconacetobacter europaeus)	dnaK1 dnaK KOEU_08920			ATP binding [GO:0005524]; ATP-dependent protein folding chaperone [GO:0140662]; unfolded protein binding [GO:0051082]		2995.07	4620.79		3882.25	3095.12	1996.89		2944.43			3774.59	9385.86	3221.31	5160.16	8193.71
A0A0M0EL10	A	Komagataeibacter europaeus (Gluconacetobacter europaeus)	lysC KOEU_06280	homoserine biosynthetic process [GO:0009090]; lysine biosynthetic process via diaminopimelate [GO:0009089]; threonine biosynthetic process [GO:0009088]	cytosol [GO:0005829]	aspartate kinase activity [GO:0004072]; ATP binding [GO:0005524]	3033.72	2828.68	5345.62	3281.08	3963.13	5945.89	5632.26	6773.67	1937.12	4167.77	10437.2	7323.82	7262.87	5051.59	4422.99	10342.9
A0A0M0EL25	A	Komagataeibacter europaeus (Gluconacetobacter europaeus)	dnaC1 KOEU_06540	DNA replication, synthesis of primer [GO:0006269]	cytosol [GO:0005829]; primosome complex [GO:1990077]	5'-3' DNA helicase activity [GO:0043139]; ATP binding [GO:0005524]; ATP hydrolysis activity [GO:0016887]; DNA binding [GO:0003677]	1873.77	2412.7	2355.7	1372.09	2022.01	2850.77	2252.9	1490.21	2169.58	2033.06	1361.37	2985.87	2122.99	3660.58	2088.64	1155.18
A0A0M0EL36	A	Komagataeibacter europaeus (Gluconacetobacter europaeus)	hemB KOEU_06640	protoporphyrinogen IX biosynthetic process [GO:0006782]	cytosol [GO:0005829]	porphobilinogen synthase activity [GO:0004655]; zinc ion binding [GO:0008270]	3658.31	5074.98	2899.32	2386.24	4205.77	6923.3	3174.55	3928.73	3641.79	2236.36	3176.53	10140.7	7039.4	9517.5	8108.82	9402.61
A0A0M0EL38	A	Komagataeibacter europaeus (Gluconacetobacter europaeus)	osmC KOEU_06700	response to oxidative stress [GO:0006979]		peroxidase activity [GO:0004601]						27693.2	19968.9		27119.7		9983.39	25351.7	23464.7		29486.6
A0A0M0EL51	A	Komagataeibacter europaeus (Gluconacetobacter europaeus)	hisS KOEU_06320	histidyl-tRNA aminoacylation [GO:0006427]	cytoplasm [GO:0005737]	ATP binding [GO:0005524]; histidine-tRNA ligase activity [GO:0004821]	8744.26	9151.6	8244.94	8351.84	13749.6	13846.6	7680.36	12192.6	16271.8	15247.9	13613.7	18591.2	23464.7	10981.7	15971.9	28207.8
A0A0M0ELD1	A	Komagataeibacter europaeus (Gluconacetobacter europaeus)	cpnA KOEU_00280			cyclopentanol dehydrogenase activity [GO:0055041]	4104.45	6905.3	11778.5	9544.96	5904.26	6760.4	6656.31	5351.2	8523.34	8640.5	8622.02	11267.4	16760.5	8053.27	8968.85	11014.5
A0A0M0ELD3	A	Komagataeibacter europaeus (Gluconacetobacter europaeus)	KOEU_07250				2766.04	4326.21	2536.9	3460.05	4205.77	5457.19	3635.37	4267.41	5036.52	3507.03	1996.68	2873.19	2458.2	4465.9	3808.69
A0A0M0ELH2	A	Komagataeibacter europaeus (Gluconacetobacter europaeus)	KOEU_00810				5353.63	5574.16	6161.05	3161.77	2588.17	7656.36	6144.28	4877.04	5114	4980.99	7260.65	9013.94	7933.29	5637.29	4545.85	9939.91
A0A0M0ELH8	A	Komagataeibacter europaeus (Gluconacetobacter europaeus)	KOEU_00910		ATP-binding cassette (ABC) transporter complex [GO:0043190]	transmembrane transporter activity [GO:0022857]	8119.67	10815.5	17214.7	13124.3	8896.82	15475.6	16896.8	11515.2	8523.34	14231.4	22689.5	21971.5	36873	19767.1	27029.4	69848
A0A0M0ELK1	A	Komagataeibacter europaeus (Gluconacetobacter europaeus)	fabD KOEU_00940	fatty acid biosynthetic process [GO:0006633]	cytosol [GO:0005829]	[acyl-carrier-protein] S-malonyltransferase activity [GO:0004314]	17845.4	6073.34	8969.77	25652.1	21028.9	13032.1	15360.7	9483.14	15497	6607.44	28135	25915.1	35755.7	21963.5	9214.57	21491.7
A0A0M0ELK3	A	Komagataeibacter europaeus (Gluconacetobacter europaeus)	KOEU_01380			carboxylic ester hydrolase activity [GO:0052689]; metal ion binding [GO:0046872]	8476.58	6156.53	5617.43	5309.38	6308.66	8959.57	6144.28	4606.09	8523.34	5590.91	5445.49	9013.94	10391.5	14642.3	8600.26	7790.74
A0A0M0ELM7	A	Komagataeibacter europaeus (Gluconacetobacter europaeus)	KOEU_01370				24983.6	23295	18120.7	22072.7	28308.1	21177.2	24577.1	23707.8	29444.3	37611.6	19059.2	35492.4	41342.5	60765.5	43001.3	47013.1
A0A0M0ELQ5	A	Komagataeibacter europaeus (Gluconacetobacter europaeus)	hmp1 KOEU_01670	cellular response to nitrosative stress [GO:0071500]; nitric oxide catabolic process [GO:0046210]; response to toxic substance [GO:0009636]		FAD binding [GO:0071949]; heme binding [GO:0020037]; metal ion binding [GO:0046872]; nitric oxide dioxygenase NAD(P)H activity [GO:0008941]; oxygen binding [GO:0019825]; oxygen carrier activity [GO:0005344]	1784.54		2265.09	2326.58	1132.32		2099.3	1693.42	929.819	2083.89	1905.92	2985.87	3352.09	2123.13	3562.97	6313.18
A0A0M0ELY2	A	Komagataeibacter europaeus (Gluconacetobacter europaeus)	KOEU_02520	regulation of protein targeting to membrane [GO:0090313]	plasma membrane [GO:0005886]		5621.31	3244.66	6070.45	8948.4	8896.82	6271.7	6656.31	6231.78	9298.19	7115.71	10891	9577.31	8380.24	10981.7	9091.71	16118.8
A0A0M0EM08	A	Komagataeibacter europaeus (Gluconacetobacter europaeus)	bcp1 KOEU_02500	cell redox homeostasis [GO:0045454]; cellular response to oxidative stress [GO:0034599]	cytoplasm [GO:0005737]	thioredoxin peroxidase activity [GO:0008379]	6692.04	3993.43	8335.54	4235.58	3801.37	5049.94	6144.28	6434.99	5966.34	4320.25	6353.07	7323.82	8268.5	8053.27	5528.74	9939.91
A0A0M0EM21	A	Komagataeibacter europaeus (Gluconacetobacter europaeus)	adk KOEU_02920	AMP salvage [GO:0044209]	cytoplasm [GO:0005737]	AMP kinase activity [GO:0004017]; ATP binding [GO:0005524]; zinc ion binding [GO:0008270]	2766.04	5906.94	4439.58	3639.02	7926.26	6190.25	4198.59	6638.2	6198.79	3659.51	4356.39	3549.24	3352.09	5271.23	4914.44
A0A0M0EM24	A	Komagataeibacter europaeus (Gluconacetobacter europaeus)	rpoB KOEU_02650	DNA-templated transcription [GO:0006351]	DNA-directed RNA polymerase complex [GO:0000428]	DNA binding [GO:0003677]; DNA-directed RNA polymerase activity [GO:0003899]; ribonucleoside binding [GO:0032549]	4461.36	4243.02		656.216		8145.06	8192.38	4335.15	4029.22		4537.9	3718.25		2196.35	6388.77	2955.11
A0A0M0EM26	A	Komagataeibacter europaeus (Gluconacetobacter europaeus)	ssuA1 KOEU_02970		periplasmic space [GO:0042597]		2409.13		2899.32	2326.58	1051.44	3258.02	4659.42		1394.73	1982.23	4220.25	4957.67	3799.04	3733.79	4300.13	7656.41
A0A0M0EM44	A	Komagataeibacter europaeus (Gluconacetobacter europaeus)	rpoC KOEU_02660	DNA-templated transcription [GO:0006351]	DNA-directed RNA polymerase complex [GO:0000428]	DNA binding [GO:0003677]; DNA-directed RNA polymerase activity [GO:0003899]; magnesium ion binding [GO:0000287]; zinc ion binding [GO:0008270]	10707.3	5574.16	7610.71	11931.2	10514.4	16290.1		6773.67	17821.5	18297.5	12252.3	42816.2	14525.7	27088.3	27029.4	29551.1
A0A0M0EM64	A	Komagataeibacter europaeus (Gluconacetobacter europaeus)	rplF KOEU_02860	cytoplasmic translation [GO:0002181]	cytosolic large ribosomal subunit [GO:0022625]	rRNA binding [GO:0019843]; structural constituent of ribosome [GO:0003735]	6245.9	7071.69	7067.09	7755.28	10514.4	11403.1	9216.43	8805.77	8523.34	12706.6	11344.8	20281.4	25699.4	10981.7	17200.5	20148.5
A0A0M0EM94	A	Komagataeibacter europaeus (Gluconacetobacter europaeus)	KOEU_03520			oxidoreductase activity [GO:0016491]									1239.76			3549.24	6592.45		2580.08	5238.6
A0A0M0EMA8	A	Komagataeibacter europaeus (Gluconacetobacter europaeus)	rsmA ksgA KOEU_03410		cytosol [GO:0005829]	16S rRNA (adenine(1518)-N(6)/adenine(1519)-N(6))-dimethyltransferase activity [GO:0052908]; RNA binding [GO:0003723]	25875.9	35774.5	29899.2	47128.2	27499.3	40725.3	102405	2438.52	100730	38119.8	217819	163378	90506.5	59301.3	121632	174620
A0A0M0EMK2	A	Komagataeibacter europaeus (Gluconacetobacter europaeus)	leuD KOEU_04200	L-leucine biosynthetic process [GO:0009098]	3-isopropylmalate dehydratase complex [GO:0009316]	3-isopropylmalate dehydratase activity [GO:0003861]	11599.5	3327.86	3533.55	4295.23	5661.62	6841.85	7680.36	5554.41	9298.19	11690.1	7714.44	20281.4	10838.4	9517.5	13514.7	18805.2
A0A0M0EN85	A	Komagataeibacter europaeus (Gluconacetobacter europaeus)	KOEU_03640	regulation of DNA-templated transcription [GO:0006355]		DNA binding [GO:0003677]	4193.68	3244.66	3895.96	4593.51	5742.5	5294.29	2508.92	4131.94	7128.61	6607.44	6353.07	10704.1	9162.39	3367.73	7985.96	5775.89
A0A0M5I7C1	A	Acetobacter pasteurianus (Acetobacter turbidans)	adhA		membrane [GO:0016020]; outer membrane-bounded periplasmic space [GO:0030288]	calcium ion binding [GO:0005509]; electron transfer activity [GO:0009055]; heme binding [GO:0020037]; oxidoreductase activity, acting on CH-OH group of donors [GO:0016614]	3212.18	1414.34	770.132	835.184		3095.12	3072.14	2844.94	3874.25	1575.62	3085.78	6197.08	6368.98	4685.54	6880.21	13432.3
A0A0N0MEI8	A	Komagataeibacter intermedius AF2	GLUCOINTEAF2_0202749	regulation of DNA-templated transcription [GO:0006355]	cytosol [GO:0005829]; protein-DNA complex [GO:0032993]	phosphorelay response regulator activity [GO:0000156]; transcription cis-regulatory region binding [GO:0000976]	17845.4	6905.3	27181.1	14317.4	8896.82	13846.6	12288.6	16256.8	17046.7	14231.4	21328.2	24788.3	32403.6	21963.5	23343.6	45669.8
A0A0N0MHE7	A	Komagataeibacter intermedius AF2	GLUCOINTEAF2_0200148			oxidoreductase activity [GO:0016491]					3396.97	77378.1	3020.94	4131.94	4959.03	3405.37	40387.4			2196.35	3071.52	4298.34
A0A0N1FBH7	A	Komagataeibacter intermedius AF2	GLUCOINTEAF2_0201495			DNA binding [GO:0003677]; DNA-binding transcription factor activity [GO:0003700]	5085.95	6406.12	3442.94	5130.42	5904.26	9774.07	10752.5	7451.04	6431.25	15756.2	9529.6	6760.45	5363.35	10981.7	6020.18	4298.34
A0A0N1FDZ5	A	Komagataeibacter intermedius AF2	GLUCOINTEAF2_0201455	nucleoside phosphate metabolic process [GO:0006753]; ribose phosphate metabolic process [GO:0019693]	cytosol [GO:0005829]	hydrolase activity [GO:0016787]					2102.89	627.17			2557	1982.23	2359.71	4168.95	2346.47	1903.5	1228.61	3761.05
A0A0U5F7H4	A	Acetobacter ghanensis	groL groEL AGA_2184 GOB80_05385	protein refolding [GO:0042026]	cytoplasm [GO:0005737]	ATP binding [GO:0005524]; ATP-dependent protein folding chaperone [GO:0140662]; isomerase activity [GO:0016853]; unfolded protein binding [GO:0051082]	8922.72	7654.07	14496.6	11334.6	4933.69	35838.3	12288.6	10160.5	4029.22	17789.3	25412.3	10140.7	20112.6	21963.5	17200.5
A0A149RV62	A	Gluconobacter oxydans (Gluconobacter suboxydans)	rpsP AD934_08895	translation [GO:0006412]	cytoplasm [GO:0005737]; small ribosomal subunit [GO:0015935]	structural constituent of ribosome [GO:0003735]	15168.6	8319.64	18120.7	19686.5	7117.46	15475.6	18944.9	14902.1	28669.4	25921.5	23143.3	31548.8	39107.8	35873.6	35629.7	92682.9
A0A149TKD1	A	Gluconobacter albidus	AD945_06045	amino acid metabolic process [GO:0006520]		L-aspartate:2-oxoglutarate aminotransferase activity [GO:0004069]; pyridoxal phosphate binding [GO:0030170]	3925.99	5990.14	4620.79	7158.72	4610.17	1384.66	5120.24	5825.36	5501.43	7623.97	8622.02	9577.31	9944.55	7321.15	2088.64	14775.5
A0A149TMG0	A	Gluconobacter albidus	AD945_02255			transferase activity [GO:0016740]	9814.99	7986.86	9060.37	3877.64	4691.05	7819.26	7680.36	6028.57	6741.19	7115.71	7260.65	10140.7	16760.5	13910.2	12286.1	13432.3
A0A149UFI3	A	Gluconobacter oxydans					4282.9	2246.3	6161.05	453.386	2749.93	5701.54	7680.36	2573.99	6276.28	6099.18	7260.65	6760.45	4022.51	4758.75	2334.36	4298.34
A0A177G6K4	A	Acetobacter malorum	Amal_03629								1051.44	6271.7	3788.98	3319.1	4571.61	4879.34	5899.28	5408.36	9944.55	4685.54	4054.41	9402.61
A0A181C938	A	Komagataeibacter rhaeticus	GWK63_05280		ATP-binding cassette (ABC) transporter complex [GO:0043190]	transmembrane transporter activity [GO:0022857]	13384.1	12479.5	28993.2	17300.2	13749.6	17104.6	16384.8	16934.2	18596.4	15756.2	20420.6	21971.5	26816.8	18302.9	19657.7	25521.4
A0A181CBN9	A	Komagataeibacter rhaeticus	rpmA GWK63_09860	translation [GO:0006412]	cytosolic large ribosomal subunit [GO:0022625]	structural constituent of ribosome [GO:0003735]	4461.36	5324.57	6070.45		5176.33	7412	4864.23	6773.67	7516.04	5590.91	4991.7	5633.71	6592.45	6296.19	8231.68	12492
A0A181CCI5	A	Komagataeibacter rhaeticus					5264.4	8153.25	8244.94	8948.4	6146.9	8959.57	4301	8805.77	7128.61	13723.1	14067.5	6760.45	13408.4	23427.7	17200.5	28207.8
A0A1A0DEC9	A	Acetobacter pasteurianus (Acetobacter turbidans)	SRCM100623_00802		cytosol [GO:0005829]	pyridoxine 4-dehydrogenase (NADP+) activity [GO:0050236]					5257.21	8145.06	3328.15	5486.67		4015.29	7714.44	4281.62		6515.82	8477.4
A0A1D8QT12	A	Acetobacter ascendens	A4S02_00400	cysteine biosynthetic process from serine [GO:0006535]		transferase activity, transferring alkyl or aryl (other than methyl) groups [GO:0016765]	17845.4	9151.6	19932.8			17104.6	11776.5	15579.4	14722.1	17281	15882.7	37182.5	62572.4	40998.4	30715.2	45669.8
A0A1D8QU14	A	Acetobacter ascendens	rplL A4S02_02565	translation [GO:0006412]	cytosolic large ribosomal subunit [GO:0022625]	mRNA binding [GO:0003729]; structural constituent of ribosome [GO:0003735]	3212.18	2995.07	3714.75	1968.65	4448.41	5864.44	4044.99	4267.41	6198.79	5590.91	3766.46	5239.35	4134.25	4758.75	2580.08	4432.66
A0A1D8QU29	A	Acetobacter ascendens	rplR A4S02_02680	translation [GO:0006412]	cytosolic large ribosomal subunit [GO:0022625]	5S rRNA binding [GO:0008097]; structural constituent of ribosome [GO:0003735]	2587.59	3577.45	2446.3	1908.99	2345.53	3095.12	2304.11	1896.63	2557	1931.41	2178.19	4225.28	3910.78	3221.31	2825.8	6044.54
A0A1D8QU40	A	Acetobacter ascendens	rplJ A4S02_02560 S101447_00310	translation [GO:0006412]	large ribosomal subunit [GO:0015934]	large ribosomal subunit rRNA binding [GO:0070180]; structural constituent of ribosome [GO:0003735]	2676.81	1913.52	1721.47	1133.46	1941.13	2280.62	3635.37	1557.94	3021.91	4167.77	1179.86	1295.75	994.455	1830.29	3808.69
A0A1D8QW03	A	Acetobacter ascendens	A4S02_06815		outer membrane-bounded periplasmic space [GO:0030288]	unfolded protein binding [GO:0051082]	4193.68	2911.87		2744.18	10514.4	11403.1	3788.98	6773.67	9298.19	9148.76	12252.3	17464.5	23464.7	18302.9	10566	24178.1
A0A1D8QXK3	A	Acetobacter ascendens	A4S02_10185								2102.89			2032.1	852.334	965.703	3131.15	1014.07	6815.93	3733.79	3194.38	6850.48
A0A1D8R0C8	A	Acetobacter ascendens	A4S02_14525				14276.3	2163.11	10872.4	2207.27	1698.48	2036.27	14848.7	6773.67	2014.61	13723.1	6353.07	16337.8	25699.4	3294.52	13514.7	11551.8
A0A1D8R0E7	A	Acetobacter ascendens	A4S02_14205 A4S02_14600	regulation of DNA-templated transcription [GO:0006355]		DNA binding [GO:0003677]					8088.02	6353.15	5632.26	2032.1		6607.44	14975.1	9577.31		3880.21	7248.79	8731
A0A1M6ARD5	A	Muricoccus roseus	SAMN02745194_00225	homocysteine metabolic process [GO:0050667]; methylation [GO:0032259]; tetrahydrofolate metabolic process [GO:0046653]	cytosol [GO:0005829]	cobalamin binding [GO:0031419]; methionine synthase activity [GO:0008705]; zinc ion binding [GO:0008270]	2498.36	3161.46	7701.32	3340.74	3073.45	6271.7	1996.89	6773.67	11622.7	2439.67	4084.11	9013.94	20112.6	5344.44	7003.07	12760.7
A0A1U9RLV9	A	Komagataeibacter nataicola					5799.76		4711.39	5965.6	12132	19548.1	6144.28	12870	16271.8	15247.9	19059.2	41689.5	31286.2	19035	11180.3	25521.4
A0A1U9RME8	A	Komagataeibacter nataicola									3396.97	3746.73		1219.26	5036.52	2439.67	2995.02	2591.51	5698.56	1537.44	3317.24	4298.34
A0A1Y0UU09	A	Acetobacter ascendens	S101447_00276		periplasmic space [GO:0042597]							2199.17	2406.51	2573.99	2169.58	2744.63	2904.26	3211.22	3687.3	3221.31	3440.11	4432.66
A0A1Y0UUF6	A	Acetobacter ascendens	rplL S101447_00309	translation [GO:0006412]	cytosolic large ribosomal subunit [GO:0022625]	mRNA binding [GO:0003729]; structural constituent of ribosome [GO:0003735]						13846.6	6656.31	10837.9	1084.79	3862.81	11798.6	14647.6	3463.83			29551.1
A0A1Y0UZD4	A	Acetobacter ascendens	cysC S101447_00068	hydrogen sulfide biosynthetic process [GO:0070814]; sulfate assimilation [GO:0000103]		adenylylsulfate kinase activity [GO:0004020]; ATP binding [GO:0005524]; GTP binding [GO:0005525]; GTPase activity [GO:0003924]; sulfate adenylyltransferase (ATP) activity [GO:0004781]	5264.4	3244.66	3624.15	4295.23	3720.49	8959.57	6144.28	5080.25	9298.19	5590.91	3721.08	6197.08	6815.93	8053.27	8108.82
A0A1Y0XZV3	A	Acetobacter pasteurianus subsp. pasteurianus	sod2 S1001342_02160			metal ion binding [GO:0046872]; superoxide dismutase activity [GO:0004784]	11599.5	9151.6	10872.4	7158.72	7764.5	11403.1	7168.33	8128.4	7748.49	10165.3	12252.3	9013.94	10056.3	9517.5	7740.24	17462
A0A1Y0Y0Q2	A	Acetobacter pasteurianus subsp. pasteurianus	argG S1001342_02471 S101468_02562	argininosuccinate metabolic process [GO:0000053]; L-arginine biosynthetic process [GO:0006526]; urea cycle [GO:0000050]	cytoplasm [GO:0005737]	argininosuccinate synthase activity [GO:0004055]; ATP binding [GO:0005524]					1051.44	1954.81	1792.08		1007.3			2647.84	3463.83	3294.52	4054.41	4164.01
A0A1Y3G682	A	Acetobacter sp. DmW_044	glnA				5442.86	3411.05	10872.4	4653.17	6308.66	4724.14	9216.43	6367.25	5191.49	8132.23	9983.39	8450.57	8380.24	3733.79	8231.68	14775.5
A0A251ZZC5	A	Acetobacter orientalis	HK12_10860	cellular response to nitrosative stress [GO:0071500]; nitric oxide catabolic process [GO:0046210]; response to toxic substance [GO:0009636]		FAD binding [GO:0071949]; heme binding [GO:0020037]; metal ion binding [GO:0046872]; nitric oxide dioxygenase NAD(P)H activity [GO:0008941]; oxygen binding [GO:0019825]; oxygen carrier activity [GO:0005344]	2587.59		7067.09			5212.84	870.44				3902.6	3830.92	7598.08	5710.5	11426.1	11014.5
A0A252C098	A	Acetobacter orientalis					2855.27	2246.3		2445.9	1779.36	2932.22	2150.5	948.314	3796.76	2338.02	5899.28	5239.35	6927.66	5783.71	1842.91	4835.63
A0A252C420	A	Acetobacter sp. DsW_064									2992.57	3095.12		3657.78	5888.85	6607.44	4991.7	9013.94	10950.2	3733.79	1474.33	4029.69
A0A257PDK4	A	Acidocella sp. 20-63-8	infA				8655.03	6239.73	12684.5	9544.96	12132	13846.6	14336.7	14224.7	13947.3	14739.7	19966.8	20844.7	13408.4	13910.2	13514.7	24178.1
A0A257R9P2	A	Acidiphilium sp. 20-67-58	lon				6156.67	6489.32	5164.41	4593.51	5661.62	6923.3	5632.26	6570.46	5888.85	6099.18	8622.02	9013.94	10615	8785.38	7863.1	16118.8
A0A257RB64	A	Acidiphilium sp. 20-67-59						3743.84	12684.5	5667.32	3316.09	4235.43	11264.5	4944.78	10073	4523.56	10891	27041.8	21229.9	10981.7	25800.8	24178.1
A0A2C6J305	A	Parasaccharibacter apium	era												3021.91	5082.65	2359.71	6197.08	5698.56		5037.3	4298.34
A0A2D3HGD8	A	Komagataeibacter xylinus	leuA				15168.6	9151.6	12684.5	17300.2	8088.02	10588.6	12288.6	12870	10073	15247.9	24958.5	19154.6	16760.5	19035	20886.4	48356.3
A0A2D3HHB2	A	Komagataeibacter xylinus					4282.9	915.16					2150.5	3793.25	2169.58	5590.91	3358.05	2084.47	5475.09		4791.58	7522.09
A0A2S3VXJ2	A	Novacetimonas maltaceti	pepA KMAL_30610	proteolysis [GO:0006508]	cytoplasm [GO:0005737]	manganese ion binding [GO:0030145]; metalloaminopeptidase activity [GO:0070006]	20522.2	14143.4	7882.52	8948.4	6793.94	17104.6	13312.6	9483.14	10847.9	10673.6	7260.65	23661.6	26816.8	19035	12286.1	20148.5
A0A2S3W0P8	A	Novacetimonas maltaceti	KMAL_19510				2676.81	2412.7	1540.26	2923.14	2749.93	3583.83	3123.34	3657.78	1549.7	4320.25	4991.7	3605.57	3240.36	4978.38	3317.24	4432.66
A0A2S6NI75	A	Rhodopila globiformis (Rhodopseudomonas globiformis)	atpD CCS01_11790		plasma membrane [GO:0005886]; proton-transporting ATP synthase complex [GO:0045259]	ATP binding [GO:0005524]; proton-transporting ATP synthase activity, rotational mechanism [GO:0046933]	4282.9	1913.52	1540.26	3281.08	6389.54	4724.14	5632.26	6164.04	2557	4777.69	4129.49	3492.9	1787.78		3685.83
A0A2V4R4Z8	A	Komagataeibacter swingsii	CFR76_07275				1070.73	1663.93	1177.85	1014.15	1455.84	1629.01	1024.05	1151.52	1937.12			1183.08	1005.63	1683.86	2211.5
A0A2V4RE01	A	Komagataeibacter swingsii	mnmE trmE CFR76_05185	tRNA methylation [GO:0030488]; tRNA wobble uridine modification [GO:0002098]	cytoplasm [GO:0005737]	GTP binding [GO:0005525]; GTPase activity [GO:0003924]; metal ion binding [GO:0046872]	4372.13		3624.15	3758.33	3154.33	3258.02	4966.63	2370.78	3874.25	5590.91	4537.9	9577.31	10279.8	5051.59	8477.4	9402.61
A0A2V4REA7	A	Komagataeibacter swingsii	CFR76_05280	nucleoside phosphate metabolic process [GO:0006753]; ribose phosphate metabolic process [GO:0019693]	cytosol [GO:0005829]	hydrolase activity [GO:0016787]		807.005	1177.85		2507.29	5212.84	1638.48	3793.25	4416.64	3303.72	3539.57	4394.29	3687.3	5124.81	3931.55	3223.75
A0A2V4RKD3	A	Komagataeibacter swingsii	CFR76_04800				8030.44	5823.75	11778.5	8351.84	8088.02	8145.06	7168.33	9483.14	8523.34	10165.3	12706.1	15774.4	22347.3	15374.4	18429.1	30894.3
A0A2V4RMG5	A	Komagataeibacter swingsii	CFR76_07230	mannitol metabolic process [GO:0019594]		oxidoreductase activity, acting on the CH-OH group of donors, NAD or NADP as acceptor [GO:0016616]							9216.43	8128.4		8132.23	907.581	3098.54	3910.78	6003.34
A0A2V4RNF5	A	Komagataeibacter swingsii	frr CFR76_06275	cytoplasmic translational termination [GO:0002184]	cytosol [GO:0005829]	ribosomal large subunit binding [GO:0043023]	4015.22	9983.57	6795.28	5249.73	6308.66	12217.6	9728.45	8128.4	8523.34	6607.44	7260.65	8450.57	7039.4	13178.1	7863.1	5507.25
A0A318MUX8	A	Commensalibacter melissae	ahcY DK869_08585	L-homocysteine biosynthetic process [GO:0071269]; one-carbon metabolic process [GO:0006730]; S-adenosylmethionine cycle [GO:0033353]	cytosol [GO:0005829]	adenosylhomocysteinase activity [GO:0004013]						1058.86	870.44	812.84		559.091	1542.89	2028.14		1098.17	1351.47
A0A318PE31	A	Komagataeibacter xylinus (Gluconacetobacter xylinus)	CFR75_16215			transferase activity [GO:0016740]									3719.28	3811.98		5239.35	10168	5344.44	7371.65	20148.5
A0A318PKP7	A	Komagataeibacter xylinus (Gluconacetobacter xylinus)	CFR75_15650				2230.68	2579.09	2989.92	1133.46			1433.67	2506.26	1859.64	2338.02	1497.51	4732.32	5363.35	3733.79	3194.38	5372.92
A0A318PQA1	A	Komagataeibacter xylinus (Gluconacetobacter xylinus)	CFR75_02225	cellulose biosynthetic process [GO:0030244]; UDP-alpha-D-glucose metabolic process [GO:0006011]	plasma membrane [GO:0005886]						10514.4		1843.29		2944.43	1575.62			3352.09		4300.13
A0A318PQR1	A	Komagataeibacter xylinus (Gluconacetobacter xylinus)	CFR75_14450	aldehyde metabolic process [GO:0006081]	cytoplasm [GO:0005737]	aldehyde dehydrogenase (NAD+) activity [GO:0004029]	10707.3	9151.6	10872.4	8351.84	10514.4	8145.06	7680.36		13172.4	8640.5	6806.86	16337.8	18995.2	10981.7	18429.1
A0A318PVV8	A	Gluconacetobacter entanii	rplK CFR72_00395 NO263_10335	translation [GO:0006412]	cytosolic large ribosomal subunit [GO:0022625]	large ribosomal subunit rRNA binding [GO:0070180]; structural constituent of ribosome [GO:0003735]	8655.03	5490.96	6614.07	5548.01	4205.77		6144.28		5114	7115.71	5899.28	9577.31	10726.7	6881.88	7003.07	20148.5
A0A318PWC0	A	Gluconacetobacter entanii	hemA CFR72_01615	protoporphyrinogen IX biosynthetic process [GO:0006782]		5-aminolevulinate synthase activity [GO:0003870]; pyridoxal phosphate binding [GO:0030170]							1331.26	1896.63			1769.78	2422.5	2905.15	2415.98	3440.11	5372.92
A0A318PY76	A	Gluconacetobacter entanii	CFR72_04080 NO263_15450		cytosol [GO:0005829]	DNA binding [GO:0003677]	2230.68	1913.52				1058.86		3319.1			2132.82	6760.45	12291	15374.4		12492
A0A318Q8F5	A	Gluconacetobacter entanii	CFR72_14295			flavin adenine dinucleotide binding [GO:0050660]; monooxygenase activity [GO:0004497]										1880.58	1315.99	1521.1	2793.41	1098.17	1351.47	1880.52
A0A318QA92	A	Novacetimonas pomaceti	groES groS C3920_02715 CFR71_03505		cytoplasm [GO:0005737]	ATP binding [GO:0005524]; metal ion binding [GO:0046872]; protein folding chaperone [GO:0044183]; protein-folding chaperone binding [GO:0051087]; unfolded protein binding [GO:0051082]					2911.69	3502.38	3686.57	3386.83	3331.85	4574.38	2359.71		4134.25	4026.63		4298.34
A0A318QCX3	A	Novacetimonas pomaceti	gcvP CFR71_02475	glycine decarboxylation via glycine cleavage system [GO:0019464]	cytosol [GO:0005829]; glycine cleavage complex [GO:0005960]	glycine binding [GO:0016594]; glycine dehydrogenase (decarboxylating) activity [GO:0004375]; pyridoxal phosphate binding [GO:0030170]		1913.52	2265.09	1551.06	3801.37	3095.12	1075.25	1964.36	4571.61	2388.84	771.444	4619.64	3463.83	5637.29	4668.71	2283.49
A0A318QDY4	A	Novacetimonas pomaceti	leuA C3920_01490 CFR71_08095	L-leucine biosynthetic process [GO:0009098]	cytosol [GO:0005829]	2-isopropylmalate synthase activity [GO:0003852]; acetyl-CoA C-acetyltransferase activity [GO:0003985]; manganese ion binding [GO:0030145]	5175.17	3910.23	5164.41	5130.42	4044.01	4887.04	6144.28	3251.36	2944.43	6099.18	9075.81	8450.57	13408.4	5051.59	6634.49	10477.2
A0A318QM82	A	Komagataeibacter oboediens	CFR80_13365	proteolysis [GO:0006508]	cytosol [GO:0005829]	metallopeptidase activity [GO:0008237]									5346.46		5445.49		5586.82	8785.38		10745.8
A0A318QS31	A	Komagataeibacter sucrofermentans	CFR77_13165		cytosol [GO:0005829]	FMN binding [GO:0010181]; oxidoreductase activity, acting on the CH-CH group of donors, NAD or NADP as acceptor [GO:0016628]		2828.68	8607.35	9544.96	15367.2	20362.7	11264.5	10837.9	8523.34	10673.6	18151.6	17464.5	29051.5	16838.6	17200.5	22834.9
A0A318QSX7	A	Komagataeibacter oboediens	CFR80_04435		cytoplasm [GO:0005737]	phosphatase activity [GO:0016791]	5621.31	6156.53	6342.26	5249.73	3558.73	8063.61	9728.45	10160.5	6198.79	8640.5	9983.39	10140.7	7709.82	11713.8	9091.71	11954.8
A0A318QXB9	A	Komagataeibacter sucrofermentans	CFR77_05015			2 iron, 2 sulfur cluster binding [GO:0051537]; metal ion binding [GO:0046872]; oxidoreductase activity [GO:0016491]					4124.89	3665.28	3276.95	5147.99		2185.54	1633.65	7323.82	4245.99	3880.21	4054.41	8999.64
A0A318R5A6	A	Komagataeibacter oboediens	CFR80_00900		membrane [GO:0016020]		4818.27	3078.27	5164.41		2426.41	4153.98	1587.27	2980.41		2134.71	2677.36	6197.08	5586.82	5710.5	3931.55	5910.21
A0A347W8N7	A	Komagataeibacter saccharivorans	adhA CD178_00411		membrane [GO:0016020]; outer membrane-bounded periplasmic space [GO:0030288]	alcohol dehydrogenase (cytochrome c) activity [GO:0052934]; calcium ion binding [GO:0005509]; electron transfer activity [GO:0009055]; heme binding [GO:0020037]	18737.7	10815.5	13590.6	10141.5	16984.8	12217.6	12288.6	19643.6	12397.6	18297.5	19059.2	13520.9	11061.9	19035	19657.7	16118.8
A0A347WCG9	A	Komagataeibacter saccharivorans	CD178_01801					1996.71		3042.46	1941.13	1710.46	2252.9	1557.94	2944.43	2134.71		2197.15	3352.09	3587.36	2948.66
A0A365YQ50	A	Novacetimonas cocois	NJLHNGOC_15020				3033.72	2745.48	2265.09		3396.97	2443.52		1964.36		2083.89	1996.68	5633.71	3575.57	4685.54	4914.44	6984.8
A0A370G3X4	A	Gluconacetobacter liquefaciens (Acetobacter liquefaciens)	C7453_105125		plasma membrane [GO:0005886]	xenobiotic transmembrane transporter activity [GO:0042910]	1070.73	1913.52	1268.45		1779.36	1466.11	2099.3	1693.42	1394.73	1829.75	1542.89	1802.79	1899.52	2049.92	1105.75	3492.4
A0A370G4E1	A	Gluconacetobacter liquefaciens (Acetobacter liquefaciens)	C7453_103128 HLH32_06990		membrane [GO:0016020]; outer membrane-bounded periplasmic space [GO:0030288]	calcium ion binding [GO:0005509]; electron transfer activity [GO:0009055]; heme binding [GO:0020037]; oxidoreductase activity, acting on CH-OH group of donors [GO:0016614]	3925.99		4258.38	4116.26	6227.78	7412	4915.43	4199.67	6586.22	4828.51	3176.53	9577.31	8491.97	8785.38		14775.5
A0A370G6W3	A	Gluconacetobacter liquefaciens (Acetobacter liquefaciens)	aspS C7453_103277 HLH32_07745	aspartyl-tRNA aminoacylation [GO:0006422]	cytoplasm [GO:0005737]	aspartate-tRNA ligase activity [GO:0004815]; aspartate-tRNA(Asn) ligase activity [GO:0050560]; ATP binding [GO:0005524]; nucleic acid binding [GO:0003676]	3122.95	3327.86	2718.11	3400.39	5014.57	5620.09	3328.15	6096.3	3021.91	4523.56	2631.98	5070.34		4099.84	3562.97
A0A371YX69	A	Komagataeibacter melaceti	dnaK DY926_14830			ATP binding [GO:0005524]; ATP-dependent protein folding chaperone [GO:0140662]; unfolded protein binding [GO:0051082]					4771.93	4398.33	11776.5	3251.36	4029.22	5590.91	6806.86	7887.19	15643.1	9517.5	27029.4	13432.3
A0A371YZ35	A	Komagataeibacter melaceti	DY926_10925													2388.84	3539.57		3575.57	3221.31		4164.01
A0A371Z2H3	A	Komagataeibacter melaceti	tig DY926_05100	'de novo' cotranslational protein folding [GO:0051083]; cell division [GO:0051301]; protein transport [GO:0015031]; protein unfolding [GO:0043335]	cytoplasm [GO:0005737]	peptidyl-prolyl cis-trans isomerase activity [GO:0003755]; protein folding chaperone [GO:0044183]; ribosome binding [GO:0043022]					145584	138466	81923.8	121926		106736		84505.7		87853.8	76173.8	29551.1
A0A371Z3J8	A	Komagataeibacter melaceti	DY926_02880				981.499	1247.95	1540.26	584.629	1051.44	1221.76	1126.45	1016.05		864.05	907.581	1633.78	1787.78	4612.32	1351.47	1208.91
A0A401XAE8	A	Acetobacter pasteurianus	fbaB													3151.24	2223.57	2929.53		3660.58		3223.75
A0A418WFA1	A	Oleomonas cavernae	atpD D3874_18065		plasma membrane [GO:0005886]; proton-transporting ATP synthase complex [GO:0045259]	ATP binding [GO:0005524]; hydrolase activity [GO:0016787]; proton-transporting ATP synthase activity, rotational mechanism [GO:0046933]; sodium-transporting ATPase activity, rotational mechanism [GO:0046962]	8922.72	13311.4	4892.6	9544.96		14661.1	9728.45	11515.2	13172.4	13723.1	10437.2	15211	10279.8	15374.4	11794.6	7253.44
A0A4P5NRA2	A	Komagataeibacter diospyri	MSKU9_1088		plasma membrane [GO:0005886]	peptidyl-prolyl cis-trans isomerase activity [GO:0003755]	3122.95	5906.94	4620.79	1670.37	5338.09	4887.04	4505.81	4335.15	3874.25	2439.67	4492.53	7887.19	6704.19	5271.23	5651.6	5372.92
A0A4P5NRX2	A	Komagataeibacter diospyri	MSKU9_2420				2587.59	2246.3	869.796	7755.28	12132	6516.05	5632.26	8128.4	5191.49	6607.44	4537.9	6760.45		11713.8	6511.63	1262.64
A0A4P5NXM1	A	Komagataeibacter diospyri	MSKU9_2546			FMN binding [GO:0010181]; NADP binding [GO:0050661]; NADPH dehydrogenase activity [GO:0003959]	3836.77	2079.91	2174.49		2345.53	2850.77	1638.48	3657.78	4649.09	5031.82	6353.07	5521.04	6033.77	6735.46	3808.69	14775.5
A0A4P5NYS2	A	Komagataeibacter diospyri	rpsG MSKU9_1489	translation [GO:0006412]	small ribosomal subunit [GO:0015935]	rRNA binding [GO:0019843]; structural constituent of ribosome [GO:0003735]; tRNA binding [GO:0000049]	4996.72	2911.87		4116.26	4448.41	3583.83	4352.2	5080.25	5733.88	6607.44	4311.01	7323.82	8156.76	3733.79	3808.69	8462.35
A0A4P5NZI0	A	Komagataeibacter diospyri	pepA MSKU9_1407	proteolysis [GO:0006508]	cytoplasm [GO:0005737]	manganese ion binding [GO:0030145]; metalloaminopeptidase activity [GO:0070006]						2036.27	1740.88	2844.94	2324.55	2998.76	4084.11	3492.9	4469.46	2196.35	4791.58	9939.91
A0A4P5P1J0	A	Komagataeibacter diospyri	dfrA MSKU9_2137		cytoplasm [GO:0005737]	aldehyde dehydrogenase (NAD+) activity [GO:0004029]	7762.76	1996.71	5798.64	8351.84	2669.05	6434.6	10240.5	11515.2	2866.94	14231.4	9983.39	13520.9	3128.62	8785.38	10074.6	17462
A0A4P5P8K0	A	Komagataeibacter diospyri	MSKU9_0853	intracellular iron ion homeostasis [GO:0006879]; iron ion transport [GO:0006826]	cytosol [GO:0005829]	ferric iron binding [GO:0008199]; ferroxidase activity [GO:0004322]; heme binding [GO:0020037]						11403.1	6656.31	4470.62		8640.5		1521.1		8785.38	3685.83
A0A4P7WCK1	A	Acetobacter sp	rpoC				8922.72	6489.32	7067.09	5667.32	11323.2	8145.06	4659.42	6773.67	13172.4	8640.5	9529.6	15774.4	22347.3	8053.27	10197.5	21491.7
A0A4R5QBL5	A	Dankookia rubra	dnaK E2C06_21850			ATP binding [GO:0005524]; ATP-dependent protein folding chaperone [GO:0140662]; unfolded protein binding [GO:0051082]	2230.68	9151.6	8607.35	8351.84	5176.33	7330.55	7168.33	5960.83	12397.6	8132.23	10437.2	15211	16760.5	12446	4300.13	20148.5
A0A4V0WMV1	A	Komagataeibacter diospyri	cydD MSKU9_3093	cysteine transport [GO:0042883]	plasma membrane [GO:0005886]	ABC-type transporter activity [GO:0140359]; ATP binding [GO:0005524]; ATP hydrolysis activity [GO:0016887]	2855.27	9151.6	4892.6	4474.2	12940.8	15475.6	7168.33	7451.04	15497	6099.18	5899.28	17464.5	24582	21231.3	19657.7	13163.7
A0A4Y6UH85	A	Swingsia samuiensis	E3D00_00295		cytosol [GO:0005829]	nucleic acid binding [GO:0003676]					744.098		563.226	677.367			544.549	2873.19	1229.1	2196.35		1611.88
A0A4Y6V501	A	Neokomagataea tanensis	D5366_03285		plasma membrane [GO:0005886]	electron transfer activity [GO:0009055]; heme binding [GO:0020037]; iron ion binding [GO:0005506]; oxidoreductase activity, acting on CH-OH group of donors [GO:0016614]	6156.67	6655.71	3805.36	4832.14	4448.41	4153.98	6656.31	5757.62	3951.73	5590.91	11798.6	9577.31	10391.5	8053.27	9091.71	20148.5
A0A4Y6V7G8	A	Neokomagataea tanensis	rfbC D5366_08400	dTDP-rhamnose biosynthetic process [GO:0019305]; polysaccharide biosynthetic process [GO:0000271]	cytosol [GO:0005829]	dTDP-4-dehydrorhamnose 3,5-epimerase activity [GO:0008830]	1427.63		2265.09		2264.65	2280.62		1219.26		1372.31	2813.5		7039.4	4319.48	1965.77	2955.11
A0A511AVR8	A	Gluconobacter wancherniae NBRC 103581	clpS GWA01_00650	protein catabolic process [GO:0030163]; proteolysis [GO:0006508]			8565.81	1830.32	3171.13	8351.84		12217.6	5632.26	3183.62	4881.55	5590.91	10437.2	9577.31		13910.2	6265.91	20148.5
A0A511XBU7	A	Acetobacter nitrogenifigens DSM 23921 = NBRC 105050	glyA ANI02nite_23200	glycine biosynthetic process from serine [GO:0019264]; methylation [GO:0032259]; tetrahydrofolate interconversion [GO:0035999]	cytosol [GO:0005829]	D-alanine 2-hydroxymethyltransferase activity [GO:0050413]; glycine hydroxymethyltransferase activity [GO:0004372]; methyltransferase activity [GO:0008168]; pyridoxal phosphate binding [GO:0030170]	3836.77	3993.43	4167.77	3221.42	3963.13	5212.84	3276.95	4944.78	4106.7	3659.51	5445.49	3267.55	4357.72	2415.98	3317.24	5775.89
A0A511XHB2	A	Acetobacter oeni	AOE01nite_05430			hydrolase activity [GO:0016787]	6335.13	4991.78	5164.41	4175.92	7926.26	7656.36	4454.61	6164.04	9298.19	5082.65	3131.15	6760.45	10950.2	8785.38	4422.99	6447.51
A0A511XIV3	A	Acetobacter oeni	AOE01nite_10990	chromosome condensation [GO:0030261]		DNA binding [GO:0003677]; structural constituent of chromatin [GO:0030527]	6156.67	3993.43		4116.26	11323.2	11403.1	3020.94	6773.67	13947.3	14739.7	13613.7	27041.8	42459.9	31480.9	24572.2	38953.7
A0A511XL30	A	Acetobacter oeni	AOE01nite_18790			aldehyde dehydrogenase [NAD(P)+] activity [GO:0004030]; succinate-semialdehyde dehydrogenase (NAD+) activity [GO:0004777]	1873.77	2412.7		4712.82	2345.53	3095.12		3996.46	3176.88	5590.91	4220.25	5633.71	3463.83	3807		4701.31
A0A511XM15	A	Acetobacter oeni	fusA AOE01nite_22110	ribosome disassembly [GO:0032790]	cytoplasm [GO:0005737]	GTP binding [GO:0005525]; GTPase activity [GO:0003924]; guanosine tetraphosphate binding [GO:0097216]; translation elongation factor activity [GO:0003746]	6156.67	5074.98	8607.35	5667.32	4933.69		5632.26	3996.46	4029.22	4116.94	6353.07	10704.1	13408.4	4392.69	9337.43	13432.3
A0A5C1YM57	A	Acetobacter vaccinii	FLP30_01400									1140.31		1896.63	1937.12	1219.84	1996.68	1295.75	1072.67	1610.65	4300.13	2417.81
A0A5M6IVE2	A	Rhodovastum atsumiense	eno F1189_10280	glycolytic process [GO:0006096]	cell surface [GO:0009986]; extracellular region [GO:0005576]; phosphopyruvate hydratase complex [GO:0000015]	magnesium ion binding [GO:0000287]; phosphopyruvate hydratase activity [GO:0004634]									3719.28			5239.35	5363.35	5051.59	6265.91
A0A5M6J591	A	Rhodovastum atsumiense	F1189_01205	glycine biosynthetic process, by transamination of glyoxylate [GO:0019265]; L-serine biosynthetic process [GO:0006564]		alanine-glyoxylate transaminase activity [GO:0008453]; L-serine-pyruvate transaminase activity [GO:0004760]; O-phospho-L-serine:2-oxoglutarate aminotransferase activity [GO:0004648]	42829	40766.2	32617.3	26248.6	31543.3	42354.3	37377.7	23707.8	34093.4	32528.9	34034.3	55210.4	34638.3	38802.1	68802.1	89996.4
A0A5R9J8K6	A	Lichenicoccus roseus	gyrB FE263_01655	DNA topological change [GO:0006265]; DNA-templated DNA replication [GO:0006261]	chromosome [GO:0005694]; cytoplasm [GO:0005737]	ATP binding [GO:0005524]; DNA binding [GO:0003677]; DNA topoisomerase type II (double strand cut, ATP-hydrolyzing) activity [GO:0003918]; metal ion binding [GO:0046872]	1695.32	1580.73	1540.26	1372.09		1140.31	972.845	1625.68	1549.7	2592.15	2995.02	2309.82	2681.68	1391.02	3071.52	3223.75
A0A5R9J9Q4	A	Lichenicoccus roseus	groL groEL FE263_03750	protein refolding [GO:0042026]	cytoplasm [GO:0005737]	ATP binding [GO:0005524]; ATP-dependent protein folding chaperone [GO:0140662]; isomerase activity [GO:0016853]; unfolded protein binding [GO:0051082]	9814.99	7238.09	7520.11	8948.4	7440.98	7819.26	9216.43	6638.2	11622.7	7623.97	6353.07	9577.31	9609.34	10249.6	14743.3	16118.8
A0A5R9JAZ8	A	Lichenicoccus roseus	tuf FE263_02860		cytosol [GO:0005829]	GTP binding [GO:0005525]; GTPase activity [GO:0003924]; magnesium ion binding [GO:0000287]; translation elongation factor activity [GO:0003746]					4286.65	3746.73		2167.57	3099.4		1769.78	6760.45	4581.2		3317.24	3089.43
A0A6I4YWV0	A	Saccharibacter sp.	asd												619.879	711.571	2268.95		1039.15			8193.71
A0A6I4Z109	A	Saccharibacter sp.					8476.58	5074.98	6161.05	4533.86	6308.66	7574.91	6144.28	6028.57	7206.1	6607.44	6353.07	7323.82		5710.5	7003.07	7925.06
A0A7H1NSH1	A	Entomobacter blattae	purC JGUZn3_15080	'de novo' IMP biosynthetic process [GO:0006189]; cobalamin biosynthetic process [GO:0009236]	cytosol [GO:0005829]	ATP binding [GO:0005524]; phosphoribosylaminoimidazolesuccinocarboxamide synthase activity [GO:0004639]											1769.78	1746.45		1537.44	1228.61
A0A7U7QBU3	A	Novacetimonas hansenii	adhB_1				5621.31	4742.2	3895.96	3519.7	2588.17	4642.68	2406.51	3048.15	5656.4	3151.24	2722.74	4337.96	6927.66	7321.15	7125.93	7925.06
A0A7W4FEW0	A	Gluconacetobacter diazotrophicus (Acetobacter diazotrophicus)	mfd HLH33_09085	regulation of DNA-templated transcription [GO:0006355]; transcription-coupled nucleotide-excision repair, DNA damage recognition [GO:0000716]	cytoplasm [GO:0005737]	ATP binding [GO:0005524]; damaged DNA binding [GO:0003684]; DNA helicase activity [GO:0003678]; hydrolase activity [GO:0016787]									1239.76			2028.14	1452.57		872.312	1155.18
A0A7W4JA60	A	Gluconacetobacter johannae	hmpA HLH21_16495	cellular response to nitrosative stress [GO:0071500]; nitric oxide catabolic process [GO:0046210]; response to toxic substance [GO:0009636]		FAD binding [GO:0071949]; heme binding [GO:0020037]; metal ion binding [GO:0046872]; nitric oxide dioxygenase NAD(P)H activity [GO:0008941]; oxygen binding [GO:0019825]; oxygen carrier activity [GO:0005344]	3301.4	1830.32	3080.53		3477.85	2362.07		3657.78		4421.9		3436.56	8156.76			8328.03
A0A7W4K7I0	A	Gluconacetobacter tumulisoli	HLH28_08985	homoserine biosynthetic process [GO:0009090]; lysine biosynthetic process via diaminopimelate [GO:0009089]; threonine biosynthetic process [GO:0009088]	cytosol [GO:0005829]	aspartate kinase activity [GO:0004072]; ATP binding [GO:0005524]	2230.68	1747.12	2989.92		2911.69	3420.93		2709.47	3099.4	3557.85	2631.98	4112.61	3463.83	3001.67	3931.55	2417.81
A0A7W4PQX0	A	Gluconacetobacter takamatsuzukensis	HLH27_07910				4818.27	5990.14	5255.02	3042.46	8088.02	13846.6	3788.98	10837.9	13172.4	11690.1		23661.6	7933.29	10981.7	13514.7	17462
A0A7X1SQK4	A	Gluconobacter aidae	GFJ39_09250	DNA restriction-modification system [GO:0009307]		DNA binding [GO:0003677]; endonuclease activity [GO:0004519]					3558.73			4267.41	3254.37	3557.85	4991.7	4675.98	5922.03	4685.54	5897.32	8193.71
A0A7X1VQW4	A	Gluconobacter aidae	GFJ39_13875		cytosol [GO:0005829]; ribonucleoprotein complex [GO:1990904]	GTP binding [GO:0005525]; GTPase activity [GO:0003924]; guanosine tetraphosphate binding [GO:0097216]; ribosome binding [GO:0043022]; translation elongation factor activity [GO:0003746]	1338.41	1913.52	1268.45	1670.37	2183.77	1710.46	1331.26	2032.1	1549.7	1016.53		2422.5		1610.65	1720.05
A0A833JK43	A	Komagataeibacter medellinensis	purQ					6738.91	3986.56	5667.32		4479.78	5069.04		5656.4	6099.18	5899.28	9577.31		12446	6880.21
A0A833JK46	A	Komagataeibacter medellinensis	aspS								8088.02		8192.38		7748.49			15211			25800.8	56415.7
A0A833N4Z2	A	Komagataeibacter medellinensis	trpB				2409.13		1630.87	2624.86			2969.74	2912.68	4029.22	4269.42	3947.98	4844.99	7486.34	8053.27	6020.18	10611.5
A0A841QGV2	A	Acetobacter lovaniensis	HNR55_002171				3122.95	2911.87	2989.92	2207.27	2183.77	2850.77	3276.95	3657.78	4261.67	2592.15	4084.11		5810.3	7321.15	4054.41	12492
A0A847KS90	A	Acetobacter sp.	tal								3720.49	4724.14	2560.12			1372.31		4901.33	4469.46	3733.79
A0A849HSL6	A	Acidocella sp.					3569.09	6822.11	5345.62	4116.26	3073.45	5457.19	9216.43	5622.15	5114	3303.72	4084.11	9013.94	8045.03	5710.5	8600.26
A0A850NUR3	A	Komagataeibacter swingsii	HUK81_04280									1303.21		2438.52	1859.64		3494.19	4168.95	2122.99	3074.88	2580.08	3626.72
A0A850P1I5	A	Komagataeibacter swingsii	HUK81_12710								4124.89	2687.87	7168.33	3590.04			4492.53	1915.46	4245.99			2955.11
A0A850P4R0	A	Komagataeibacter swingsii	HUK81_02540			oxidoreductase activity, acting on CH-OH group of donors [GO:0016614]									1084.79	1473.97	998.339		2346.47		1351.47	2686.46
A0A857FMX5	A	Komagataeibacter xylinus (Gluconacetobacter xylinus)	gcvP FMA36_02990	glycine decarboxylation via glycine cleavage system [GO:0019464]	cytosol [GO:0005829]; glycine cleavage complex [GO:0005960]	glycine binding [GO:0016594]; glycine dehydrogenase (decarboxylating) activity [GO:0004375]; pyridoxal phosphate binding [GO:0030170]									1472.21	1423.14	1315.99		1452.57	1098.17	2825.8	3895.37
A0A857FPU4	A	Komagataeibacter xylinus (Gluconacetobacter xylinus)	FMA36_13395			oxidoreductase activity [GO:0016491]	8922.72	17471.2	10872.4	13124.3	22646.5	27693.2	30721.4	46738.3	13947.3	49809.9	19513	25351.7	16760.5	36605.8	13514.7	17462
A0A857FQD3	A	Komagataeibacter xylinus (Gluconacetobacter xylinus)	aroA FMA36_09735	amino acid biosynthetic process [GO:0008652]; aromatic amino acid family biosynthetic process [GO:0009073]; chorismate biosynthetic process [GO:0009423]	cytoplasm [GO:0005737]	3-phosphoshikimate 1-carboxyvinyltransferase activity [GO:0003866]	1070.73	1331.14	761.071	954.496	1132.32	1303.21	972.845	1557.94	852.334	813.223	1679.02	1352.09	1229.1	1391.02	1351.47	3089.43
A9HAU1	A	Gluconacetobacter diazotrophicus (strain ATCC 49037 / DSM 5601 / CCUG 37298 / CIP 103539 / LMG 7603 / PAl5)	argJ GDI0794	L-arginine biosynthetic process [GO:0006526]; ornithine biosynthetic process [GO:0006592]	cytoplasm [GO:0005737]	L-glutamate N-acetyltransferase activity [GO:0004042]; L-glutamate N-acetyltransferase activity, acting on acetyl-L-ornithine as donor [GO:0004358]	1606.09	2579.09	1630.87	1312.43	3477.85	2443.52	2508.92		1549.7	2388.84	2087.44	2647.84		2049.92	2211.5
A9HIA3	A	Gluconacetobacter diazotrophicus (strain ATCC 49037 / DSM 5601 / CCUG 37298 / CIP 103539 / LMG 7603 / PAl5)	metG GDI1800	methionyl-tRNA aminoacylation [GO:0006431]	cytoplasm [GO:0005737]	ATP binding [GO:0005524]; methionine-tRNA ligase activity [GO:0004825]									1704.67	2236.36	2178.19	2704.18	2011.26			2417.81
A9HLA7	A	Gluconacetobacter diazotrophicus (strain ATCC 49037 / DSM 5601 / CCUG 37298 / CIP 103539 / LMG 7603 / PAl5)	cysS GDI2199	cysteinyl-tRNA aminoacylation [GO:0006423]; methylation [GO:0032259]; RNA processing [GO:0006396]	cytosol [GO:0005829]	ATP binding [GO:0005524]; cysteine-tRNA ligase activity [GO:0004817]; RNA binding [GO:0003723]; RNA methyltransferase activity [GO:0008173]; zinc ion binding [GO:0008270]	5353.63	4991.78	2446.3		8896.82			6773.67	20920.9	17789.3	17244	28731.9	34638.3	13178.1	23343.6	49699.5
F1YQ77	A	Acetobacter pomorum DM001	acnA APO_0041	tricarboxylic acid cycle [GO:0006099]		2-methylisocitrate dehydratase activity [GO:0047456]; 4 iron, 4 sulfur cluster binding [GO:0051539]; aconitate hydratase activity [GO:0003994]; metal ion binding [GO:0046872]; RNA binding [GO:0003723]											1633.65	1521.1	3352.09		2948.66	3492.4
F1YSP3	A	Acetobacter pomorum DM001	yqeY APO_0942			carbon-nitrogen ligase activity, with glutamine as amido-N-donor [GO:0016884]										4726.86	6806.86	7887.19	10838.4	6808.67	6143.05	18805.2
F1YTB5	A	Acetobacter pomorum DM001	APO_1175				4372.13			3937.3		1547.56	3840.18	2370.78	5191.49	4421.9	4991.7	10140.7	5922.03	4685.54	13514.7	20148.5
F1YV81	A	Acetobacter pomorum DM001	APO_1868	proteolysis [GO:0006508]		aminopeptidase activity [GO:0004177]; metal ion binding [GO:0046872]; metallopeptidase activity [GO:0008237]									1627.18	2033.06	1452.13	3098.54	1899.52	1683.86	1842.91	1208.91
G6EZT4	A	Commensalibacter intestini A911	ftsZ CIN_00890	division septum assembly [GO:0000917]; FtsZ-dependent cytokinesis [GO:0043093]; protein polymerization [GO:0051258]	cell division site [GO:0032153]; cytoplasm [GO:0005737]	GTP binding [GO:0005525]; GTPase activity [GO:0003924]						1710.46	1996.89		2402.03	1626.45		3492.9	4134.25	3001.67	2948.66	4835.63
W5YK35	A	Komagataeibacter xylinus									2102.89	2362.07			2247.06			1352.09	1787.78	3221.31	1142.61

## Sheet: Cluster B
Table S1. List of protein composition within the four clusters constituting the heatmap. Each cluster comprises all metaproteome common proteins grouped according to abundance patterns, and includes detailed information on their taxonomic origin, associated biological processes, cellular localization, and molecular functions, based on Gene Ontology (GO) annotations.
Protein	Cluster	Organism	Gene Names	Gene Ontology (biological process)	Gene Ontology (cellular component)	Gene Ontology (molecular function)	S4.1	S4.2	S4.3	S4.4	S3.1	S3.2	S3.3	S3.4	S2.1	S2.2	S2.3	S2.4	S1.1	S1.2	S1.3	S1.4
A0A066PUQ8	B	Acidiphilium sp. JA12-A1					3.3014e+06	4.5758e+06	3.53355e+06	2.74418e+06	4.28665e+06	2.85077e+06	4.50581e+06	4.33515e+06	3.87425e+06	3.04959e+06	4.44715e+06	2.92953e+06	1.67605e+06	2.34277e+06	2.8258e+06	1.88052e+06
A0A067Z8C2	B	Gluconobacter oxydans DSM 3504	purB GLS_c24420	'de novo' AMP biosynthetic process [GO:0044208]; 'de novo' IMP biosynthetic process [GO:0006189]	cytosol [GO:0005829]	(S)-2-(5-amino-1-(5-phospho-D-ribosyl)imidazole-4-carboxamido) succinate lyase (fumarate-forming) activity [GO:0070626]; N6-(1,2-dicarboxyethyl)AMP AMP-lyase (fumarate-forming) activity [GO:0004018]	981499	1.41434e+06	1.26845e+06	954496	1.77936e+06	1.30321e+06	563226	1.35473e+06	1.62718e+06	1.77893e+06	1.36137e+06	1.18308e+06	469293	549086	663449	456698
A0A070A3M3	B	Komagataeibacter rhaeticus AF5					588899	224630	335234	596560	412489	578299	563226	623178	356431	238884	417487	321122	79332.9	146423	221150	103429
A0A070A3I4	B	Komagataeibacter rhaeticus AF4					383677	366064	235570	489179	477193	415398	353296	298041	526897	243967	313115	276052	212299	307488	233436	98055.8
A0A0D6PW18	B	Komagataeibacter europaeus NBRC 3261	Geu3261_0004_019			ATP binding [GO:0005524]; transferase activity [GO:0016740]	312295	307827	317113	310211	274993	293222	296974	318362	170467	320207	222357	219715	107267	175708	196577	103429
A0A070A4V1	B	Komagataeibacter rhaeticus AF6					249836	166393	235570	184934	169848	179191	302094	189663	278946	442190	417487	197180	87154.5	168386	101975	214917
A0A0D6PZ65	B	Komagataeibacter europaeus NBRC 3261	rplV Geu3261_0037_037	translation [GO:0006412]	cytosolic large ribosomal subunit [GO:0022625]	rRNA binding [GO:0019843]; structural constituent of ribosome [GO:0003735]	249836	282868	226509	208796	315433	431688	158727	209984	193712	106736	90758.1	309854	245820	175708	208864	95369.4
A0A0D6PVG5	B	Komagataeibacter europaeus NBRC 3261	Geu3261_0004_067			NAD binding [GO:0051287]; NADP binding [GO:0050661]; oxidoreductase activity [GO:0016491]	231991	232950	163087	173002	186025	89595.7	92164.3	88057.7	131724	91487.6	77144.4	123942	74863.4	102496	117946	92682.9
A0A023D3N1	B	Acidomonas methanolica NBRC 104435	Amme_038_012	deoxyribonucleotide biosynthetic process [GO:0009263]	ribonucleoside-diphosphate reductase complex [GO:0005971]	ATP binding [GO:0005524]; ribonucleoside-diphosphate reductase activity, thioredoxin disulfide as acceptor [GO:0004748]	223068	91516	117785	101415	121320	89595.7	107525	101605	92981.9	116901	108910	78871.9	75980.8	72479.4	83545.4	83280.3
A0A094YVV5	B	Acetobacter tropicalis	rpsE AD947_11515 AtDm6_0419 ATR01nite_04650 HC62_04695	ribosome biogenesis [GO:0042254]; translation [GO:0006412]	cytoplasm [GO:0005737]; small ribosomal subunit [GO:0015935]	rRNA binding [GO:0019843]; structural constituent of ribosome [GO:0003735]	223068	216311	208389	256521	266905	236207	174088	196436	193712	188058	127061	191546	122910	183029	135147	77907.4
A0A0D6MLE9	B	Tanticharoenia sakaeratensis NBRC 103193	tal Tasa_017_021	gluconeogenesis [GO:0006094]; glycolytic process [GO:0006096]; pentose-phosphate shunt [GO:0006098]	cytoplasm [GO:0005737]	carbohydrate derivative binding [GO:0097367]; glucose-6-phosphate isomerase activity [GO:0004347]; transaldolase activity [GO:0004801]	205222	141434	172147	196865	177936	105886	97284.5	162568	85233.4	116901	77144.4	84505.7	64807.2	70283	74945.2	37610.5
A0A0D6PX21	B	Komagataeibacter europaeus NBRC 3261	groES groS Geu3261_0019_019		cytoplasm [GO:0005737]	ATP binding [GO:0005524]; metal ion binding [GO:0046872]; protein folding chaperone [GO:0044183]; protein-folding chaperone binding [GO:0051087]; unfolded protein binding [GO:0051082]	205222	183032	126845	178968	194113	203627	174088	128700	178215	228719	235971	247883	107267	117138	135147	128950
A0A0D6MZH3	B	Acetobacter cibinongensis	gabT Abci_002_034 ACI01nite_21370	gamma-aminobutyric acid metabolic process [GO:0009448]		4-aminobutyrate:2-oxoglutarate transaminase activity [GO:0034386]; identical protein binding [GO:0042802]; pyridoxal phosphate binding [GO:0030170]	196300	241270	217449	256521	153672	236207	153607	162568	216958	147397	95296	140843	67041.9	183029	122861	53729.2
A0A0D6PWS7	B	Komagataeibacter europaeus NBRC 3261	Geu3261_0004_005	proteolysis [GO:0006508]		metal ion binding [GO:0046872]; metallocarboxypeptidase activity [GO:0004181]	187377	149754	190268	119312	186025	252497	209930	176115	154970	198223	217819	185912	178778	131781	135147	147755
A0A023D5R7	B	Acidomonas methanolica NBRC 104435	rplP Amme_063_025	translation [GO:0006412]	cytosolic large ribosomal subunit [GO:0022625]	rRNA binding [GO:0019843]; structural constituent of ribosome [GO:0003735]; tRNA binding [GO:0000049]	178454	124795	144966	149140	177936	162901	148487	182889	178215	203306	181516	146476	145257	153744	116718	147755
A0A0D6PYD5	B	Komagataeibacter europaeus NBRC 3261	Geu3261_0052_029	glutathione biosynthetic process [GO:0006750]		ATP binding [GO:0005524]; glutamate-cysteine ligase activity [GO:0004357]	160609	133114	154026	137209	153672	138466	112645	128700	123976	91487.6	90758.1	84505.7	53633.5	62961.9	95831.5	104772
A0A0M0EGP9	B	Komagataeibacter europaeus (Gluconacetobacter europaeus)	minC KOEU_23310	cell morphogenesis [GO:0000902]; division septum assembly [GO:0000917]; regulation of cell division [GO:0051302]; regulation of cell septum assembly [GO:1901891]			160609	291187	199328	101415	226465	293222	163848	196436	271197	147397	86220.2	225348	178778	278204	172005	55072.5
A0A0D6PUH9	B	Komagataeibacter europaeus NBRC 3261	Geu3261_0004_021	ammonia assimilation cycle [GO:0019676]; glutamate biosynthetic process [GO:0006537]		3 iron, 4 sulfur cluster binding [GO:0051538]; glutamate synthase (NADPH) activity [GO:0004355]; metal ion binding [GO:0046872]	151686	124795	126845	131243	113232	146611	112645	155794	85233.4	116901	58992.8	129575	52516.1	80532.7	82316.8	33580.8
A0A070A793	B	Komagataeibacter rhaeticus AF11					133841	191352	154026	178968	202201	179191	122886	196436	201461	121984	63530.7	129575	122910	161065	104432	44326.6
A0A0D6PWE9	B	Komagataeibacter europaeus NBRC 3261	purH Geu3261_0035_024	'de novo' IMP biosynthetic process [GO:0006189]	cytosol [GO:0005829]	IMP cyclohydrolase activity [GO:0003937]; phosphoribosylaminoimidazolecarboxamide formyltransferase activity [GO:0004643]	133841	42430.2	75201.1	46531.7	68748.2	57829.9	61442.8	45383.6	48040.6	81322.3	58992.8	38309.2	46929.3	53444.4	43001.3	41640.1
A0A0D6PXD1	B	Komagataeibacter europaeus NBRC 3261	parE Geu3261_0014_020	chromosome segregation [GO:0007059]; DNA topological change [GO:0006265]	chromosome [GO:0005694]	ATP binding [GO:0005524]; DNA binding [GO:0003677]; DNA topoisomerase type II (double strand cut, ATP-hydrolyzing) activity [GO:0003918]; metal ion binding [GO:0046872]	133841	108155	108724	107381	153672	122176	133126	142247	178215	167727	149751	123942	94976	102496	101975	81937.1
A0A0D6PY58	B	Komagataeibacter europaeus NBRC 3261	ribH Geu3261_0056_004	riboflavin biosynthetic process [GO:0009231]	cytosol [GO:0005829]; riboflavin synthase complex [GO:0009349]	6,7-dimethyl-8-ribityllumazine synthase activity [GO:0000906]	133841	108155	144966	95449.6	137496	154756	128006	108379	58888.5	86405	72606.5	101407	78215.5	87853.8	109346	67161.5
A0A0D6PV27	B	Komagataeibacter europaeus NBRC 3261	Geu3261_0004_073			2 iron, 2 sulfur cluster binding [GO:0051537]; dioxygenase activity [GO:0051213]; metal ion binding [GO:0046872]	124918	116475	108724	107381	121320	97740.7	153607	155794	62762.8	182975	99833.9	55210.4	39107.8	54908.6	63887.7	21491.7
A0A0M0EK74	B	Komagataeibacter europaeus (Gluconacetobacter europaeus)	KOEU_09380				124918	124795	108724	101415	161760	42354.3	128006	135473	131724	162645	181516	140843	89389.2	95175	82316.8	49699.5
A0A061AG63	B	Acetobacter pasteurianus (Acetobacter turbidans)	groEL	protein refolding [GO:0042026]		ATP binding [GO:0005524]; ATP-dependent protein folding chaperone [GO:0140662]; isomerase activity [GO:0016853]	115995	116475	99664.1	125278	121320	89595.7	61442.8	108379	71286.1	49301.7	36757	54647	41342.5	47587.5	52830.2	26864.6
A0A0D6PYT7	B	Komagataeibacter europaeus NBRC 3261	pqqC Geu3261_0035_053	pyrroloquinoline quinone biosynthetic process [GO:0018189]		pyrroloquinoline-quinone synthase activity [GO:0033732]	115995	99835.7	99664.1	77552.8	88968.2	75749.1	48130.2	54866.7	55789.1	71157.1	49917	61970.8	43577.2	41730.6	41772.7	34924
A0A0D6Q0B6	B	Komagataeibacter europaeus NBRC 3261	rplM Geu3261_0093_011	negative regulation of translation [GO:0017148]; translation [GO:0006412]	cytosolic large ribosomal subunit [GO:0022625]	mRNA binding [GO:0003729]; structural constituent of ribosome [GO:0003735]	115995	108155	144966	71587.2	137496	122176	71683.3	108379	77484.9	81322.3	86220.2	84505.7	111736	80532.7	95831.5	48356.3
A0A023D6M7	B	Acidomonas methanolica NBRC 104435	gyrB Amme_060_031	DNA topological change [GO:0006265]; DNA-templated DNA replication [GO:0006261]	chromosome [GO:0005694]; cytoplasm [GO:0005737]	ATP binding [GO:0005524]; DNA binding [GO:0003677]; DNA topoisomerase type II (double strand cut, ATP-hydrolyzing) activity [GO:0003918]; metal ion binding [GO:0046872]	107073	141434	126845	155106	113232	122176	81923.8	115152	66637	76239.7	19513	52393.5	37990.4	57837.1	46687.1	8328.03
A0A0D6PYJ5	B	Komagataeibacter europaeus NBRC 3261	Geu3261_0037_066		cell envelope [GO:0030313]; efflux pump complex [GO:1990281]	efflux transmembrane transporter activity [GO:0015562]	107073	133114	90603.7	119312	177936	105886	92164.3	162568	131724	111818	63530.7	118308	58103	87853.8	68802.1	32237.5
A0A0D6PZ12	B	Komagataeibacter europaeus NBRC 3261	Geu3261_0035_098	proteolysis [GO:0006508]	periplasmic space [GO:0042597]	serine-type endopeptidase activity [GO:0004252]	107073	71548.9	87885.6	77552.8	113232	97740.7	92164.3	88057.7	67411.9	66074.4	72606.5	42816.2	25699.4	43926.9	49144.4	16118.8
A0A0D6PWH2	B	Komagataeibacter europaeus NBRC 3261	Geu3261_0029_005	cellular respiration [GO:0045333]		ubiquinone binding [GO:0048039]	98149.9	68221.1	135906	65621.6	74409.8	52942.9	97284.5	44028.8	85233.4	50826.5	95296	49013.3	59220.3	69550.9	38086.9	29551.1
A0A0D6PXS0	B	Komagataeibacter europaeus NBRC 3261	Geu3261_0052_093				98149.9	76540.7	87885.6	89484	77645	73305.5	81923.8	81284	58113.7	60991.8	72606.5	67604.5	33520.9	41730.6	33172.4	24178.1
A0A0D6Q0N8	B	Komagataeibacter europaeus NBRC 3261	Geu3261_0134_011	methylglyoxal catabolic process to D-lactate via S-lactoyl-glutathione [GO:0019243]	cytoplasm [GO:0005737]	lactoylglutathione lyase activity [GO:0004462]	98149.9	99835.7	126845	95449.6	97056.3	122176	102405	94831.4	48040.6	60991.8	72606.5	73238.2	39107.8	71747.3	68802.1	37610.5
A0A0M0EL81	B	Komagataeibacter europaeus (Gluconacetobacter europaeus)	KOEU_07170	terpenoid biosynthetic process [GO:0016114]	cytoplasm [GO:0005737]	(2E,6E)-farnesyl diphosphate synthase activity [GO:0004337]; metal ion binding [GO:0046872]	98149.9	99835.7	86073.5	161071	80880.2	81450.6	138246	182889	48040.6	111818	136137	95773.1	50281.4	102496	73716.5	110145
A0A0D6PUC9	B	Komagataeibacter europaeus NBRC 3261	Geu3261_0001_022	N-acetylglucosamine catabolic process [GO:0006046]		metal ion binding [GO:0046872]; N-acetylglucosamine-6-phosphate deacetylase activity [GO:0008448]	89227.2	60733.4	73389	119312	80880.2	64346	56322.6	67736.7	75160.4	46252.1	29496.4	61970.8	46929.3	54176.5	41772.7	30894.3
A0A070A9S1	B	Komagataeibacter rhaeticus AF15					87442.6	34942.5	61610.5	95449.6	113232	73305.5		94831.4	100730	71157.1	11798.6			80532.7	38086.9	20148.5
A0A0D6PXJ7	B	Komagataeibacter europaeus NBRC 3261	purD Geu3261_0041_008	'de novo' IMP biosynthetic process [GO:0006189]; purine nucleobase biosynthetic process [GO:0009113]		ATP binding [GO:0005524]; metal ion binding [GO:0046872]; phosphoribosylamine-glycine ligase activity [GO:0004637]	87442.6	183032	190268	149140	177936	228062	133126	162568	123976	81322.3	104372	118308	111736	102496	104432	75220.9
A0A0D6PXI6	B	Komagataeibacter europaeus NBRC 3261	pheS Geu3261_0052_013	phenylalanyl-tRNA aminoacylation [GO:0006432]	cytoplasm [GO:0005737]	ATP binding [GO:0005524]; magnesium ion binding [GO:0000287]; phenylalanine-tRNA ligase activity [GO:0004826]; tRNA binding [GO:0000049]	86550.3	72380.9	73389	58462.9	72792.2	61088	50690.4	62995.1	59663.4	55909.1	45379	61970.8	25699.4	45391.1	54058.8	36267.2
A0A0D6PVT8	B	Komagataeibacter europaeus NBRC 3261	Geu3261_0013_012	sulfide oxidation, using sulfide:quinone oxidoreductase [GO:0070221]		FAD binding [GO:0071949]; quinone binding [GO:0048038]; sulfide:quinone oxidoreductase activity [GO:0070224]	85658.1	76540.7	62516.6	71587.2	80071.4	75749.1	81923.8	81284	55014.3	86405	86220.2	54647	31286.2	40266.3	41772.7	17462
A0A0D6PXG6	B	Komagataeibacter europaeus NBRC 3261	Geu3261_0035_075	tetrahydrofolate biosynthetic process [GO:0046654]	cytoplasm [GO:0005737]	ATP binding [GO:0005524]; dihydrofolate synthase activity [GO:0008841]; metal ion binding [GO:0046872]; tetrahydrofolylpolyglutamate synthase activity [GO:0004326]	85658.1	71548.9	117785	65621.6	97056.3	89595.7	39425.8	81284	44166.4	29987.6	42656.3	31548.8	40225.1	22695.6	43001.3	30894.3
A0A0D6PVS7	B	Komagataeibacter europaeus NBRC 3261	Geu3261_0021_034	molybdate ion transport [GO:0015689]			83873.5	63229.3	67952.8	51900.7	55807.4	68418.5	71683.3	81284	51140	86405	77144.4	51830.1	43577.2	43926.9	50373	65818.3
A0A0D6PZL1	B	Komagataeibacter europaeus NBRC 3261	thrB Geu3261_0043_024	threonine biosynthetic process [GO:0009088]		ATP binding [GO:0005524]; homoserine kinase activity [GO:0004413]	82981.3	60733.4	39865.6	149140	38013.7	70047.5	56322.6	81284	41841.9	66074.4	40841.1	41126.1	13408.4	21963.5	43001.3	2686.46
A0A0D6PXR4	B	Komagataeibacter europaeus NBRC 3261	Geu3261_0043_047	Gram-negative-bacterium-type cell outer membrane assembly [GO:0043165]; protein insertion into membrane [GO:0051205]	Bam protein complex [GO:1990063]	protein-macromolecule adaptor activity [GO:0030674]	82089	73212.8	68858.8	65621.6	72792.2	71676.5	71683.3	81284	41067	50826.5	39933.6	34365.6	14525.7	28552.5	36858.3	14775.5
A0A0D6PVD8	B	Komagataeibacter europaeus NBRC 3261	Geu3261_0018_011			nucleotidyltransferase activity [GO:0016779]	81196.7	72380.9	68858.8	65621.6	75218.6	63531.5	66563.1	74510.4	63537.6	86405	63530.7	67604.5	30168.8	45391.1	45458.5	22834.9
A0A0D6PXP1	B	Komagataeibacter europaeus NBRC 3261	Geu3261_0043_022				79412.2	99835.7	83355.4	65621.6	80880.2	63531.5	56322.6	81284	74385.5	55909.1	49917	73238.2	41342.5	43194.8	55287.4	32237.5
A0A0D6PXF2	B	Komagataeibacter europaeus NBRC 3261	dnaJ Geu3261_0035_060	DNA replication [GO:0006260]; protein refolding [GO:0042026]; response to heat [GO:0009408]	cytoplasm [GO:0005737]	ATP binding [GO:0005524]; heat shock protein binding [GO:0031072]; unfolded protein binding [GO:0051082]; zinc ion binding [GO:0008270]	75843.1	108155	56174.3	77552.8	105144	81450.6	43522	74510.4	45716.1	29479.4	26319.8	39999.3	27934.1	32213.1	54058.8	20148.5
A0A0D6PVX5	B	Komagataeibacter europaeus NBRC 3261	lysS Geu3261_0019_023	lysyl-tRNA aminoacylation [GO:0006430]	cytoplasm [GO:0005737]	ATP binding [GO:0005524]; lysine-tRNA ligase activity [GO:0004824]; tRNA binding [GO:0000049]	74950.8	72380.9	86073.5	89484	88968.2	81450.6	92164.3	88057.7	60438.2	91487.6	81682.3	45633.1	25699.4	36605.8	20886.4	5775.89
A0A0D6PWS2	B	Komagataeibacter europaeus NBRC 3261	Geu3261_0003_024		plasma membrane [GO:0005886]		74058.5	91516	74295.1	19089.9	88968.2	74120	71683.3	74510.4	28669.4	137231	81682.3	27041.8	35755.7	54176.5	67573.5	32237.5
A0A0D6PVC6	B	Komagataeibacter europaeus NBRC 3261	Geu3261_0013_013	glutathione metabolic process [GO:0006749]; hydrogen sulfide metabolic process [GO:0070813]		metal ion binding [GO:0046872]; sulfur dioxygenase activity [GO:0050313]	72274	78204.6	99664.1	119312	66321.8	89595.7	97284.5	88057.7	47265.8	91487.6	63530.7	61970.8	22347.3	32945.2	35629.7	16118.8
A0A0D6PYG4	B	Komagataeibacter europaeus NBRC 3261	proB Geu3261_0029_047	L-proline biosynthetic process [GO:0055129]	cytosol [GO:0005829]	ATP binding [GO:0005524]; glutamate 5-kinase activity [GO:0004349]; RNA binding [GO:0003723]	72274	27454.8	36241.5	27441.8	25881.7	48055.9	18944.9	45383.6	25570	66074.4	34034.3	17464.5	2011.26	13178.1	17200.5	6313.18
A0A0D6PYH2	B	Komagataeibacter europaeus NBRC 3261	Geu3261_0053_055				71381.7	37438.4	55268.3	51900.7	53380.9	59458.9	40449.9	56221.5	41841.9	71157.1	49917	47323.2	20112.6	44659	38086.9	21491.7
A0A0M0ECN5	B	Komagataeibacter europaeus (Gluconacetobacter europaeus)	KOEU_34720				71381.7	77372.7	81543.4	48917.9	58233.8	69233	76803.6	74510.4	57338.8	43202.5	44471.5	56337.1	33520.9	24891.9	7125.93	12492
A0A0D6PVH6	B	Komagataeibacter europaeus NBRC 3261	accA Geu3261_0004_077	fatty acid biosynthetic process [GO:0006633]; malonyl-CoA biosynthetic process [GO:2001295]	acetyl-CoA carboxylase complex [GO:0009317]	acetyl-CoA carboxylase activity [GO:0003989]; ATP binding [GO:0005524]; carboxyl- or carbamoyltransferase activity [GO:0016743]	70489.5	57405.5	33523.4	101415	42866.5	89595.7	38401.8	30481.5	69736.4	26429.8	15428.9	51266.8	35755.7	80532.7	14743.3	1168.61
A0A0D6PY11	B	Komagataeibacter europaeus NBRC 3261	Geu3261_0020_054				70489.5	99835.7	72483	71587.2	113232	81450.6	56322.6	88057.7	72835.8	55909.1	38118.4	78871.9	61455.1	62229.8	74945.2	18805.2
A0A0D6PZX2	B	Komagataeibacter europaeus NBRC 3261	Geu3261_0059_007	cobalamin biosynthetic process [GO:0009236]; methylation [GO:0032259]		precorrin-4 C11-methyltransferase activity [GO:0046026]	67812.6	54077.7	62516.6	39969.5	52572.1	59458.9	56322.6	58253.6	50365.2	66074.4	54454.9	33802.3	13408.4	23427.7	25800.8	11417.5
A0A0D6PVG0	B	Komagataeibacter europaeus NBRC 3261	rpoZ Geu3261_0004_062	DNA-templated transcription [GO:0006351]	DNA-directed RNA polymerase complex [GO:0000428]	DNA binding [GO:0003677]; DNA-directed RNA polymerase activity [GO:0003899]	66920.4	46590	48926	51304.2	54998.5	59458.9	42498	41996.7	41067	35070.3	21328.2	37745.9	18995.2	30016.7	25800.8	6313.18
A0A0D6PYA9	B	Komagataeibacter europaeus NBRC 3261	Geu3261_0060_004	carbon utilization [GO:0015976]		carbonate dehydratase activity [GO:0004089]; zinc ion binding [GO:0008270]	66920.4	76540.7	57986.4	65621.6	88968.2	61902.5	61442.8	74510.4	39517.3	48285.1	41294.9	37182.5	20112.6	32213.1	41772.7	13432.3
A0A0D6PYS5	B	Komagataeibacter europaeus NBRC 3261	hemE Geu3261_0035_038	protoporphyrinogen IX biosynthetic process from glutamate [GO:0019353]	cytosol [GO:0005829]	uroporphyrinogen decarboxylase activity [GO:0004853]	64243.5	58237.5	45301.9	50707.6	71983.4	48870.4	66563.1	53512	70511.3	60991.8	72606.5	61970.8	33520.9	40266.3	45458.5	73877.7
A0A0D6PZG8	B	Komagataeibacter europaeus NBRC 3261	Geu3261_0052_121			electron transfer activity [GO:0009055]; heme binding [GO:0020037]; metal ion binding [GO:0046872]	63351.3	49085.9	47113.9	41162.6	50954.5	52942.9	56322.6	44706.2	46490.9	50318.2	54454.9	46759.8	15643.1	23427.7	29486.6	25521.4
A0A0D6PVA9	B	Komagataeibacter europaeus NBRC 3261	Geu3261_0017_008	response to arsenic-containing substance [GO:0046685]		arsenate reductase (glutaredoxin) activity [GO:0008794]	61566.7	73212.8	71576.9	65621.6	56616.2	53757.4	76803.6	57576.2	73610.7	91487.6	49917	43942.9	30168.8	57105	43001.3	16118.8
A0A0D6Q210	B	Komagataeibacter europaeus NBRC 3261	Geu3261_0134_032				61566.7	99835.7	73389	65621.6	88968.2	70047.5	37889.8	60285.7	62762.8	46252.1	31765.3	61970.8	48046.7	53444.4	61430.5	18805.2
A0A070A7Y7	B	Komagataeibacter rhaeticus AF14					59782.2	57405.5	117785	89484	56616.2	8145.06	128006	56898.8	178215	137231	331267	17464.5	1229.1	87853.8	38086.9	48356.3
A0A0D6PY43	B	Komagataeibacter europaeus NBRC 3261	bioA Geu3261_0052_080	biotin biosynthetic process [GO:0009102]	cytoplasm [GO:0005737]	adenosylmethionine-8-amino-7-oxononanoate transaminase activity [GO:0004015]; pyridoxal phosphate binding [GO:0030170]	59782.2	34942.5	61610.5	113346	97056.3	89595.7	56322.6	81284	56564	66074.4	22689.5	54647	29051.5	44659	47915.8	22834.9
A0A0D6PZ09	B	Komagataeibacter europaeus NBRC 3261	dnaQ Geu3261_0068_048	DNA replication proofreading [GO:0045004]	cytosol [GO:0005829]	3'-5' exonuclease activity [GO:0008408]; DNA binding [GO:0003677]; DNA-directed DNA polymerase activity [GO:0003887]; metal ion binding [GO:0046872]	59782.2	59901.4	68858.8	45338.6	50145.7	45612.3	49154.3	40642	28669.4	44219	49917	37745.9	22347.3	13178.1	28258	12089.1
A0A6I4YVP4	B	Saccharibacter sp.					59782.2	38270.3	9966.41	29231.4	39631.3	40725.3	26625.2	37932.5	60438.2	6607.44	8168.23	40562.7		8785.38	46687.1
A0A0D6PV12	B	Komagataeibacter europaeus NBRC 3261	rnc Geu3261_0004_058	mRNA processing [GO:0006397]; regulation of gene expression [GO:0010468]; rRNA processing [GO:0006364]; tRNA processing [GO:0008033]	cytoplasm [GO:0005737]	double-stranded RNA binding [GO:0003725]; metal ion binding [GO:0046872]; ribonuclease III activity [GO:0004525]; rRNA binding [GO:0019843]	57997.6	79036.6	70670.9	119312	79262.6	89595.7	87044	81284	108479	81322.3	68068.6	56337.1	45812	62229.8	39315.5	21491.7
A0A0D6PVC9	B	Komagataeibacter europaeus NBRC 3261	def Geu3261_0004_032	translation [GO:0006412]		metal ion binding [GO:0046872]; peptide deformylase activity [GO:0042586]	57105.4	41598.2	20838.9	59059.4	52572.1	53757.4	47618.2	39287.3	56564	48285.1	41748.7	50140	36873	47587.5	13514.7	30894.3
A0A0D6PYE3	B	Komagataeibacter europaeus NBRC 3261	Geu3261_0052_039			4 iron, 4 sulfur cluster binding [GO:0051539]; heme binding [GO:0020037]; metal ion binding [GO:0046872]; oxidoreductase activity [GO:0016491]	56213.1	73212.8	49832.1	46531.7	67130.6	47241.4	42498	54189.4	27119.7	31512.4	18605.4	29858.7	13408.4	19767.1	27029.4	4701.31
A0A0M0EEG8	B	Komagataeibacter europaeus (Gluconacetobacter europaeus)	guaB KOEU_28780	GMP biosynthetic process [GO:0006177]; GTP biosynthetic process [GO:0006183]		IMP dehydrogenase activity [GO:0003938]; metal ion binding [GO:0046872]; nucleotide binding [GO:0000166]	55320.8	26622.9	38959.6	25055.5	31543.3	30136.7	16384.8	32513.6	17046.7	39136.4	39026	32112.2	18995.2	20499.2	15971.9
A0A0D6Q020	B	Komagataeibacter europaeus NBRC 3261	metG Geu3261_0062_004	methionyl-tRNA aminoacylation [GO:0006431]	cytoplasm [GO:0005737]	ATP binding [GO:0005524]; methionine-tRNA ligase activity [GO:0004825]	54428.6	49085.9	41677.7	41162.6	48528.1	59458.9	48642.3	55544.1	33318.5	47268.6	35395.7	47886.5	21229.9	18302.9	38086.9	17462
A0A0D6Q3Z0	B	Komagataeibacter europaeus NBRC 3261	Geu3261_0188_013		membrane [GO:0016020]		51751.7	83196.4	54362.2	30424.6	59042.6	89595.7	56322.6	67736.7	55014.3	45235.6	21328.2	32112.2	29051.5	68818.8	83545.4	17462
A0A0D6PV70	B	Komagataeibacter europaeus NBRC 3261	Geu3261_0001_013			hydrolase activity, acting on carbon-nitrogen (but not peptide) bonds [GO:0016810]	50859.5	57405.5	53456.2	59656	51763.3	25249.7	26113.2	35223.1	52689.7	20838.9	12706.1	27041.8	21229.9	30016.7	10320.3
W5YDM2	B	Komagataeibacter xylinus					50859.5		108724		88968.2	1303.21		1625.68
A0A0D6PUZ3	B	Komagataeibacter europaeus NBRC 3261	Geu3261_0014_006	citrulline biosynthetic process [GO:0019240]; L-arginine biosynthetic process via ornithine [GO:0042450]	cytoplasm [GO:0005737]	amino acid binding [GO:0016597]; ornithine carbamoyltransferase activity [GO:0004585]	49967.2	49085.9	47113.9	42355.8	48528.1	52128.4	45058.1	56221.5	38742.5	41677.7	33580.5	27041.8	15643.1	26356.1	17200.5	9268.29
A0A0D6Q6M2	B	Komagataeibacter xylinus NBRC 13693	atpC Gxy13693_016_037		endomembrane system [GO:0012505]; plasma membrane [GO:0005886]; proton-transporting ATP synthase complex [GO:0045259]	ATP binding [GO:0005524]; proton-transporting ATP synthase activity, rotational mechanism [GO:0046933]	49967.2	45758	55268.3	32810.8	48528.1	43168.8	38913.8	39964.6	27894.6	36086.8	39479.8	29295.3	23464.7	18302.9	22115	10745.8
A0A0D6PWL6	B	Komagataeibacter europaeus NBRC 3261	Geu3261_0014_024	cysteine biosynthetic process from serine [GO:0006535]	cytoplasm [GO:0005737]	cysteine synthase activity [GO:0004124]	49074.9	40766.2	35335.5	41162.6	52572.1	57829.9	71683.3	46738.3	37192.8	50826.5	63530.7	55210.4	14525.7	25624	27029.4	28207.8
A0A0D6PWN8	B	Komagataeibacter europaeus NBRC 3261	Geu3261_0031_004				48182.7	25790.9	32617.3	37583.3	33969.7	36652.8	37377.7	36577.8	40292.2	19314.1	45379	47323.2	35755.7	36605.8	30715.2	14775.5
A0A0M0EFC8	B	Komagataeibacter europaeus (Gluconacetobacter europaeus)	rplY ctc KOEU_25610	translation [GO:0006412]	cytosolic large ribosomal subunit [GO:0022625]	5S rRNA binding [GO:0008097]; structural constituent of ribosome [GO:0003735]	48182.7	62397.3	62516.6	50111	54189.7	61088	39425.8	63672.5	32543.7	31512.4	26773.6	39436	22347.3	43926.9	44229.9	17462
A0A0D6PZ88	B	Komagataeibacter europaeus NBRC 3261	Geu3261_0072_014			hydrolase activity [GO:0016787]	47290.4	25790.9	31711.3	31617.7	41248.9	48870.4	41985.9	46738.3	21695.8	36086.8	29950.2	30985.4	12291	17570.8	18429.1	8462.35
A0A0D6PYJ4	B	Komagataeibacter europaeus NBRC 3261	Geu3261_0052_089			dioxygenase activity [GO:0051213]; nitronate monooxygenase activity [GO:0018580]	46398.1	55741.6	24463	57866.3	34778.5	78192.6	56322.6	74510.4	46490.9	46760.3	33580.5	61970.8	14525.7	40998.4	24572.2	11014.5
A0A0M0EDQ6	B	Komagataeibacter europaeus (Gluconacetobacter europaeus)	KOEU_31480	protein transport [GO:0015031]	plasma membrane [GO:0005886]		46398.1	22463	39865.6	31617.7	51763.3	44797.8	31745.5	39964.6	15497	32528.9	19966.8	25915.1	25699.4	20499.2	20886.4	7790.74
A0A0D6PUJ9	B	Komagataeibacter europaeus NBRC 3261	Geu3261_0004_046	lipid A biosynthetic process [GO:0009245]	membrane [GO:0016020]	acyl-[acyl-carrier-protein]-UDP-N-acetylglucosamine O-acyltransferase activity [GO:0008780]	45505.8	39102.3	46207.9	55480.1	57425	61088	81923.8	48770.4	85233.4	71157.1	86220.2	42816.2	22347.3	44659	28258	25521.4
A0A0M0EJE3	B	Komagataeibacter europaeus (Gluconacetobacter europaeus)	yhdN2 KOEU_12280		cytosol [GO:0005829]	oxidoreductase activity [GO:0016491]	45505.8	54077.7	47113.9	47724.8	37204.9	54571.9	76803.6	46738.3	30994	66074.4	58992.8	29858.7	27934.1	36605.8	43001.3	45669.8
A0A0D6PZ21	B	Komagataeibacter europaeus NBRC 3261	Geu3261_0035_108	trehalose catabolic process [GO:0005993]		alpha,alpha-trehalase activity [GO:0004555]	44613.6	45758	40771.7	47724.8	52572.1	56200.9	33281.5	48770.4	37967.6	39136.4	18605.4	52393.5	24582	36605.8	25800.8	11283.1
A0A0M0EL99	B	Komagataeibacter europaeus (Gluconacetobacter europaeus)	trpS KOEU_07240	tryptophanyl-tRNA aminoacylation [GO:0006436]	cytosol [GO:0005829]	ATP binding [GO:0005524]; tryptophan-tRNA ligase activity [GO:0004830]	43721.3	39934.3	31711.3	46531.7	34778.5	47241.4	49666.3	65027.2	26344.9	44219	43563.9	42816.2	21229.9	41730.6	41772.7	22834.9
A0A0D6Q178	B	Komagataeibacter europaeus NBRC 3261	argG Geu3261_0092_019	argininosuccinate metabolic process [GO:0000053]; L-arginine biosynthetic process [GO:0006526]; urea cycle [GO:0000050]	cytoplasm [GO:0005737]	argininosuccinate synthase activity [GO:0004055]; ATP binding [GO:0005524]	42829	20799.1	39865.6	35793.6	30734.5	33394.7	35841.7	29126.8	39517.3	66074.4	45379	40562.7	26816.8	42462.7	24572.2	10342.9
A0A070A7E7	B	Komagataeibacter rhaeticus AF13					41936.8	48253.9	59798.5	37583.3	46910.5	39910.8	38913.8	35223.1	44941.2	47776.9	29042.6	36055.7	25699.4	49783.8	41772.7	16118.8
A0A0D6PVX0	B	Komagataeibacter europaeus NBRC 3261	Geu3261_0019_018			hydrolase activity [GO:0016787]	41936.8	24127	41677.7	38776.4	41248.9	33394.7	47106.2	34545.7	48815.5	116901	49917	31548.8	21229.9	30016.7	24572.2	37610.5
A0A0D6Q4Q4	B	Komagataeibacter europaeus NBRC 3261	hisC Geu3261_0345_009	L-histidine biosynthetic process [GO:0000105]		histidinol-phosphate transaminase activity [GO:0004400]; pyridoxal phosphate binding [GO:0030170]	41936.8	29950.7	48020	34600.5	32352.1	44797.8	44546.1	48770.4	37967.6	43710.8	45379	53520.3	31286.2	21231.3	31943.8	48356.3
A0A070A7D0	B	Komagataeibacter rhaeticus AF12					41044.5	35774.5	29899.2	45935.1	38822.5	36652.8	44034	34545.7	29444.3	33545.5	5899.28	19718	10503.2	27820.4	15971.9
A0A0D6PVL5	B	Komagataeibacter europaeus NBRC 3261	Geu3261_0020_025			transferase activity [GO:0016740]	41044.5	52413.7	42583.8	47724.8	44484.1	38281.8	25601.2	56221.5	33318.5	24396.7	15428.9	19718	13408.4	22695.6	19657.7	7656.41
A0A0D6Q2N1	B	Komagataeibacter europaeus NBRC 3261	Geu3261_0229_014	cellular response to heat [GO:0034605]; proteolysis [GO:0006508]	cytoplasm [GO:0005737]	ATP binding [GO:0005524]; ATP hydrolysis activity [GO:0016887]; peptidase activity [GO:0008233]	41044.5	33278.6	29899.2	22669.3	33969.7	27693.2	21505	23707.8	22470.6	22871.9	19513	23098.2	11173.6	11713.8	17200.5	10745.8
A0A0D6Q367	B	Komagataeibacter europaeus NBRC 3261	Geu3261_0175_005		cytosol [GO:0005829]	glyoxylate reductase (NADPH) activity [GO:0030267]; hydroxypyruvate reductase [NAD(P)H] activity [GO:0016618]; NAD binding [GO:0051287]	41044.5	32446.6	28993.2	35793.6	35587.3	28507.7	31745.5	39964.6	27119.7	26429.8	29496.4	29295.3	17877.8	26356.1	25800.8	12492
A0A0M0ECF4	B	Komagataeibacter europaeus (Gluconacetobacter europaeus)	KOEU_32260 KOEU_35730				41044.5	40766.2	59798.5	36986.7	46101.7	50499.4	49154.3	51479.9	32543.7	40661.2	54454.9	37182.5	26816.8	24159.8	23343.6	32237.5
A0A067Z6H4	B	Gluconobacter oxydans DSM 3504	groL groEL GLS_c20160	protein refolding [GO:0042026]	cytoplasm [GO:0005737]	ATP binding [GO:0005524]; ATP-dependent protein folding chaperone [GO:0140662]; isomerase activity [GO:0016853]; unfolded protein binding [GO:0051082]	40152.2	59069.4	38053.6	57269.8	42866.5	57829.9	48130.2	65027.2	47265.8	38119.8	7714.44	25351.7	18995.2	30748.8	17200.5	7522.09
A0A0D6Q429	B	Komagataeibacter europaeus NBRC 3261	Geu3261_0195_017			oxidoreductase activity, acting on the CH-OH group of donors, NAD or NADP as acceptor [GO:0016616]	40152.2	53245.7	49832.1	35793.6	41248.9	79007.1	39937.9	47415.7	35643.1	19314.1	20420.6	42816.2	35755.7	57837.1	43001.3	25521.4
A0A0M0EJE7	B	Komagataeibacter europaeus (Gluconacetobacter europaeus)	KOEU_12230			metal ion binding [GO:0046872]	40152.2	37438.4	26275.1	38179.8	17793.6	31765.7	42498	36577.8	44166.4	43710.8	45379	29295.3	12291	30748.8	36858.3	20148.5
A0A4Y3TSK8	B	Acetobacter peroxydans	ftsZ APE01nite_05210	division septum assembly [GO:0000917]; FtsZ-dependent cytokinesis [GO:0043093]; protein polymerization [GO:0051258]	cell division site [GO:0032153]; cytoplasm [GO:0005737]	GTP binding [GO:0005525]; GTPase activity [GO:0003924]	40152.2	18303.2		21476.2		27693.2		27094.7	19371.2	2439.67	12706.1	14647.6	2458.2	5637.29	5897.32
A0A0D6PWZ7	B	Komagataeibacter europaeus NBRC 3261	aroB aroK Geu3261_0004_080	amino acid biosynthetic process [GO:0008652]; aromatic amino acid family biosynthetic process [GO:0009073]; chorismate biosynthetic process [GO:0009423]	cytoplasm [GO:0005737]	3-dehydroquinate synthase activity [GO:0003856]; ATP binding [GO:0005524]; magnesium ion binding [GO:0000287]; shikimate kinase activity [GO:0004765]	39259.9	49917.8	48926	47724.8	49336.9	36652.8	51202.4	52834.6	34868.2	44727.3	24958.5	24788.3	12291	33677.3	24572.2	4701.31
A0A0D6PXM2	B	Komagataeibacter europaeus NBRC 3261	Geu3261_0037_019		plasma membrane [GO:0005886]	xenobiotic transmembrane transporter activity [GO:0042910]	39259.9	34942.5	35335.5	44145.4	47719.3	32580.2	31233.4	42674.1	27894.6	27446.3	16336.5	10704.1	8156.76	17570.8	10934.6	3223.75
A0A0M0EHY7	B	Komagataeibacter europaeus (Gluconacetobacter europaeus)	KOEU_19230				39259.9	58237.5	38959.6	42952.3	43675.3	59458.9	40961.9	62317.8	36417.9	36086.8	37664.6	39436	26816.8	26356.1	40544.1	16118.8
A0A0D6Q047	B	Komagataeibacter europaeus NBRC 3261	Geu3261_0127_040	GDP-mannose biosynthetic process [GO:0009298]; polysaccharide biosynthetic process [GO:0000271]		GTP binding [GO:0005525]; isomerase activity [GO:0016853]; mannose-1-phosphate guanylyltransferase (GTP) activity [GO:0004475]	38367.7	24127	31711.3	28038.3	19411.3	26064.2	26113.2	33191	10073	30495.9	19059.2	29295.3	11173.6	13910.2	15971.9	7656.41
A0A0D6Q1M1	B	Komagataeibacter europaeus NBRC 3261	efp Geu3261_0188_009	peptide biosynthetic process [GO:0043043]	cytosol [GO:0005829]	translation elongation factor activity [GO:0003746]	38367.7	35774.5	30805.3	32214.2	34778.5	37467.3	39425.8	41319.4	24020.3	34053.7	22235.7	21971.5	15643.1	19767.1	20886.4	16118.8
A0A0D6PWM0	B	Komagataeibacter europaeus NBRC 3261	topA Geu3261_0014_029	DNA topological change [GO:0006265]	chromosome [GO:0005694]	DNA binding [GO:0003677]; DNA topoisomerase type I (single strand cut, ATP-independent) activity [GO:0003917]; zinc ion binding [GO:0008270]	37475.4	36606.4	40771.7	53690.4	38822.5	32580.2	28161.3	33868.3	30219.1	28971.1	13613.7	16337.8	12291	19767.1	17200.5	5372.92
A0A0D6PY49	B	Komagataeibacter europaeus NBRC 3261	Geu3261_0021_043				36583.1	36606.4	42583.8	41162.6	43675.3	35023.8	46082.1	50125.2	37192.8	76239.7	49917	36055.7	15643.1	45391.1	30715.2	16118.8
A0A0D6Q0M4	B	Komagataeibacter europaeus NBRC 3261	dadA Geu3261_0133_024	D-alanine catabolic process [GO:0055130]	cytoplasm [GO:0005737]; plasma membrane [GO:0005886]	D-amino-acid dehydrogenase activity [GO:0008718]	36583.1	26622.9	27181.1	37583.3	33160.9	44797.8	35329.6	44028.8	21695.8	27446.3	37664.6	37182.5	8491.97	15374.4	27029.4	13432.3
A0A0D6Q1S2	B	Komagataeibacter europaeus NBRC 3261	Geu3261_0127_028	purine nucleoside catabolic process [GO:0006152]	cytosol [GO:0005829]	purine nucleosidase activity [GO:0008477]	36583.1	44094.1	49832.1	33407.4	53380.9	45612.3	26625.2	48770.4	45716.1	37611.6	19966.8	24225	22347.3	27088.3	24572.2	6581.83
A0A0D6Q2C2	B	Komagataeibacter europaeus NBRC 3261	Geu3261_0127_019	proteolysis [GO:0006508]		aminopeptidase activity [GO:0004177]; metal ion binding [GO:0046872]; metallopeptidase activity [GO:0008237]	36583.1	32446.6	53456.2	35793.6	47719.3	49684.9	40961.9	29804.1	32543.7	42186	45379	30422	30168.8	21963.5	24572.2	24178.1
A0A0D6QAW3	B	Komagataeibacter xylinus NBRC 13693	rlmE ftsJ rrmJ Gxy13693_049_005		cytoplasm [GO:0005737]	rRNA (uridine-2'-O-)-methyltransferase activity [GO:0008650]	36583.1	58237.5	33523.4	32214.2	44484.1	40725.3	32769.5	51479.9	41067	29987.6	23143.3	51266.8	26816.8	43926.9	31943.8	17462
A0A0M0ECQ3	B	Komagataeibacter europaeus (Gluconacetobacter europaeus)	glnB KOEU_34890	regulation of nitrogen utilization [GO:0006808]	cytosol [GO:0005829]	ATP binding [GO:0005524]; enzyme regulator activity [GO:0030234]	36583.1	45758	46207.9	51900.7	55807.4	56200.9	29697.4	35900.4	33318.5	24905	21328.2	25915.1	22347.3	27088.3	28258	10745.8
A0A0D6PVI3	B	Komagataeibacter europaeus NBRC 3261	Geu3261_0019_031		plasma membrane [GO:0005886]		35690.9	39934.3	44395.8	26845.2	38013.7	32580.2	24065.1	37255.2	30994	27954.6	18605.4	29295.3	14525.7	25624	30715.2	4164.01
A0A0D6PWU2	B	Komagataeibacter europaeus NBRC 3261	Geu3261_0015_023		cytoskeleton [GO:0005856]	actin filament binding [GO:0051015]	35690.9	49917.8	38053.6	65621.6	37204.9	48870.4	26625.2	33868.3	44941.2	23380.2	8168.23	23661.6	15643.1	30016.7	24572.2	6716.15
A0A0D6PYM9	B	Komagataeibacter europaeus NBRC 3261	rplI Geu3261_0037_101	translation [GO:0006412]	ribonucleoprotein complex [GO:1990904]; ribosome [GO:0005840]	rRNA binding [GO:0019843]; structural constituent of ribosome [GO:0003735]	35690.9	30782.7	36241.5	28634.9	30734.5	30951.2	31233.4	41319.4	18596.4	32528.9	19059.2	15774.4	10168	15374.4	15971.9	4432.66
A0A0D6Q1P7	B	Komagataeibacter europaeus NBRC 3261	Geu3261_0156_011	glycine biosynthetic process, by transamination of glyoxylate [GO:0019265]		alanine-glyoxylate transaminase activity [GO:0008453]; L-serine-pyruvate transaminase activity [GO:0004760]	35690.9	108155	163087	48321.4	40440.1	195481	81923.8	270947	147221	198223	167902	264784	70394	64426.1	39315.5	8731
A0A0M0EFY7	B	Komagataeibacter europaeus (Gluconacetobacter europaeus)	adhB2 KOEU_26650			electron transfer activity [GO:0009055]; heme binding [GO:0020037]; iron ion binding [GO:0005506]	35690.9	28286.8	26275.1	25652.1	29925.7	21991.7	24577.1	29804.1	28669.4	21855.4	29950.2	18591.2	17877.8	19035	24572.2	24178.1
A0A0M0EGE6	B	Komagataeibacter europaeus (Gluconacetobacter europaeus)	ald KOEU_20820			oxidoreductase activity, acting on the aldehyde or oxo group of donors, NAD or NADP as acceptor [GO:0016620]	35690.9	36606.4	55268.3	31617.7	36396.1	39096.3	27649.3	33191	20920.9	20330.6	32672.9	37182.5	27934.1	21963.5	30715.2	26864.6
A0A0D6PVE9	B	Komagataeibacter europaeus NBRC 3261	Geu3261_0018_021	methylation [GO:0032259]		methyltransferase activity [GO:0008168]	34798.6	43262.1	50738.1	65621.6	50954.5	48870.4	44034	48770.4	56564	66074.4	36303.2	32112.2	22347.3	46855.4	31943.8	11014.5
A0A0D6Q1B7	B	Komagataeibacter europaeus NBRC 3261	Geu3261_0156_012	carbohydrate metabolic process [GO:0005975]		hydrolase activity, acting on carbon-nitrogen (but not peptide) bonds [GO:0016810]	34798.6	24127	39865.6	34600.5	24264.1	25249.7	28161.3	34545.7	15497	28971.1	19966.8	14647.6	9274.13	16106.5	8600.26	4298.34
A0A0D6Q398	B	Komagataeibacter europaeus NBRC 3261	Geu3261_0156_029				34798.6	20799.1	27181.1	20879.6	22646.5	23620.7	25601.2	25739.9	20920.9	36595.1	32219.1	15774.4	12291	15374.4	11548.9	6178.86
A0A0D6Q3I1	B	Komagataeibacter europaeus NBRC 3261	zwf Geu3261_0294_002	glucose metabolic process [GO:0006006]; pentose-phosphate shunt, oxidative branch [GO:0009051]	cytosol [GO:0005829]	glucose-6-phosphate dehydrogenase activity [GO:0004345]; NADP binding [GO:0050661]	34798.6	41598.2	51644.1	4772.48	44484.1	13846.6	32257.5	34545.7	33318.5	29479.4	23143.3	20281.4	32403.6	30748.8	35629.7	2417.81
A0A2S3VYT0	B	Novacetimonas maltaceti	dnaK KMAL_25840			ATP binding [GO:0005524]; ATP-dependent protein folding chaperone [GO:0140662]; unfolded protein binding [GO:0051082]	34798.6	35774.5	23557	28038.3	25072.9	27693.2	26113.2	44706.2	19371.2	28971.1	28588.8	24788.3	17877.8	24891.9	23343.6	21491.7
A0A0D6Q2H7	B	Komagataeibacter europaeus NBRC 3261	Geu3261_0222_024	cell redox homeostasis [GO:0045454]; cellular response to stress [GO:0033554]; hydrogen peroxide catabolic process [GO:0042744]; response to oxidative stress [GO:0006979]	cytosol [GO:0005829]	NADH-dependent peroxiredoxin activity [GO:0102039]; thioredoxin peroxidase activity [GO:0008379]	33906.3	28286.8	25369	22669.3	17793.6	14661.1	10752.5	20998.4	20146.1	14739.7	9529.6	20281.4	15643.1	16106.5	18429.1	6716.15
A0A0D6Q5A7	B	Komagataeibacter xylinus NBRC 13693	Gxy13693_008_008			hydrolase activity [GO:0016787]	33906.3	29118.7	34429.4	39373	29925.7	41539.8	26625.2	31158.9	25570	25413.2	21328.2	25351.7	20112.6	23427.7	18429.1	7925.06
A0A0D6PWV1	B	Komagataeibacter europaeus NBRC 3261	Geu3261_0016_002				33014	47422	39865.6	48917.9	40440.1	41539.8	39937.9	37255.2	28669.4	31512.4	20420.6	21408.1	9944.55	27820.4	20886.4	6581.83
A0A0D6PX19	B	Komagataeibacter europaeus NBRC 3261	Geu3261_0007_007			electron transfer activity [GO:0009055]; heme binding [GO:0020037]; metal ion binding [GO:0046872]	33014	49085.9	45301.9	47724.8	43675.3	43168.8	43010	52834.6	34868.2	49809.9	36303.2	41689.5	24582	39534.2	28258	13432.3
A0A0D6PZE7	B	Komagataeibacter europaeus NBRC 3261	thiG Geu3261_0068_037	thiamine diphosphate biosynthetic process [GO:0009229]	cytoplasm [GO:0005737]	thiazole synthase activity [GO:1990107]	33014	35774.5	30805.3	57269.8	38013.7	41539.8	37889.8	33191	39517.3	28971.1	18605.4	23098.2	13408.4	30748.8	19657.7	6850.48
A0A0D6Q0D7	B	Komagataeibacter europaeus NBRC 3261	amn Geu3261_0093_031	AMP salvage [GO:0044209]; nucleoside metabolic process [GO:0009116]	cytosol [GO:0005829]	AMP nucleosidase activity [GO:0008714]	33014	39102.3	29899.2	47128.2	39631.3	44797.8	34817.6	37255.2	47265.8	39136.4	21328.2	38309.2	25699.4	38802.1	28258	18805.2
A0A0D6Q0I1	B	Komagataeibacter europaeus NBRC 3261	htpG Geu3261_0072_015		cytoplasm [GO:0005737]	ATP binding [GO:0005524]; ATP hydrolysis activity [GO:0016887]; ATP-dependent protein folding chaperone [GO:0140662]; unfolded protein binding [GO:0051082]	33014	20799.1	26275.1	20879.6	41248.9	29322.2	19968.9	14902.1	21695.8	12198.4	20874.4	24788.3	8380.24	10981.7	14743.3	17462
A0A0D6Q588	B	Komagataeibacter europaeus NBRC 3261	Geu3261_0325_004				33014	64893.2	59798.5	46531.7		39096.3	29185.4	36577.8	22470.6	21855.4	13613.7	21971.5	17877.8	16106.5	15971.9	2417.81
A0A0M0EGJ2	B	Komagataeibacter europaeus (Gluconacetobacter europaeus)	yqjI2 KOEU_21320				33014	9983.57	8879.17	29231.4	8896.82	24435.2	13824.6	22353.1	10073	12706.6	9075.81	7887.19	603.377	5637.29	4177.27	2149.17
A0A0D6PXJ9	B	Komagataeibacter europaeus NBRC 3261	Geu3261_0015_019	response to stress [GO:0006950]		DNA binding [GO:0003677]; DNA-binding transcription factor activity [GO:0003700]	32121.8	39934.3	37147.5	44145.4	37204.9	31765.7	37889.8	42674.1	38742.5	44219	34034.3	37182.5	22347.3	32213.1	24572.2	13432.3
A0A0D6PXL7	B	Komagataeibacter europaeus NBRC 3261	ettA Geu3261_0041_028	negative regulation of translational elongation [GO:0045900]; translation [GO:0006412]	cytoplasm [GO:0005737]	ATP binding [GO:0005524]; ATP hydrolysis activity [GO:0016887]; ribosome binding [GO:0043022]; rRNA binding [GO:0019843]; tRNA binding [GO:0000049]	32121.8	32446.6	40771.7	43548.9	46101.7	39910.8	22529	36577.8	30219.1	27954.6	11798.6	16901.1	15643.1	23427.7	18429.1	5641.57
A0A0D6Q455	B	Komagataeibacter europaeus NBRC 3261	Geu3261_0241_005			geranylgeranyl diphosphate synthase activity [GO:0004311]	32121.8	45758	19932.8	21476.2	32352.1	25249.7	16896.8	22353.1	26344.9	16772.7	15882.7	27041.8	18995.2	19767.1	24572.2	21491.7
A0A0M0EHL7	B	Komagataeibacter europaeus (Gluconacetobacter europaeus)	proS KOEU_17310	prolyl-tRNA aminoacylation [GO:0006433]	cytosol [GO:0005829]	ATP binding [GO:0005524]; proline-tRNA ligase activity [GO:0004827]	32121.8	43262.1	27181.1	39373	34778.5	44797.8	42498	74510.4	25570	47268.6	40387.4	39999.3	24582	43926.9	34401.1	21491.7
A0A0D6PYV8	B	Komagataeibacter europaeus NBRC 3261	argS Geu3261_0072_022	arginyl-tRNA aminoacylation [GO:0006420]	cytoplasm [GO:0005737]	arginine-tRNA ligase activity [GO:0004814]; ATP binding [GO:0005524]	31229.5	34110.5	23557	19686.5	31543.3	44797.8	23553.1	28449.4	36417.9	25921.5	28135	42252.8	37990.4	19767.1	29486.6	18805.2
A0A0D6Q0J5	B	Komagataeibacter europaeus NBRC 3261	Geu3261_0141_009				31229.5	32446.6	27181.1	34003.9	39631.3	33394.7	32769.5	39287.3	25570	31512.4	23597.1	27605.2	10391.5	19035	17200.5	5238.6
A0A0D6Q174	B	Komagataeibacter europaeus NBRC 3261	Geu3261_0160_032				31229.5	23295	48020	26248.6	28308.1	30136.7	43522	30481.5	18596.4	30495.9	37664.6	23098.2	16760.5	16838.6	22115	16118.8
A0A0D6PVV9	B	Komagataeibacter europaeus NBRC 3261	mtnD Geu3261_0014_012	L-methionine salvage from methylthioadenosine [GO:0019509]; L-methionine salvage from S-adenosylmethionine [GO:0019284]		acireductone dioxygenase (Ni2+-requiring) activity [GO:0010308]; acireductone dioxygenase [iron(II)-requiring] activity [GO:0010309]; iron ion binding [GO:0005506]; nickel cation binding [GO:0016151]	30337.2	28286.8	29899.2	41759.2	22646.5	30136.7	28673.3	34545.7	24020.3	29479.4	16336.5	11830.8	8045.03	17570.8	10197.5	7119.12
A0A0D6PY27	B	Komagataeibacter europaeus NBRC 3261	Geu3261_0043_011	amino acid metabolic process [GO:0006520]		L-aspartate:2-oxoglutarate aminotransferase activity [GO:0004069]; pyridoxal phosphate binding [GO:0030170]	30337.2	19135.2	27181.1	46531.7	21028.9	21991.7	21505	22353.1	32543.7	26938	10891	14084.3	12291	23427.7	10811.8	2014.85
A0A0D6PZF9	B	Komagataeibacter europaeus NBRC 3261	mfd Geu3261_0052_111	regulation of DNA-templated transcription [GO:0006355]; transcription-coupled nucleotide-excision repair, DNA damage recognition [GO:0000716]	cytoplasm [GO:0005737]	ATP binding [GO:0005524]; damaged DNA binding [GO:0003684]; DNA helicase activity [GO:0003678]; hydrolase activity [GO:0016787]	30337.2	46590	36241.5	36986.7	49336.9	45612.3	29697.4	47415.7	42616.7	36086.8	32219.1	39436	26816.8	30748.8	27029.4	14775.5
A0A0D6Q0A4	B	Komagataeibacter europaeus NBRC 3261	uvrA Geu3261_0134_024	nucleotide-excision repair [GO:0006289]; SOS response [GO:0009432]	cytoplasm [GO:0005737]; excinuclease repair complex [GO:0009380]	ATP binding [GO:0005524]; ATP hydrolysis activity [GO:0016887]; DNA binding [GO:0003677]; excinuclease ABC activity [GO:0009381]; zinc ion binding [GO:0008270]	30337.2	25790.9	29899.2	25055.5	27499.3	31765.7	20480.9	27094.7	30994	18297.5	15428.9	18027.9	14525.7	7321.15	12286.1	5775.89
A0A0D6Q387	B	Komagataeibacter europaeus NBRC 3261	Geu3261_0156_019	recombinational repair [GO:0000725]; response to radiation [GO:0009314]	cytosol [GO:0005829]; DNA helicase complex [GO:0033202]	3'-5' DNA helicase activity [GO:0043138]; ATP binding [GO:0005524]; ATP hydrolysis activity [GO:0016887]; DNA binding [GO:0003677]	30337.2	33278.6	42583.8	23265.8	33160.9	30136.7	43010	19643.6	16271.8	19314.1	58992.8	42252.8	43577.2	17570.8	24572.2	28207.8
A0A0D6Q420	B	Komagataeibacter europaeus NBRC 3261	Geu3261_0195_007	siderophore transmembrane transport [GO:0044718]	cell outer membrane [GO:0009279]	siderophore uptake transmembrane transporter activity [GO:0015344]	30337.2	29118.7	21744.9	38179.8	37204.9	38281.8	20480.9	44028.8	38742.5	22363.6	14067.5	21408.1	10615	17570.8	18429.1	10342.9
A0A0D6MSG6	B	Acetobacter aceti NBRC 14818					29445	60733.4	52550.2	46531.7	43675.3	48870.4	28161.3	42674.1	33318.5	23888.4	8622.02	20281.4	17877.8	29284.6	23343.6	5507.25
A0A0D6PWB3	B	Komagataeibacter europaeus NBRC 3261	mtnP Geu3261_0019_017	L-methionine salvage from methylthioadenosine [GO:0019509]; purine ribonucleoside salvage [GO:0006166]	cytosol [GO:0005829]	S-methyl-5-thioadenosine phosphorylase activity [GO:0017061]	29445	30782.7	34429.4	38776.4	22646.5	22806.2	31233.4	27772	18596.4	36086.8	22235.7	16337.8	10279.8	19035	20886.4	6044.54
A0A0D6PZP0	B	Komagataeibacter europaeus NBRC 3261	rpmB Geu3261_0043_059	translation [GO:0006412]	cytosolic large ribosomal subunit [GO:0022625]	structural constituent of ribosome [GO:0003735]	29445	99835.7	62516.6	51900.7	79262.6	97740.7	61442.8	81284	48040.6	21855.4	41294.9	78871.9	74863.4	45391.1	78631	49699.5
A0A0D6Q1A6	B	Komagataeibacter europaeus NBRC 3261	Geu3261_0141_010	recombinational repair [GO:0000725]	cytosol [GO:0005829]; DNA helicase complex [GO:0033202]	3'-5' DNA helicase activity [GO:0043138]; ATP binding [GO:0005524]; DNA binding [GO:0003677]; exonuclease activity [GO:0004527]	29445	27454.8	28087.2	22072.7	25072.9	25249.7	23041.1	23707.8	26344.9	33037.2	24958.5	21408.1	12291	14642.3	10197.5	6581.83
A0A0M0EEH6	B	Komagataeibacter europaeus (Gluconacetobacter europaeus)	bfr2 KOEU_28420	intracellular iron ion homeostasis [GO:0006879]; iron ion transport [GO:0006826]	cytosol [GO:0005829]	ferric iron binding [GO:0008199]; ferroxidase activity [GO:0004322]; heme binding [GO:0020037]	29445	29118.7	25369	29231.4	42866.5	25249.7	31745.5	27772	27119.7	29987.6	33126.7	18027.9	5475.09	10249.6	8723.12	2820.78
A0A0M0EG91	B	Komagataeibacter europaeus (Gluconacetobacter europaeus)	tal2 tal KOEU_21830	gluconeogenesis [GO:0006094]; glycolytic process [GO:0006096]; pentose-phosphate shunt [GO:0006098]	cytoplasm [GO:0005737]	carbohydrate derivative binding [GO:0097367]; glucose-6-phosphate isomerase activity [GO:0004347]; transaldolase activity [GO:0004801]	29445	44094.1	31711.3	19686.5	18602.5	46426.8	26625.2	36577.8	28669.4	18297.5	19513	34365.6	22347.3	46123.2	33172.4	16118.8
A0A0N1N4W8	B	Komagataeibacter intermedius AF2	tal GLUCOINTEAF2_0202942	gluconeogenesis [GO:0006094]; glycolytic process [GO:0006096]; pentose-phosphate shunt [GO:0006098]	cytoplasm [GO:0005737]	carbohydrate derivative binding [GO:0097367]; glucose-6-phosphate isomerase activity [GO:0004347]; transaldolase activity [GO:0004801]	29445	45758	35335.5		46910.5	26064.2	14848.7	20321	34868.2	30495.9	24504.7	34365.6	30168.8	23427.7	19657.7	8462.35
A0A0D6PX09	B	Komagataeibacter europaeus NBRC 3261	carA Geu3261_0037_093	'de novo' pyrimidine nucleobase biosynthetic process [GO:0006207]; 'de novo' UMP biosynthetic process [GO:0044205]; glutamine metabolic process [GO:0006541]; L-arginine biosynthetic process [GO:0006526]		ATP binding [GO:0005524]; carbamoyl-phosphate synthase (glutamine-hydrolyzing) activity [GO:0004088]; DNA binding [GO:0003677]; glutaminase activity [GO:0004359]	28552.7	31614.6	36241.5	50111	28308.1	26878.7	25601.2	27094.7	27894.6		11798.6	14647.6	9944.55	17570.8	15971.9	5641.57
A0A0D6PYR2	B	Komagataeibacter europaeus NBRC 3261	Geu3261_0053_024		cytosol [GO:0005829]	oxidoreductase activity [GO:0016491]	28552.7	26622.9	21744.9	20283	33160.9	25249.7	26113.2	24385.2	32543.7	29479.4	32219.1	28731.9	11061.9	15374.4	15971.9	16118.8
A0A0D6Q0R5	B	Komagataeibacter europaeus NBRC 3261	Geu3261_0080_018				28552.7	28286.8	24463	22072.7	25072.9	26064.2	27649.3	23707.8	24020.3	21855.4	20420.6	21408.1	9385.86	10981.7	13514.7	6044.54
A0A0D6Q3E8	B	Komagataeibacter europaeus NBRC 3261	Geu3261_0441_003				28552.7	22463	19932.8	19686.5	25881.7	23620.7	24065.1	30481.5	17821.5	20838.9	19966.8	26478.4	11173.6	14642.3	17200.5	12626.4
A0A0M0EDG2	B	Komagataeibacter europaeus (Gluconacetobacter europaeus)	narB KOEU_31930	cellular respiration [GO:0045333]; cysteine biosynthetic process [GO:0019344]; nitrate assimilation [GO:0042128]	membrane [GO:0016020]; oxidoreductase complex [GO:1990204]	4 iron, 4 sulfur cluster binding [GO:0051539]; FMN binding [GO:0010181]; metal ion binding [GO:0046872]; molybdopterin cofactor binding [GO:0043546]; sulfite reductase (NADPH) activity [GO:0004783]	28552.7	18303.2	9966.41	23862.4	21837.7	29322.2	24577.1	13547.3	12397.6	21347.1	12252.3	16337.8	7933.29	7321.15
A0A0M0EH51	B	Komagataeibacter europaeus (Gluconacetobacter europaeus)	KOEU_19870				28552.7	54909.6	40771.7	35197	34778.5	60273.4	31745.5	34545.7	37967.6	25413.2	33580.5	12394.2	17877.8	37337.9	18429.1	16118.8
A0A0M0EIT9	B	Komagataeibacter europaeus (Gluconacetobacter europaeus)	glk KOEU_14690	glycolytic process [GO:0006096]	cytosol [GO:0005829]	ATP binding [GO:0005524]; D-glucose binding [GO:0005536]; glucokinase activity [GO:0004340]	28552.7	24958.9	33523.4	23265.8	28308.1	24435.2	10752.5	27772	7748.49	7623.97	6806.86	13520.9	12291	13178.1	7985.96	4029.69
A0A0D6PW07	B	Komagataeibacter europaeus NBRC 3261	Geu3261_0020_017			DNA binding [GO:0003677]	27660.4	21631.1	34429.4	41162.6	32352.1	22806.2	41985.9	20321	34868.2	31004.1	58992.8	17464.5	21229.9	27088.3	11794.6	18805.2
A0A0D6PX00	B	Komagataeibacter europaeus NBRC 3261	rsmH Geu3261_0029_054	rRNA base methylation [GO:0070475]	cytoplasm [GO:0005737]	rRNA (cytosine-N4-)-methyltransferase activity [GO:0071424]	27660.4	32446.6	29899.2	33407.4	49336.9	45612.3	28673.3	48770.4	38742.5	31512.4	40387.4	40562.7	18995.2	13910.2	27029.4	24178.1
A0A0D6PYY8	B	Komagataeibacter europaeus NBRC 3261	Geu3261_0057_011			2 iron, 2 sulfur cluster binding [GO:0051537]; dioxygenase activity [GO:0051213]; metal ion binding [GO:0046872]	27660.4	21631.1	23557	26248.6	26690.5	30136.7	24065.1	25062.6	27119.7	29479.4	19059.2	27041.8	16760.5	25624	19657.7	8865.32
A0A0D6PZZ8	B	Komagataeibacter europaeus NBRC 3261	Geu3261_0087_008	gamma-aminobutyric acid metabolic process [GO:0009448]		4-aminobutyrate:2-oxoglutarate transaminase activity [GO:0034386]; identical protein binding [GO:0042802]; pyridoxal phosphate binding [GO:0030170]	27660.4	27454.8	22650.9	22072.7	23455.3	26878.7	23553.1	29126.8	20146.1	22871.9	19513	20281.4	11061.9	19035	18429.1	8462.35
A0A0M0EJ94	B	Komagataeibacter europaeus (Gluconacetobacter europaeus)	KOEU_11690			dioxygenase activity [GO:0051213]	27660.4	30782.7	53456.2	22072.7	33160.9	32580.2	38913.8	33868.3	16271.8	18297.5	18605.4	18027.9	30168.8	19767.1	23343.6	18805.2
A0A0U5F4C5	B	Acetobacter ghanensis	minD AGA_1469 GOB80_01600	division septum assembly [GO:0000917]; negative regulation of cell division [GO:0051782]	cytoplasmic side of plasma membrane [GO:0009898]; cytosol [GO:0005829]	ATP binding [GO:0005524]; ATP hydrolysis activity [GO:0016887]	27660.4	39934.3	34429.4	25652.1	21028.9	34209.3	26625.2	39964.6	23245.5	21855.4	16790.2	18027.9	13408.4	38802.1	27029.4	13298
A0A0D6PUY8	B	Komagataeibacter europaeus NBRC 3261	Geu3261_0013_021	DNA replication proofreading [GO:0045004]	cytosol [GO:0005829]	3'-5' exonuclease activity [GO:0008408]; nucleic acid binding [GO:0003676]	26768.1	25790.9	30805.3	34600.5	32352.1	39096.3	37889.8	37932.5	41841.9	37103.3	32672.9	27041.8	26816.8	32213.1	23343.6	14775.5
A0A0M0ECK7	B	Komagataeibacter europaeus (Gluconacetobacter europaeus)	vgb KOEU_35090		extracellular region [GO:0005576]	lyase activity [GO:0016829]	26768.1	39102.3	25369	32810.8	33969.7	29322.2	19456.9	30481.5	20920.9	18297.5	11798.6	19154.6	11173.6	10981.7	17200.5	6044.54
A0A0M0EIL6	B	Komagataeibacter europaeus (Gluconacetobacter europaeus)	ppk KOEU_14160	polyphosphate biosynthetic process [GO:0006799]	polyphosphate kinase complex [GO:0009358]	ATP binding [GO:0005524]; metal ion binding [GO:0046872]; polyphosphate kinase activity [GO:0008976]	26768.1	29118.7	24463	19089.9	25072.9	21991.7	13824.6	16934.2	14722.1	11690.1	11344.8	10140.7	12291	10981.7	14743.3	6581.83
A0A0M0EKP8	B	Komagataeibacter europaeus (Gluconacetobacter europaeus)	dosP1 KOEU_07600	regulation of DNA-templated transcription [GO:0006355]		cyclic-guanylate-specific phosphodiesterase activity [GO:0071111]	26768.1	34110.5	27181.1	23862.4	41248.9	31765.7	22017	28449.4	30994	12198.4	24050.9	29858.7	2346.47	16106.5	12286.1	12089.1
A0A257Q043	B	Acidocella sp. 20-61-7	rplL				26768.1	6988.5	3986.56	25055.5		10588.6	19968.9	3319.1	24795.2	8132.23	5445.49	20281.4
A0A0D6PV86	B	Komagataeibacter europaeus NBRC 3261	Geu3261_0010_035				25875.9	33278.6	30805.3	44742	28308.1	23620.7	18944.9	25062.6	30994	22871.9	12706.1	16901.1	11173.6	17570.8	14743.3	3626.72
A0A0D6PXY2	B	Komagataeibacter europaeus NBRC 3261	Geu3261_0052_010			oxidoreductase activity [GO:0016491]	25875.9	36606.4	15402.6	17300.2	30734.5	13032.1	27649.3	13547.3	34868.2	19822.3	28135	14647.6	4916.41	7247.94	7985.96
A0A0D6PY33	B	Komagataeibacter europaeus NBRC 3261	Geu3261_0052_070			oxidoreductase activity [GO:0016491]	25875.9	14975.4	28993.2	34003.9	19411.3	22806.2	24065.1	20321	39517.3	50826.5	29950.2	25915.1	12291	27088.3	12286.1	14775.5
A0A0D6PZN8	B	Komagataeibacter europaeus NBRC 3261	Geu3261_0097_005			DNA-binding transcription factor activity [GO:0003700]	25875.9	39934.3	35335.5	45935.1	44484.1	35838.3	26113.2	35223.1	33318.5	27446.3	15428.9	26478.4	18995.2	18302.9	23343.6	11551.8
A0A0D6Q0C3	B	Komagataeibacter europaeus NBRC 3261	Geu3261_0121_005				25875.9	29118.7	30805.3	29828	24264.1	23620.7	14336.7	22353.1	13947.3	25921.5	14521.3	14647.6	9385.86	13178.1	13514.7	3761.05
A0A0D6Q1Q5	B	Komagataeibacter europaeus NBRC 3261	Geu3261_0156_021		cytosol [GO:0005829]	protein tyrosine kinase activity [GO:0004713]	25875.9	35774.5	28993.2	28038.3	46910.5	41539.8	29697.4	38609.9	42616.7	31004.1	24050.9	30422	23464.7	31480.9	22115	4835.63
A0A0D6Q535	B	Komagataeibacter europaeus NBRC 3261	Geu3261_0291_004	tricarboxylic acid cycle [GO:0006099]	cytoplasm [GO:0005737]	citrate synthase activity [GO:0036440]	25875.9	23295	26275.1	24459	13749.6	21177.2	6656.31	20998.4	10073	10165.3	6806.86	9577.31	5028.14	9517.5	10443.2
A0A0M0ECC2	B	Komagataeibacter europaeus (Gluconacetobacter europaeus)	fdhF KOEU_35910	cellular respiration [GO:0045333]	membrane [GO:0016020]; oxidoreductase complex [GO:1990204]	4 iron, 4 sulfur cluster binding [GO:0051539]; formate dehydrogenase (NAD+) activity [GO:0008863]; molybdenum ion binding [GO:0030151]; molybdopterin cofactor binding [GO:0043546]	25875.9	28286.8	35335.5	19089.9	28308.1	26878.7	14848.7	25062.6	12397.6	11690.1	10891	13520.9	14525.7	12446	15971.9	6581.83
A0A0M0EIY7	B	Komagataeibacter europaeus (Gluconacetobacter europaeus)	fda2 KOEU_10640	glycolytic process [GO:0006096]		fructose-bisphosphate aldolase activity [GO:0004332]	25875.9	31614.6	19932.8	25652.1	29925.7	26064.2	11264.5	19643.6	29444.3	14739.7	8622.02	23661.6	9609.34	16838.6	15971.9	8462.35
A0A857FLE3	B	Komagataeibacter xylinus (Gluconacetobacter xylinus)	dnaK FMA36_05560			ATP binding [GO:0005524]; ATP-dependent protein folding chaperone [GO:0140662]; unfolded protein binding [GO:0051082]	25875.9	19967.1	33523.4		27499.3	26064.2	24065.1	31158.9	19371.2	20838.9		33802.3			30715.2	21491.7
A0A0D6PXS1	B	Komagataeibacter europaeus NBRC 3261	Geu3261_0037_069				24983.6	83196.4	90603.7	125278	76836.2	81450.6	112645	67736.7	147221	60991.8	41748.7	101407	44694.6	80532.7	108118	29551.1
A0A0D6PZK9	B	Komagataeibacter europaeus NBRC 3261	Geu3261_0053_031				24983.6	22463	26275.1	22669.3	21837.7	20362.7	25089.2	19643.6	15497	4371.08	27681.2		9162.39	18302.9	13514.7	11954.8
A0A0D6Q059	B	Komagataeibacter europaeus NBRC 3261	Geu3261_0133_002		plasma membrane [GO:0005886]		24983.6	31614.6	28087.2	48917.9	27499.3	35838.3	29697.4	32513.6	29444.3	25921.5	12706.1	21408.1	10950.2	24891.9	18429.1	4701.31
A0A0D6Q1R2	B	Komagataeibacter europaeus NBRC 3261	dld Geu3261_0169_023	lactate metabolic process [GO:0006089]; respiratory electron transport chain [GO:0022904]; transmembrane transport [GO:0055085]	extrinsic component of cytoplasmic side of plasma membrane [GO:0031234]	D-lactate dehydrogenase (cytochrome) activity [GO:0004458]; D-lactate dehydrogenase (quinone) activity [GO:0102029]; FAD binding [GO:0071949]; quinone binding [GO:0048038]	24983.6	21631.1	8607.35	17896.8	25072.9	30951.2	21505	27094.7	20146.1	20838.9	14067.5	23098.2	14525.7	23427.7	18429.1	10208.6
A0A0D6Q324	B	Komagataeibacter europaeus NBRC 3261	Geu3261_0169_024	aromatic amino acid family catabolic process to alcohol via Ehrlich pathway [GO:0000949]	cytosol [GO:0005829]	magnesium ion binding [GO:0000287]; pyruvate decarboxylase activity [GO:0004737]; thiamine pyrophosphate binding [GO:0030976]	24983.6	19967.1	17214.7	17300.2	17793.6	16290.1	17408.8	19643.6	19371.2	27954.6	19059.2	20844.7	15643.1	13910.2	13514.7	16118.8
A0A0D6Q4J6	B	Komagataeibacter xylinus NBRC 13693	Gxy13693_001_031	aromatic amino acid family catabolic process to alcohol via Ehrlich pathway [GO:0000949]	cytosol [GO:0005829]	magnesium ion binding [GO:0000287]; pyruvate decarboxylase activity [GO:0004737]; thiamine pyrophosphate binding [GO:0030976]	24983.6	41598.2	38053.6	34600.5	39631.3	45612.3	37889.8	41319.4	29444.3	19314.1	29950.2	39436	34638.3	43194.8	34401.1	10477.2
A0A070A1K2	B	Komagataeibacter rhaeticus AF1					24091.3	14975.4		42952.3	9705.63	20362.7	30721.4	12870	41841.9	9657.03	6806.86	15211
A0A0D6PXA6	B	Komagataeibacter europaeus NBRC 3261	Geu3261_0021_002			oxidoreductase activity, acting on the CH-CH group of donors, NAD or NADP as acceptor [GO:0016628]	24091.3	18303.2	23557	24459	25881.7	20362.7	36353.7	23707.8	32543.7	50826.5	42656.3	24225	12291	27088.3	17200.5	13432.3
A0A0D6PZD9	B	Komagataeibacter europaeus NBRC 3261	Geu3261_0077_012			metal ion binding [GO:0046872]	24091.3	33278.6	35335.5	31021.1	37204.9	27693.2	23553.1	39964.6	24795.2	27446.3	16790.2	19718	11173.6	21963.5	19657.7	5104.28
A0A0D6Q3Z6	B	Komagataeibacter europaeus NBRC 3261	Geu3261_0538_003				24091.3	39934.3	30805.3	35793.6	36396.1	32580.2	17408.8	37932.5	35643.1	31004.1	18605.4	30422	17877.8	20499.2	19657.7	29551.1
A0A0M0EGG8	B	Komagataeibacter europaeus (Gluconacetobacter europaeus)	yabJ1 KOEU_20980		cytosol [GO:0005829]	2-iminobutanoate/2-iminopropanoate deaminase [GO:0120241]	24091.3	15807.3	4077.17	25652.1	11323.2	23620.7	20993	34545.7	13172.4	21347.1	22235.7	19154.6	16760.5	12446	10811.8	10074.2
A0A0M0EJJ2	B	Komagataeibacter europaeus (Gluconacetobacter europaeus)	pepA2 KOEU_14000	proteolysis [GO:0006508]	cytoplasm [GO:0005737]	manganese ion binding [GO:0030145]; metalloaminopeptidase activity [GO:0070006]	24091.3	19135.2	16308.7	15510.6	13749.6	11403.1	10752.5	13547.3	10847.9	9148.76	9075.81	9013.94	14525.7	7321.15	10811.8	8462.35
A0A6H0IZF0	B	Aquisalimonas sp	uvrA				24091.3	6822.11	9966.41	6562.16	9705.63	13846.6	19456.9	12192.6	12397.6	27446.3	12706.1	14647.6	1340.84	10981.7
A0A0D6PXL4	B	Komagataeibacter europaeus NBRC 3261	Geu3261_0052_038				23199.1	36606.4	35335.5	44742	47719.3	32580.2	22529	33868.3	27119.7	25921.5	13613.7	17464.5	22347.3	24891.9	20886.4	8059.38
A0A0D6PXT5	B	Komagataeibacter europaeus NBRC 3261	Geu3261_0052_108	amino acid metabolic process [GO:0006520]; carboxylic acid metabolic process [GO:0019752]		carboxy-lyase activity [GO:0016831]; pyridoxal phosphate binding [GO:0030170]	23199.1	1913.52	2989.92	29231.4	808.802	24435.2	32769.5	23707.8	16271.8	21347.1	18151.6	8450.57	8827.18	2342.77	20886.4	10477.2
A0A0D6PZC4	B	Komagataeibacter europaeus NBRC 3261	lexA Geu3261_0052_076	DNA repair [GO:0006281]; DNA replication [GO:0006260]; negative regulation of DNA-templated transcription [GO:0045892]; proteolysis [GO:0006508]; SOS response [GO:0009432]		DNA binding [GO:0003677]; serine-type endopeptidase activity [GO:0004252]	23199.1	16639.3	19932.8	22669.3	12132	11403.1	13824.6	16256.8	16271.8	13723.1	9529.6	6760.45	3687.3	11713.8	10688.9	3492.4
A0A0D6Q356	B	Komagataeibacter europaeus NBRC 3261	Geu3261_0370_006	regulation of DNA-templated transcription [GO:0006355]		DNA binding [GO:0003677]; zinc ion binding [GO:0008270]	23199.1	24127	37147.5	25055.5	18602.5	35023.8	39937.9	28449.4	30994	22363.6	13613.7	32112.2	20112.6	28552.5	24572.2	16118.8
A0A0D6Q9W5	B	Komagataeibacter xylinus NBRC 13693	pgk Gxy13693_024_037	gluconeogenesis [GO:0006094]; glycolytic process [GO:0006096]	cytosol [GO:0005829]	ADP binding [GO:0043531]; ATP binding [GO:0005524]; phosphoglycerate kinase activity [GO:0004618]	23199.1	7986.86	16308.7	7755.28	25881.7	22806.2	7168.33	22353.1	7671.01	10165.3	8622.02	3042.2	3240.36	7321.15	20886.4	18805.2
A0A0M0EDB5	B	Komagataeibacter europaeus (Gluconacetobacter europaeus)	nlhH3 KOEU_35580			carboxylesterase activity [GO:0106435]	23199.1	21631.1	19932.8	17896.8	21837.7	15475.6	13312.6	18288.9	21695.8	10673.6	13613.7	17464.5	11173.6	13178.1	14743.3	16118.8
A0A0M0EGA6	B	Komagataeibacter europaeus (Gluconacetobacter europaeus)	KOEU_22070				23199.1	28286.8	26275.1	12527.8	24264.1	25249.7	18432.9	23707.8	13947.3	16772.7	20874.4	18591.2	18995.2	13910.2	15971.9	17462
A0A0D6PWZ0	B	Komagataeibacter europaeus NBRC 3261	rplU Geu3261_0029_044	translation [GO:0006412]	cytoplasm [GO:0005737]; ribonucleoprotein complex [GO:1990904]; ribosome [GO:0005840]	rRNA binding [GO:0019843]; structural constituent of ribosome [GO:0003735]	22306.8	45758	28087.2	31021.1	38013.7	39910.8	22529	34545.7	30219.1	18805.8	10891	20844.7	23464.7	30016.7	17200.5	8328.03
A0A0D6PZ01	B	Komagataeibacter europaeus NBRC 3261	Geu3261_0035_088	chromosome segregation [GO:0007059]	chromosome [GO:0005694]	DNA binding [GO:0003677]	22306.8	58237.5	38959.6	23265.8	51763.3	36652.8	37377.7	31836.2	23245.5	18297.5	40387.4	18591.2	30168.8	9517.5	24572.2	14775.5
A0A0D6PZZ1	B	Komagataeibacter europaeus NBRC 3261	Geu3261_0087_003	DNA damage response [GO:0006974]; intracellular iron ion homeostasis [GO:0006879]		2-oxoglutarate-dependent dioxygenase activity [GO:0016706]; iron ion binding [GO:0005506]; L-ascorbic acid binding [GO:0031418]	22306.8	14143.4	22650.9	28634.9	25881.7	18733.6	17920.8	21675.7	18596.4	22871.9	10891	7887.19	8380.24	7321.15	7003.07	2014.85
A0A0D6Q004	B	Komagataeibacter europaeus NBRC 3261	Geu3261_0125_006	Mo-molybdopterin cofactor biosynthetic process [GO:0006777]	cytosol [GO:0005829]	metal ion binding [GO:0046872]; molybdopterin molybdotransferase activity [GO:0061599]	22306.8	26622.9	25369	26248.6	23455.3	27693.2	14848.7	25739.9	17821.5	14231.4	10891	20281.4	10391.5	16106.5	17200.5	7253.44
A0A0D6Q1Y5	B	Komagataeibacter europaeus NBRC 3261	Geu3261_0097_014	pentose-phosphate shunt, non-oxidative branch [GO:0009052]	cytosol [GO:0005829]	metal ion binding [GO:0046872]; transketolase activity [GO:0004802]	22306.8	29118.7	27181.1	23862.4	20220.1	23620.7	16896.8	23030.5	18596.4	24396.7	14067.5	18027.9	10950.2	20499.2	15971.9	3626.72
A0A0D6Q2M2	B	Komagataeibacter europaeus NBRC 3261	Geu3261_0200_013	glycolytic process [GO:0006096]; tricarboxylic acid cycle [GO:0006099]	cytosol [GO:0005829]; oxoglutarate dehydrogenase complex [GO:0045252]	oxoglutarate dehydrogenase (succinyl-transferring) activity [GO:0004591]; thiamine pyrophosphate binding [GO:0030976]	22306.8	29950.7	19026.8	22072.7	29925.7	30136.7	23041.1	29126.8	21695.8	19314.1	18151.6	32112.2	15643.1	29284.6	22115	11551.8
A0A0D6QB05	B	Komagataeibacter xylinus NBRC 13693	glpK Gxy13693_040_093	glycerol catabolic process [GO:0019563]; glycerol-3-phosphate metabolic process [GO:0006072]	cytosol [GO:0005829]	ATP binding [GO:0005524]; glycerol kinase activity [GO:0004370]	22306.8	13311.4	20838.9	20879.6	15367.2	15475.6	23041.1	19643.6	15497	30495.9	26773.6	16337.8	10838.4	13910.2	13514.7	20148.5
A0A0D6PWQ8	B	Komagataeibacter europaeus NBRC 3261	hisB Geu3261_0014_044	L-histidine biosynthetic process [GO:0000105]	cytoplasm [GO:0005737]	imidazoleglycerol-phosphate dehydratase activity [GO:0004424]	21414.5	30782.7	26275.1	53093.8	27499.3	31765.7	21505	23030.5	41067	24396.7	12706.1	23098.2	17877.8	28552.5	22115	9133.97
A0A0D6PYK3	B	Komagataeibacter europaeus NBRC 3261	Geu3261_0068_021			ATP binding [GO:0005524]; ATP hydrolysis activity [GO:0016887]	21414.5	21631.1	19026.8	27441.8	18602.5	17919.1	13312.6	21675.7	15497	12198.4	9529.6	9577.31	7039.4	13178.1	11671.8	2686.46
A0A0D6PZ96	B	Komagataeibacter europaeus NBRC 3261	Geu3261_0052_046	fatty acid biosynthetic process [GO:0006633]		enoyl-[acyl-carrier-protein] reductase (NADH) activity [GO:0004318]	21414.5	18303.2	25369	42952.3	42057.7	27693.2	29185.4	25062.6	37192.8	42186	31311.5	30422	14525.7	18302.9	13514.7	24178.1
A0A0D6PZF0	B	Komagataeibacter europaeus NBRC 3261	Geu3261_0068_042	nucleobase-containing small molecule metabolic process [GO:0055086]; pyrimidine-containing compound metabolic process [GO:0072527]	cytosol [GO:0005829]	cytidine deaminase activity [GO:0004126]; identical protein binding [GO:0042802]; zinc ion binding [GO:0008270]	21414.5	21631.1	31711.3	34003.9	19411.3	23620.7	26625.2	20998.4	27119.7	24905	24504.7	19718	13408.4	16838.6	17200.5	22834.9
A0A0D6Q2D1	B	Komagataeibacter europaeus NBRC 3261	Geu3261_0186_002			DNA binding [GO:0003677]	21414.5	16639.3	18120.7	17896.8	18602.5	18733.6	18944.9	23707.8	16271.8	18297.5	17697.8	19718	9274.13	16106.5	14743.3	7253.44
A0A0D6PW20	B	Komagataeibacter europaeus NBRC 3261	trpD Geu3261_0029_013	L-tryptophan biosynthetic process [GO:0000162]	cytosol [GO:0005829]	anthranilate phosphoribosyltransferase activity [GO:0004048]; magnesium ion binding [GO:0000287]	20522.2	17471.2	24463	19686.5	19411.3	15475.6	41985.9	23707.8	27119.7	86405	72606.5	18027.9	9944.55	19035	13514.7	14775.5
A0A0D6Q081	B	Komagataeibacter europaeus NBRC 3261	valS Geu3261_0068_019	valyl-tRNA aminoacylation [GO:0006438]	cytosol [GO:0005829]	aminoacyl-tRNA deacylase activity [GO:0002161]; ATP binding [GO:0005524]; valine-tRNA ligase activity [GO:0004832]	20522.2	15807.3	22650.9	31021.1	21837.7	18733.6	17408.8	14224.7	20920.9	15756.2	8168.23	12394.2	7486.34	9517.5	13514.7	7522.09
A0A0D6Q255	B	Komagataeibacter europaeus NBRC 3261	Geu3261_0169_022	butanediol metabolic process [GO:0034077]; isoleucine biosynthetic process [GO:0009097]; L-valine biosynthetic process [GO:0009099]	acetolactate synthase complex [GO:0005948]	acetolactate synthase activity [GO:0003984]; flavin adenine dinucleotide binding [GO:0050660]; magnesium ion binding [GO:0000287]; thiamine pyrophosphate binding [GO:0030976]	20522.2	33278.6	28087.2	22072.7	31543.3	26064.2	18432.9	23707.8	17046.7	15247.9	11798.6	24225	25699.4	13910.2	20886.4	9133.97
A0A0D6Q311	B	Komagataeibacter europaeus NBRC 3261	hutI Geu3261_0264_010	L-histidine catabolic process to glutamate and formamide [GO:0019556]; L-histidine catabolic process to glutamate and formate [GO:0019557]	cytoplasm [GO:0005737]	imidazolonepropionase activity [GO:0050480]; iron ion binding [GO:0005506]; zinc ion binding [GO:0008270]	20522.2	14975.4	17214.7	11931.2	12132	15475.6	13312.6	16256.8	10073	21855.4	9983.39	9577.31	4581.2	12446	9091.71	4029.69
A0A0D6Q8K0	B	Komagataeibacter xylinus NBRC 13693	Gxy13693_017_014	monoatomic ion transport [GO:0006811]	cell outer membrane [GO:0009279]; pore complex [GO:0046930]	polysaccharide transmembrane transporter activity [GO:0015159]; porin activity [GO:0015288]	20522.2	38270.3	25369	22072.7	29925.7	26064.2	23041.1	26417.3	29444.3	23380.2	17244	19718	11173.6	18302.9	13514.7	10074.2
A0A0M0EFK2	B	Komagataeibacter europaeus (Gluconacetobacter europaeus)	nudG2 KOEU_27300			hydrolase activity [GO:0016787]	20522.2	18303.2	18120.7	16107.1	24264.1	17104.6	13824.6	21675.7	17046.7	19314.1	16336.5	12394.2	3910.78	4026.63	8968.85	6716.15
A0A0M0EH18	B	Komagataeibacter europaeus (Gluconacetobacter europaeus)	dosP5 KOEU_19670			cyclic-guanylate-specific phosphodiesterase activity [GO:0071111]	20522.2	16639.3	34429.4	17300.2	20220.1	20362.7	21505	16934.2	10073	13214.9	14521.3	12957.5	16760.5	9517.5	11794.6	6447.51
A0A0D6PXU1	B	Komagataeibacter europaeus NBRC 3261	upp Geu3261_0037_089	UMP salvage [GO:0044206]; uracil salvage [GO:0006223]	cytoplasm [GO:0005737]	GTP binding [GO:0005525]; magnesium ion binding [GO:0000287]; uracil phosphoribosyltransferase activity [GO:0004845]	19630	27454.8	25369	34003.9	35587.3	28507.7	33793.6	42674.1	24020.3	35070.3	24958.5	45069.7	16760.5	34409.4	23343.6	8865.32
A0A0D6PZM2	B	Komagataeibacter europaeus NBRC 3261	Geu3261_0087_009	gamma-aminobutyric acid catabolic process [GO:0009450]		succinate-semialdehyde dehydrogenase (NAD+) activity [GO:0004777]	19630	14143.4	17214.7	11931.2	10514.4	17104.6	19968.9	19643.6	10073	30495.9	19059.2	10704.1	6368.98	10249.6	9214.57	3223.75
A0A0D6Q0U7	B	Komagataeibacter europaeus NBRC 3261	tyrS Geu3261_0127_016	tyrosyl-tRNA aminoacylation [GO:0006437]	cytosol [GO:0005829]	ATP binding [GO:0005524]; RNA binding [GO:0003723]; tyrosine-tRNA ligase activity [GO:0004831]	19630	27454.8	23557	25652.1	26690.5	20362.7	10240.5	24385.2	18596.4	11690.1	4991.7	11267.4	9274.13	14642.3	10811.8	4164.01
A0A0D6Q288	B	Komagataeibacter europaeus NBRC 3261	Geu3261_0229_012			DNA binding [GO:0003677]; DNA-binding transcription factor activity [GO:0003700]	19630	26622.9	22650.9	31617.7	25881.7	24435.2	16896.8	21675.7	22470.6	15756.2	7714.44	11830.8	9274.13	17570.8	14743.3	4701.31
A0A0M0EDM0	B	Komagataeibacter europaeus (Gluconacetobacter europaeus)	KOEU_34930				19630	24127	16308.7	22072.7	15367.2	26064.2	23553.1	8128.4	17046.7	20330.6	18605.4	20281.4	12291	15374.4	11180.3	3358.08
A0A0M0EG34	B	Komagataeibacter europaeus (Gluconacetobacter europaeus)	KOEU_22770				19630	36606.4	22650.9	26248.6	38822.5	30136.7	19968.9	30481.5	17821.5	20838.9	14521.3	21971.5	10615	16106.5	17200.5	6313.18
A0A0M0EG56	B	Komagataeibacter europaeus (Gluconacetobacter europaeus)	lon2 KOEU_22970	proteolysis [GO:0006508]		serine-type endopeptidase activity [GO:0004252]	19630	18303.2	33523.4	16703.7	18602.5	23620.7	17408.8	18966.3	17046.7	18297.5	19059.2	22534.8	13408.4	16838.6	14743.3	20148.5
A0A1S8GQK7	B	Bombella intestini	tuf AL01_04535		cytosol [GO:0005829]	GTP binding [GO:0005525]; GTPase activity [GO:0003924]; magnesium ion binding [GO:0000287]; translation elongation factor activity [GO:0003746]	19630	14143.4	12684.5	17300.2	12132	15475.6	23553.1	24385.2	14722.1	21347.1	24050.9	16901.1	9721.07	12446	10566	14775.5
A0A0D6PWW3	B	Komagataeibacter europaeus NBRC 3261	rplX Geu3261_0037_043	translation [GO:0006412]	ribonucleoprotein complex [GO:1990904]; ribosome [GO:0005840]	rRNA binding [GO:0019843]; structural constituent of ribosome [GO:0003735]	18737.7	3827.03	4439.58	4712.82	2749.93	7656.36	17920.8	5283.46	14722.1	23380.2	6353.07	10704.1	1899.52	4465.9
A0A0D6PYA5	B	Komagataeibacter europaeus NBRC 3261	Geu3261_0035_087				18737.7	19135.2	16308.7	17896.8	21028.9	18733.6	12800.6	19643.6	17046.7	15247.9	6353.07	12957.5	6480.72	10981.7	7863.1	3626.72
A0A0D6Q003	B	Komagataeibacter europaeus NBRC 3261	Geu3261_0087_013	NAD+ biosynthetic process [GO:0009435]; quinolinate catabolic process [GO:0034213]	cytoplasm [GO:0005737]	nicotinate-nucleotide diphosphorylase (carboxylating) activity [GO:0004514]	18737.7	20799.1	19026.8	17300.2	16984.8	17104.6	14848.7	17611.5	11622.7	15756.2	10891	15211	7039.4	14642.3	13514.7	5104.28
A0A0D6Q1C0	B	Komagataeibacter europaeus NBRC 3261	aroA Geu3261_0080_019	amino acid biosynthetic process [GO:0008652]; aromatic amino acid family biosynthetic process [GO:0009073]; chorismate biosynthetic process [GO:0009423]	cytoplasm [GO:0005737]	3-phosphoshikimate 1-carboxyvinyltransferase activity [GO:0003866]	18737.7	17471.2	12684.5	11931.2	18602.5	13846.6	16896.8	12192.6	13947.3	12706.6	12252.3	16337.8	9609.34	5198.02	8600.26	8731
A0A0D6Q202	B	Komagataeibacter europaeus NBRC 3261	thiE Geu3261_0188_006	thiamine biosynthetic process [GO:0009228]; thiamine diphosphate biosynthetic process [GO:0009229]	cytoplasm [GO:0005737]	magnesium ion binding [GO:0000287]; thiamine-phosphate diphosphorylase activity [GO:0004789]	18737.7	27454.8	29899.2	45338.6	23455.3	24435.2	16384.8	19643.6	16271.8	17281	5899.28	10140.7	7486.34	10981.7	10074.6	2552.14
A0A0D6Q242	B	Komagataeibacter europaeus NBRC 3261	bamD Geu3261_0138_003	Gram-negative-bacterium-type cell outer membrane assembly [GO:0043165]; protein insertion into membrane [GO:0051205]	cell outer membrane [GO:0009279]		18737.7	26622.9	27181.1	28038.3	26690.5	19548.1	18432.9	33868.3	25570	21855.4	10891	24788.3	34638.3	15374.4	15971.9	18805.2
A0A0D6Q2C6	B	Komagataeibacter europaeus NBRC 3261	Geu3261_0127_024	regulation of DNA-templated transcription [GO:0006355]; RNA methylation [GO:0001510]		RNA binding [GO:0003723]; RNA methyltransferase activity [GO:0008173]	18737.7	17471.2	14496.6	18493.4	16984.8	13846.6	16384.8	21675.7	11622.7	19822.3	13613.7	12957.5	7374.61	12446	10320.3	6581.83
A0A0K0T9Y4	B	Acetobacter pasteurianus (Acetobacter turbidans)	ppa SRCM100623_00830	phosphate-containing compound metabolic process [GO:0006796]	cytoplasm [GO:0005737]	inorganic diphosphate phosphatase activity [GO:0004427]; magnesium ion binding [GO:0000287]	18737.7	15807.3	18120.7	8948.4	16176	17919.1	19968.9	18966.3	13172.4	29987.6	19059.2	10704.1	5810.3	9517.5	8108.82	2552.14
A0A0M0EEC0	B	Komagataeibacter europaeus (Gluconacetobacter europaeus)	dacC KOEU_28720	cell wall organization [GO:0071555]; peptidoglycan biosynthetic process [GO:0009252]; proteolysis [GO:0006508]; regulation of cell shape [GO:0008360]		serine-type D-Ala-D-Ala carboxypeptidase activity [GO:0009002]	18737.7	22463	17214.7	17300.2	22646.5	17919.1	12288.6	12192.6	8523.34	11181.8	9529.6	9577.31	6033.77	8785.38	10074.6	1477.55
A0A0M0EFX4	B	Komagataeibacter europaeus (Gluconacetobacter europaeus)	aroH KOEU_23860	aromatic amino acid family biosynthetic process [GO:0009073]		3-deoxy-7-phosphoheptulonate synthase activity [GO:0003849]	18737.7	6156.53	10872.4	12527.8	12940.8	11403.1	12288.6	14224.7	13172.4	10673.6	9075.81	14084.3	7039.4	6442.61	4422.99	1477.55
A0A0M0EIV5	B	Komagataeibacter europaeus (Gluconacetobacter europaeus)	guaD1 KOEU_10290	guanine metabolic process [GO:0046098]	cytosol [GO:0005829]	guanine deaminase activity [GO:0008892]; zinc ion binding [GO:0008270]	18737.7	16639.3	25369	14914	22646.5	17919.1	22017	20321	13947.3	16772.7	24050.9	20281.4	23464.7	10249.6	15971.9	22834.9
A0A0M0EKB1	B	Komagataeibacter europaeus (Gluconacetobacter europaeus)	xpkA KOEU_09790	carbohydrate metabolic process [GO:0005975]		aldehyde-lyase activity [GO:0016832]	18737.7	25790.9	33523.4	19089.9	25881.7	24435.2	22017	20998.4	19371.2	18805.8	23143.3	22534.8	14525.7	16106.5	18429.1	8193.71
A0A0M0EL50	B	Komagataeibacter europaeus (Gluconacetobacter europaeus)	lpoA KOEU_06850	amino acid transport [GO:0006865]			18737.7	24127	6070.45	9544.96	17793.6	25249.7	13312.6	19643.6	14722.1	5590.91	4991.7	21408.1	12291	19035	10074.6	3895.37
A0A0D6PW39	B	Komagataeibacter europaeus NBRC 3261	Geu3261_0029_033	removal of superoxide radicals [GO:0019430]	cytoplasm [GO:0005737]	thioredoxin-disulfide reductase (NADPH) activity [GO:0004791]	17845.4	17471.2	21744.9	20879.6	21837.7	17919.1	16896.8	21675.7	19371.2	18805.8	8168.23	14647.6	10168	18302.9	13514.7	2552.14
A0A0D6PXD5	B	Komagataeibacter europaeus NBRC 3261	Geu3261_0014_025		membrane [GO:0016020]		17845.4	24958.9	21744.9	29828	25881.7	23620.7	16384.8	27772	17046.7	13214.9	9983.39	10704.1	7262.87	10981.7	9460.29
A0A0D6PZX6	B	Komagataeibacter europaeus NBRC 3261	parC Geu3261_0052_052	chromosome segregation [GO:0007059]; DNA topological change [GO:0006265]	chromosome [GO:0005694]; cytoplasm [GO:0005737]; DNA topoisomerase type II (double strand cut, ATP-hydrolyzing) complex [GO:0009330]; extrinsic component of plasma membrane [GO:0019897]	ATP binding [GO:0005524]; DNA binding [GO:0003677]; DNA topoisomerase type II (double strand cut, ATP-hydrolyzing) activity [GO:0003918]	17845.4	22463	16308.7	20283	21837.7	18733.6	16896.8	19643.6	20920.9	18805.8	14067.5	13520.9	7709.82	11713.8	13514.7	2820.78
A0A0D6Q2T5	B	Komagataeibacter europaeus NBRC 3261	Geu3261_0141_008			nucleotidyltransferase activity [GO:0016779]	17845.4	24127	19932.8	23265.8	18602.5	19548.1	22017	21675.7	13172.4	13723.1	15428.9	17464.5	11173.6	17570.8	15971.9	5372.92
A0A0D6Q2U9	B	Komagataeibacter europaeus NBRC 3261	Geu3261_0160_020	cobalamin biosynthetic process [GO:0009236]; methylation [GO:0032259]; siroheme biosynthetic process [GO:0019354]		NAD binding [GO:0051287]; precorrin-2 dehydrogenase activity [GO:0043115]; sirohydrochlorin ferrochelatase activity [GO:0051266]; uroporphyrin-III C-methyltransferase activity [GO:0004851]	17845.4	20799.1	23557	20283	24264.1	15475.6	33281.5	25739.9	20146.1	31512.4	26773.6	12957.5	9832.81	13178.1	11917.5	11820.4
A0A0D6Q6Q5	B	Komagataeibacter xylinus NBRC 13693	Gxy13693_003_121		cytosol [GO:0005829]	DNA binding [GO:0003677]; DNA-binding transcription factor activity [GO:0003700]	17845.4	14975.4	24463	19686.5	22646.5	21991.7	18432.9	15579.4	17046.7	16264.5	17697.8	25351.7	17877.8	16106.5	18429.1	12492
A0A0D6QD92	B	Komagataeibacter xylinus NBRC 13693	Gxy13693_063_016			oxidoreductase activity [GO:0016491]	17845.4	30782.7	11778.5	27441.8	33160.9	29322.2	24577.1	35223.1	25570	20838.9	17244	28731.9	9162.39	25624	18429.1	3358.08
A0A0K0KDP9	B	Acetobacter okinawensis	groEL	protein refolding [GO:0042026]		ATP binding [GO:0005524]; ATP-dependent protein folding chaperone [GO:0140662]; isomerase activity [GO:0016853]	17845.4	11647.5	13590.6	17300.2	16176		8192.38	12192.6	10847.9		3857.22	10704.1	8603.71	4465.9	11794.6	8865.32
A0A0M0EEI1	B	Komagataeibacter europaeus (Gluconacetobacter europaeus)	ttgI KOEU_28470		plasma membrane [GO:0005886]	efflux transmembrane transporter activity [GO:0015562]	17845.4	13311.4	11778.5	15510.6	17793.6	21991.7	13312.6	12192.6	17821.5	18805.8	9983.39	18591.2	7709.82	12446	12286.1	5775.89
A0A0M0EGJ8	B	Komagataeibacter europaeus (Gluconacetobacter europaeus)	KOEU_24020	DNA transposition [GO:0006313]		DNA binding [GO:0003677]; transposase activity [GO:0004803]	17845.4	11647.5	19026.8	8351.84	11323.2	9774.07	43522	19643.6	13947.3	39136.4	28135	3718.25
A0A0U5BMD6	B	Acetobacter ghanensis	aatC AGA_2395			pyridoxal phosphate binding [GO:0030170]; transaminase activity [GO:0008483]	17845.4	18303.2	19932.8	14317.4	23455.3	20362.7	17408.8	20998.4	17046.7	19314.1	26319.8	17464.5	15643.1	13910.2	7863.1	30894.3
A0A1U9RRN7	B	Komagataeibacter nataicola					17845.4	17471.2	11778.5	14317.4	16176	18733.6	11776.5	21675.7	15497	19314.1	9075.81	24788.3		17570.8	10566
A0A0D6PWD4	B	Komagataeibacter europaeus NBRC 3261	Geu3261_0026_015			exonuclease activity [GO:0004527]; metal ion binding [GO:0046872]; RNA binding [GO:0003723]	16953.2	30782.7	24463	23862.4	23455.3	26878.7	13824.6	21675.7	17046.7	11181.8	2087.44	10704.1	9385.86	14642.3	10934.6	1746.2
A0A0D6PX31	B	Komagataeibacter europaeus NBRC 3261	Geu3261_0019_029		membrane [GO:0016020]; outer membrane-bounded periplasmic space [GO:0030288]	calcium ion binding [GO:0005509]; electron transfer activity [GO:0009055]; heme binding [GO:0020037]; oxidoreductase activity, acting on CH-OH group of donors [GO:0016614]	16953.2	18303.2	17214.7	23862.4	21837.7	20362.7	13312.6	32513.6	20146.1	15756.2	11344.8	10140.7	9497.6	16838.6	13514.7	5238.6
A0A0D6PXW5	B	Komagataeibacter europaeus NBRC 3261	Geu3261_0031_015			transferase activity [GO:0016740]	16953.2	33278.6	28993.2	29828	30734.5	30951.2	19968.9	29126.8	24795.2	22363.6	21328.2	12957.5	10391.5	15374.4	12286.1	5372.92
A0A0D6PYJ0	B	Komagataeibacter europaeus NBRC 3261	Geu3261_0037_061				16953.2	23295	21744.9	33407.4	25072.9	15475.6	24065.1	20998.4	27119.7	19822.3	13159.9	17464.5	10726.7	23427.7	14743.3	3358.08
A0A0D6Q072	B	Komagataeibacter europaeus NBRC 3261	Geu3261_0068_009			catalytic activity [GO:0003824]	16953.2	16639.3	17214.7	13124.3	13749.6	13032.1	12800.6	20321	12397.6	12706.6	9075.81	5126.68	3463.83	6808.67	4300.13	1611.88
A0A0D6Q0Y7	B	Komagataeibacter europaeus NBRC 3261	Geu3261_0156_010			hydrolase activity, acting on carbon-nitrogen (but not peptide) bonds, in linear amidines [GO:0016813]; metal ion binding [GO:0046872]	16953.2	21631.1	21744.9	39969.5	25072.9	24435.2	17408.8	17611.5	19371.2	16772.7	5899.28	14084.3	6815.93	17570.8	13514.7	3223.75
A0A0D6Q120	B	Komagataeibacter europaeus NBRC 3261	Geu3261_0156_045		membrane [GO:0016020]		16953.2	15807.3	23557	19089.9	16176	18733.6	20480.9	17611.5	17821.5	32528.9	22689.5	4901.33	6480.72	8785.38	8477.4	7387.77
A0A0D6Q2X4	B	Komagataeibacter europaeus NBRC 3261	Geu3261_0160_045				16953.2	15807.3	12684.5	20283	13749.6	18733.6	17408.8	20998.4	10847.9	15247.9	12706.1	12957.5	5475.09	12446	13514.7	3895.37
A0A0D6Q318	B	Komagataeibacter europaeus NBRC 3261	Geu3261_0169_014			thiosulfate-cyanide sulfurtransferase activity [GO:0004792]	16953.2	6489.32	12684.5	8351.84	9705.63	10588.6	8704.4	6773.67	8523.34	8132.23	9529.6	7323.82	6927.66	8785.38	8108.82	5775.89
A0A0D6Q350	B	Komagataeibacter europaeus NBRC 3261	tolB Geu3261_0169_054	cell division [GO:0051301]; protein import [GO:0017038]	periplasmic space [GO:0042597]		16953.2	33278.6	15402.6	7158.72	33160.9	30136.7	14336.7	26417.3	32543.7	8132.23	3947.98	19154.6	11173.6	18302.9	22115	5641.57
A0A0M0EIP3	B	Komagataeibacter europaeus (Gluconacetobacter europaeus)	KOEU_14330		cytoplasm [GO:0005737]	metal ion binding [GO:0046872]; metalloaminopeptidase activity [GO:0070006]	16953.2	3327.86	18120.7	11931.2	8088.02	17919.1	4096.19	7451.04	19371.2	13214.9	6806.86	10140.7	12291	5490.86	4177.27	5775.89
A0A2V4RQ35	B	Komagataeibacter swingsii	greA CFR76_00860 HUK81_15050	DNA-templated transcription elongation [GO:0006354]; regulation of DNA-templated transcription elongation [GO:0032784]		DNA binding [GO:0003677]; RNA polymerase binding [GO:0070063]; translation elongation factor activity [GO:0003746]	16953.2	20799.1	13590.6	16107.1	18602.5	13846.6	9216.43	14224.7	7593.52	5590.91	5445.49	7323.82	9832.81	8785.38	4668.71
A0A4P5P0K2	B	Komagataeibacter diospyri	MSKU9_1817			peptidyl-prolyl cis-trans isomerase activity [GO:0003755]	16953.2	8153.25	14496.6	10141.5	10514.4	9774.07	9216.43	7451.04	4804.06	9657.03	10891	8450.57	4245.99	6222.98	5037.3	8999.64
A0A850NYU6	B	Komagataeibacter swingsii	HUK81_01525		cytosol [GO:0005829]	glyoxylate reductase (NADPH) activity [GO:0030267]; hydroxypyruvate reductase [NAD(P)H] activity [GO:0016618]; NAD binding [GO:0051287]	16953.2	21631.1	15402.6	16107.1	19411.3	17104.6		15579.4	17046.7	13214.9	6353.07	14647.6	9274.13	10981.7	14743.3
F1YWR1	B	Acetobacter pomorum DM001	tsf APO_2675		cytoplasm [GO:0005737]	translation elongation factor activity [GO:0003746]	16953.2	17471.2	21744.9	14914	17793.6	17104.6	10240.5	16256.8	8523.34	10673.6	10891	10140.7		8053.27	10197.5
A0A0D6PYE7	B	Komagataeibacter europaeus NBRC 3261	hldD Geu3261_0053_035	ADP-L-glycero-beta-D-manno-heptose biosynthetic process [GO:0097171]; carbohydrate metabolic process [GO:0005975]		ADP-glyceromanno-heptose 6-epimerase activity [GO:0008712]; NADP binding [GO:0050661]	16060.9	20799.1	18120.7	18493.4	24264.1	22806.2	16384.8	20998.4	17821.5	15756.2	12706.1	19718	9944.55	14642.3	17200.5	5507.25
A0A0D6Q0K1	B	Komagataeibacter europaeus NBRC 3261	Geu3261_0074_003		plasma membrane [GO:0005886]	electron transfer activity [GO:0009055]; heme binding [GO:0020037]; iron ion binding [GO:0005506]; oxidoreductase activity, acting on CH-OH group of donors [GO:0016614]	16060.9	14975.4	27181.1	14317.4	18602.5	19548.1	20993	18288.9	14722.1	21855.4	21328.2	20281.4	18995.2	13178.1	12163.2	20148.5
A0A0D6Q2T8	B	Komagataeibacter europaeus NBRC 3261	Geu3261_0241_009	L-methionine salvage from S-adenosylmethionine [GO:0019284]; nucleoside metabolic process [GO:0009116]	cytosol [GO:0005829]	adenosylhomocysteine nucleosidase activity [GO:0008782]; methylthioadenosine nucleosidase activity [GO:0008930]	16060.9		21744.9	16107.1	12940.8	16290.1	17920.8	22353.1	5733.88	42186	24958.5	10140.7		6881.88	13514.7	4566.98
A0A0D6Q2U4	B	Komagataeibacter europaeus NBRC 3261	Geu3261_0160_015	cell redox homeostasis [GO:0045454]; response to stress [GO:0006950]	cytosol [GO:0005829]	protein-disulfide reductase activity [GO:0015035]	16060.9	15807.3	19932.8	21476.2	11323.2	10588.6	18944.9	20321	12397.6	22363.6	18151.6	12957.5	8156.76	14642.3	12286.1	3626.72
A0A0D6Q3K1	B	Komagataeibacter europaeus NBRC 3261	Geu3261_0200_010			peroxiredoxin activity [GO:0051920]	16060.9	14143.4	12684.5	9544.96	14558.4	14661.1	14848.7	10837.9	10073	11690.1	8622.02	13520.9	11173.6	8785.38	6511.63	8999.64
A0A0D6Q5A6	B	Komagataeibacter europaeus NBRC 3261	Geu3261_0337_001		cytosol [GO:0005829]	protein serine/threonine kinase activity [GO:0004674]	16060.9	15807.3	11778.5	13720.9	15367.2	16290.1	13312.6	16934.2	12397.6	9657.03	8168.23	11267.4	4469.46	7321.15	5651.6	2686.46
A0A0D6Q687	B	Komagataeibacter xylinus NBRC 13693	Gxy13693_001_049				16060.9	16639.3	11778.5	18493.4	17793.6	18733.6	13312.6	17611.5	9298.19	10165.3	7714.44	12394.2	4692.93	9517.5	9460.29	2417.81
A0A0K8N262	B	Gluconobacter frateurii NBRC 101659	trpC				16060.9	29950.7	20838.9	20283	16984.8	25249.7	22017	26417.3	17046.7	18805.8	17244	21408.1	10726.7	25624	15971.9	9133.97
A0A0M0EF79	B	Komagataeibacter europaeus (Gluconacetobacter europaeus)	slt5 KOEU_26000	peptidoglycan metabolic process [GO:0000270]	membrane [GO:0016020]; periplasmic space [GO:0042597]	hydrolase activity, hydrolyzing O-glycosyl compounds [GO:0004553]; peptidoglycan lytic transglycosylase activity [GO:0008933]	16060.9	11647.5	14496.6	11334.6	12132	12217.6	11264.5	9483.14	9298.19	8640.5	12706.1	12957.5	13408.4	7174.73	9214.57	9671.26
A0A0M0EFD9	B	Komagataeibacter europaeus (Gluconacetobacter europaeus)	ridA KOEU_25680			2-iminobutanoate/2-iminopropanoate deaminase [GO:0120241]	16060.9	14975.4	14496.6	17300.2	12940.8	15475.6	14336.7	14224.7	14722.1	10673.6	8622.02	14647.6	6927.66	8785.38	9091.71	6984.8
A0A0M0EFI3	B	Komagataeibacter europaeus (Gluconacetobacter europaeus)	gcvT3 KOEU_27970	glycine catabolic process [GO:0006546]; methylation [GO:0032259]	glycine cleavage complex [GO:0005960]	aminomethyltransferase activity [GO:0004047]; methyltransferase activity [GO:0008168]; transaminase activity [GO:0008483]	16060.9	10815.5	12684.5	7755.28	12132	11403.1	15360.7	18966.3	10073	16772.7	16336.5	10140.7		8785.38	8845.99
A0A0M0EG98	B	Komagataeibacter europaeus (Gluconacetobacter europaeus)	yidA2 KOEU_21790		cytosol [GO:0005829]	magnesium ion binding [GO:0000287]; sugar-phosphatase activity [GO:0050308]	16060.9	14143.4	19026.8	13124.3	18602.5	16290.1	17920.8	11515.2	7748.49	8640.5	10437.2	7323.82	4134.25	4539.11	8354.54	3761.05
A0A0M0EJF0	B	Komagataeibacter europaeus (Gluconacetobacter europaeus)	gshB KOEU_13490		cytoplasm [GO:0005737]	ATP binding [GO:0005524]; glutathione synthase activity [GO:0004363]; metal ion binding [GO:0046872]	16060.9	19135.2	19932.8	23265.8	20220.1	13846.6	16896.8	18966.3	20920.9	27446.3	16790.2	12394.2	7598.08	16106.5	12040.4	5641.57
A0A0M0ELZ4	B	Komagataeibacter europaeus (Gluconacetobacter europaeus)	rpsM KOEU_02930	translation [GO:0006412]	cytosol [GO:0005829]; small ribosomal subunit [GO:0015935]	rRNA binding [GO:0019843]; structural constituent of ribosome [GO:0003735]; tRNA binding [GO:0000049]	16060.9	21631.1	10872.4	17896.8	16984.8	29322.2	16384.8	23030.5	17821.5	16772.7	12252.3	18591.2	6592.45	14642.3	9091.71	5507.25
A0A0N1FBJ6	B	Komagataeibacter intermedius AF2	GLUCOINTEAF2_0203675				16060.9	14143.4	30805.3	13124.3	11323.2	14661.1	15360.7	13547.3	7361.07	11181.8	12706.1	9577.31	8938.92	6149.77	8108.82	5641.57
A0A6H0IXM3	B	Aquisalimonas sp	ilvC				16060.9	27454.8	20838.9	12527.8	17793.6	22806.2	13824.6	34545.7	17821.5	17789.3	15428.9	24225	12291	19767.1	8108.82	10342.9
A0A0D6PVE7	B	Komagataeibacter europaeus NBRC 3261	mtnC Geu3261_0014_013	L-methionine salvage from methylthioadenosine [GO:0019509]		2,3-diketo-5-methylthiopentyl-1-phosphate enolase activity [GO:0043715]; 2-hydroxy-3-keto-5-methylthiopentenyl-1-phosphate phosphatase activity [GO:0043716]; acireductone synthase activity [GO:0043874]; magnesium ion binding [GO:0000287]	15168.6	18303.2	18120.7	16703.7	19411.3	12217.6	13824.6		10073	10673.6	6806.86	9013.94	6257.24		6388.77	2955.11
A0A0D6PVM7	B	Komagataeibacter europaeus NBRC 3261	Geu3261_0015_017				15168.6	19135.2	9060.37	17300.2	12940.8	13846.6	11264.5	9483.14	8523.34	9657.03	10891	7323.82	4469.46	15374.4	6265.91	2417.81
A0A0D6PXP9	B	Komagataeibacter europaeus NBRC 3261	Geu3261_0043_032				15168.6	9983.57	10872.4	14317.4	12132	11403.1	34817.6	18288.9	16271.8	43202.5	39933.6	8450.57	4469.46	8785.38	4545.85	1880.52
A0A0D6PXV2	B	Komagataeibacter europaeus NBRC 3261	Geu3261_0052_123	L-serine biosynthetic process [GO:0006564]		(S)-2-hydroxyglutarate dehydrogenase activity [GO:0047545]; NAD binding [GO:0051287]; phosphoglycerate dehydrogenase activity [GO:0004617]	15168.6	19967.1	19026.8	29231.4	19411.3	25249.7	15360.7	20998.4	27119.7	14739.7	10437.2	15774.4	12291	19767.1	12286.1	4298.34
A0A0D6PY09	B	Komagataeibacter europaeus NBRC 3261	Geu3261_0052_040				15168.6	14143.4	14496.6	25055.5	16176	16290.1	12800.6	13547.3	18596.4	10673.6	5445.49	10140.7	6480.72	10981.7	6511.63
A0A0D6PY46	B	Komagataeibacter europaeus NBRC 3261	Geu3261_0053_053				15168.6	11647.5	9966.41	13124.3	10514.4	12217.6	15360.7	14224.7	12397.6	9148.76	3675.7	13520.9	3575.57	8053.27	3562.97
A0A0D6PYG3	B	Komagataeibacter europaeus NBRC 3261	proA Geu3261_0053_045	L-proline biosynthetic process [GO:0055129]	cytoplasm [GO:0005737]	glutamate-5-semialdehyde dehydrogenase activity [GO:0004350]; NADP binding [GO:0050661]	15168.6	9983.57	7882.52	22072.7	12132	14661.1	20993	13547.3	7671.01	12198.4	11344.8	10704.1	5586.82	9517.5	7248.79	3089.43
A0A0D6Q045	B	Komagataeibacter europaeus NBRC 3261	ade Geu3261_0064_005	adenine catabolic process [GO:0006146]		adenine deaminase activity [GO:0000034]	15168.6	9983.57	11778.5	13720.9	10514.4	13032.1	16896.8	15579.4	7748.49	12198.4	9983.39	11830.8	4134.25	7101.52	8231.68	3223.75
A0A0M0EFF3	B	Komagataeibacter europaeus (Gluconacetobacter europaeus)	KOEU_25670				15168.6	7238.09	16308.7	7158.72	11323.2	13846.6	18432.9	11515.2	11622.7	15756.2	17244	14647.6	16760.5	7321.15	13514.7	7656.41
A0A0M0EH32	B	Komagataeibacter europaeus (Gluconacetobacter europaeus)	allB KOEU_19660	purine nucleobase catabolic process [GO:0006145]	cytoplasm [GO:0005737]	allantoinase activity [GO:0004038]; metal ion binding [GO:0046872]	15168.6	17471.2	20838.9	18493.4	22646.5	20362.7	37377.7	24385.2	22470.6	37103.3	28135	15211	4469.46	10249.6	7617.38	4164.01
A0A0M0EHZ9	B	Komagataeibacter europaeus (Gluconacetobacter europaeus)	pqiB2 KOEU_15420				15168.6	26622.9	19026.8	15510.6	19411.3	18733.6	11776.5	14224.7	13172.4	2846.28	6806.86	14084.3	12291	11713.8	10443.2	6313.18
A0A0M0EIB6	B	Komagataeibacter europaeus (Gluconacetobacter europaeus)	dosP4 KOEU_16350			cyclic-guanylate-specific phosphodiesterase activity [GO:0071111]	15168.6	19967.1	31711.3	14317.4	20220.1	26064.2	22017	20321	11622.7	15756.2	17244	19718	14525.7	11713.8	18429.1	16118.8
A0A0M0EIM6	B	Komagataeibacter europaeus (Gluconacetobacter europaeus)	KOEU_14020				15168.6	9151.6	11778.5	18493.4	17793.6	19548.1	9216.43	23707.8	7593.52	7115.71	4129.49	7887.19	5028.14	7174.73
A0A0M0EJN0	B	Komagataeibacter europaeus (Gluconacetobacter europaeus)	thiC KOEU_07370	thiamine biosynthetic process [GO:0009228]; thiamine diphosphate biosynthetic process [GO:0009229]	cytosol [GO:0005829]	4 iron, 4 sulfur cluster binding [GO:0051539]; phosphomethylpyrimidine synthase activity [GO:0070284]; zinc ion binding [GO:0008270]	15168.6	11647.5	11778.5	12527.8	12132	13846.6	12288.6	15579.4	7283.58	10673.6	8622.02	8450.57	3687.3	5490.86	6143.05	1007.42
A0A0M0EK37	B	Komagataeibacter europaeus (Gluconacetobacter europaeus)	etfB KOEU_09080	carboxylic acid catabolic process [GO:0046395]		electron transfer activity [GO:0009055]	15168.6	21631.1	12684.5	19686.5	20220.1	14661.1	9216.43	15579.4	15497	10673.6	6353.07	14084.3	8156.76	9517.5	13514.7	4566.98
A0A0M0EM31	B	Komagataeibacter europaeus (Gluconacetobacter europaeus)	oprM2 KOEU_03020		plasma membrane [GO:0005886]	efflux transmembrane transporter activity [GO:0015562]	15168.6	17471.2	11778.5	9544.96	15367.2	14661.1	8704.4	13547.3	11622.7	9657.03	6806.86	11267.4	10056.3	12446	10934.6	4566.98
A0A318QGL9	B	Komagataeibacter sucrofermentans	CFR77_09445				15168.6	3577.45	9966.41	10141.5		13846.6	9728.45	14224.7	13172.4	8132.23	5899.28	11267.4	11173.6	878.538	4422.99	5641.57
A0A0D6PFM3	B	Acidocella aminolytica 101 = DSM 11237	dnaK Aam_051_024			ATP binding [GO:0005524]; ATP-dependent protein folding chaperone [GO:0140662]; unfolded protein binding [GO:0051082]	14276.3	14143.4	11778.5	15510.6	12940.8	17919.1	14848.7	20321	9298.19	13214.9	9075.81	12957.5		9517.5	11303.2
A0A0D6PWF5	B	Komagataeibacter europaeus NBRC 3261	Geu3261_0027_014	GDP-mannose biosynthetic process [GO:0009298]; polysaccharide biosynthetic process [GO:0000271]		GTP binding [GO:0005525]; isomerase activity [GO:0016853]; mannose-1-phosphate guanylyltransferase (GTP) activity [GO:0004475]	14276.3	10815.5	17214.7	24459	25881.7	10588.6	13312.6	20321	22470.6	16264.5	8622.02	19154.6	7151.13	10249.6	7617.38	5641.57
A0A0D6PXG0	B	Komagataeibacter europaeus NBRC 3261	Geu3261_0037_110	regulation of translational fidelity [GO:0006450]; tRNA processing [GO:0008033]	cytoplasm [GO:0005737]	ATP binding [GO:0005524]; double-stranded RNA binding [GO:0003725]; L-threonylcarbamoyladenylate synthase [GO:0061710]; tRNA binding [GO:0000049]	14276.3	9983.57	9966.41	13124.3	5176.33	13846.6	17920.8	14902.1	17046.7	16264.5	20420.6	13520.9	6815.93	6003.34	3931.55	4432.66
A0A0D6PY39	B	Komagataeibacter europaeus NBRC 3261	pqqB Geu3261_0035_052	pyrroloquinoline quinone biosynthetic process [GO:0018189]			14276.3	9983.57	10872.4	21476.2	11323.2	14661.1	17408.8	10160.5	13947.3	21347.1	8622.02	9013.94	4245.99	8785.38	10197.5	4298.34
A0A0D6PZB6	B	Komagataeibacter europaeus NBRC 3261	Geu3261_0052_066	mannitol metabolic process [GO:0019594]		oxidoreductase activity, acting on the CH-OH group of donors, NAD or NADP as acceptor [GO:0016616]	14276.3	19967.1	16308.7	28038.3	22646.5	23620.7	11264.5	17611.5	19371.2	12706.6	4991.7	11267.4	5698.56	16106.5	11548.9	2686.46
A0A0D6PZC0	B	Komagataeibacter europaeus NBRC 3261	carB Geu3261_0037_092	'de novo' UMP biosynthetic process [GO:0044205]; glutamine metabolic process [GO:0006541]; L-arginine biosynthetic process [GO:0006526]	cytoplasm [GO:0005737]	ATP binding [GO:0005524]; carbamoyl-phosphate synthase (ammonia) activity [GO:0004087]; carbamoyl-phosphate synthase (glutamine-hydrolyzing) activity [GO:0004088]; metal ion binding [GO:0046872]	14276.3	13311.4	14496.6	16703.7	13749.6	13846.6	10752.5	14902.1	9298.19	10165.3	5445.49	11830.8	7151.13	10249.6	8968.85	4432.66
A0A0D6Q1Q4	B	Komagataeibacter europaeus NBRC 3261	Geu3261_0127_008			hydrolase activity [GO:0016787]; nucleotide binding [GO:0000166]	14276.3	9151.6	10872.4	9544.96	10514.4	12217.6	10752.5	13547.3	8523.34	8132.23	6353.07	8450.57	3128.62	5564.07	6511.63	2149.17
A0A0D6Q5M8	B	Komagataeibacter europaeus NBRC 3261	Geu3261_0423_002		cytosol [GO:0005829]	deaminase activity [GO:0019239]	14276.3	9983.57	15402.6	13124.3	8896.82	8959.57	9216.43	10160.5	11622.7	18805.8	7260.65	9013.94	8938.92	7028.3	7003.07	3089.43
A0A0M0EEI9	B	Komagataeibacter europaeus (Gluconacetobacter europaeus)	KOEU_28130				14276.3	19967.1	16308.7	10738.1	14558.4	13032.1	11776.5	11515.2	7748.49	7623.97	6353.07	8450.57	8827.18	4758.75	9828.87	3223.75
A0A0M0EFG0	B	Komagataeibacter europaeus (Gluconacetobacter europaeus)	recA KOEU_27770	DNA recombination [GO:0006310]; DNA repair [GO:0006281]; SOS response [GO:0009432]	cytosol [GO:0005829]	ATP binding [GO:0005524]; ATP-dependent DNA damage sensor activity [GO:0140664]; damaged DNA binding [GO:0003684]; single-stranded DNA binding [GO:0003697]	14276.3	12479.5	19932.8	14914	17793.6	19548.1	22017	23707.8	6276.28	3405.37	23143.3	15211	7821.55		5037.3	16118.8
A0A0M0EFR8	B	Komagataeibacter europaeus (Gluconacetobacter europaeus)	minE KOEU_23290	cell division [GO:0051301]; regulation of division septum assembly [GO:0032955]			14276.3	16639.3	7520.11	22072.7	28308.1	26878.7	17408.8	15579.4	16271.8	17281	6353.07	12394.2	9944.55	17570.8	14743.3	3358.08
A0A0M0EGA4	B	Komagataeibacter europaeus (Gluconacetobacter europaeus)	gntZ KOEU_21820	D-gluconate metabolic process [GO:0019521]; pentose-phosphate shunt [GO:0006098]		NADP binding [GO:0050661]; phosphogluconate dehydrogenase (decarboxylating) activity [GO:0004616]	14276.3	17471.2	19026.8	19686.5	13749.6	14661.1	14336.7	17611.5	9298.19	15247.9	6806.86	8450.57	4581.2	8785.38	9583.15	1746.2
A0A0M0EIS8	B	Komagataeibacter europaeus (Gluconacetobacter europaeus)	uup KOEU_14520			ATP binding [GO:0005524]; ATP hydrolysis activity [GO:0016887]; DNA binding [GO:0003677]	14276.3	24127	10872.4	15510.6	25072.9	13846.6	16896.8	17611.5	18596.4	12198.4	9529.6	21971.5	10503.2	19035	14743.3	4835.63
A0A0M0EL88	B	Komagataeibacter europaeus (Gluconacetobacter europaeus)	mak KOEU_07140			fructokinase activity [GO:0008865]	14276.3	26622.9	19026.8	20283	23455.3	29322.2	14848.7	24385.2	20920.9	14739.7	8168.23	25915.1	18995.2	21231.3	24572.2	17462
A0A1A0D8C7	B	Acetobacter pasteurianus (Acetobacter turbidans)	SRCM100623_02136	cell redox homeostasis [GO:0045454]; response to stress [GO:0006950]	cytosol [GO:0005829]	protein-disulfide reductase activity [GO:0015035]	14276.3	13311.4	10872.4	11931.2	12940.8	14661.1	7168.33	12192.6	9298.19	7623.97	6806.86	7887.19	2569.94	8785.38	9091.71	3223.75
A0A2S6NIG7	B	Rhodopila globiformis (Rhodopseudomonas globiformis)	CCS01_10945	translation [GO:0006412]	cytosolic small ribosomal subunit [GO:0022627]	mRNA binding [GO:0003729]; structural constituent of ribosome [GO:0003735]	14276.3	7404.48	9966.41	10141.5	6955.7	11403.1	19456.9	6164.04		21855.4	13159.9			8785.38	3685.83
A0A0C1S5L3	B	Komagataeibacter intermedius AF2	GLUCOINTEAF2_0203325 GLUCOINTEAF2_0204030			nucleotide binding [GO:0000166]	13384.1	16639.3	7338.9	20283	10514.4	17104.6	18944.9	25062.6	8523.34	17281	17244	11267.4	9721.07	11713.8	7494.52	1746.2
A0A0D6PX25	B	Komagataeibacter europaeus NBRC 3261	accD Geu3261_0035_076	fatty acid biosynthetic process [GO:0006633]; malonyl-CoA biosynthetic process [GO:2001295]	acetate CoA-transferase complex [GO:0009329]	acetyl-CoA carboxylase activity [GO:0003989]; ATP binding [GO:0005524]; carboxyl- or carbamoyltransferase activity [GO:0016743]; zinc ion binding [GO:0008270]	13384.1	20799.1	13590.6	40566.1	25072.9	21177.2	20480.9	16934.2	26344.9	16772.7	8168.23	16901.1	9497.6	13910.2	8723.12	5641.57
A0A0D6Q252	B	Komagataeibacter europaeus NBRC 3261	Geu3261_0139_001				13384.1	10815.5	13590.6	11931.2	11323.2	20362.7	14336.7	13547.3	17046.7	13214.9	19966.8	19154.6	3799.04	7321.15	7248.79	6716.15
A0A0D6Q3E1	B	Komagataeibacter europaeus NBRC 3261	Geu3261_0157_012		cytosol [GO:0005829]	4 iron, 4 sulfur cluster binding [GO:0051539]; catalytic activity [GO:0003824]; cobalamin binding [GO:0031419]; metal ion binding [GO:0046872]	13384.1	12479.5	26275.1	12527.8	16176	13032.1	18432.9	14224.7	10073	16772.7	20874.4	15211	15643.1	8053.27	10074.6	11954.8
A0A0D6Q3N3	B	Komagataeibacter europaeus NBRC 3261	Geu3261_0169_010				13384.1	15807.3	12684.5	10738.1	11323.2	11403.1	12800.6	12870	10847.9	22363.6	14521.3	7887.19	5698.56	11713.8	10074.6	5775.89
A0A0D6Q7X1	B	Komagataeibacter xylinus NBRC 13693	Gxy13693_024_058	enzyme-directed rRNA pseudouridine synthesis [GO:0000455]		23S rRNA pseudouridine(1911/1915/1917) synthase activity [GO:0160140]; RNA binding [GO:0003723]	13384.1	17471.2	19932.8	23862.4	15367.2	17104.6	13824.6	15579.4	16271.8	11690.1	9529.6	8450.57	5922.03	9517.5	8108.82
A0A0M0EJQ2	B	Komagataeibacter europaeus (Gluconacetobacter europaeus)	gmr1 KOEU_07610			cyclic-guanylate-specific phosphodiesterase activity [GO:0071111]	13384.1	9151.6	4711.39	10141.5	14558.4	9774.07	6656.31	6434.99	5346.46	9148.76	7260.65	4056.27	1452.57	2123.13	5897.32
A0A0M0ELP9	B	Komagataeibacter europaeus (Gluconacetobacter europaeus)	kdc KOEU_01880	aromatic amino acid family catabolic process to alcohol via Ehrlich pathway [GO:0000949]	cytosol [GO:0005829]	magnesium ion binding [GO:0000287]; pyruvate decarboxylase activity [GO:0004737]; thiamine pyrophosphate binding [GO:0030976]	13384.1	12479.5	11778.5	8351.84	12940.8	8959.57	8704.4	9483.14	7748.49	8132.23	7260.65	6760.45	2011.26	5271.23	7617.38	3492.4
A0A346DW85	B	Acetobacter pomorum					13384.1	23295	23557	11931.2	19411.3	24435.2	15360.7	17611.5	17046.7	9657.03	9075.81	16337.8	18995.2	13910.2	9951.73	4835.63
A0A0D6PWZ2	B	Komagataeibacter europaeus NBRC 3261	Geu3261_0018_014			phosphatidylinositol binding [GO:0035091]	12491.8	10815.5	8426.15	13720.9	11323.2	6923.3	15360.7	14224.7	7748.49	26938	14067.5	12394.2		3587.36	1842.91	1343.23
A0A0D6PYP0	B	Komagataeibacter europaeus NBRC 3261	Geu3261_0053_004				12491.8	24127	21744.9	31617.7	22646.5	20362.7	10240.5	22353.1	14722.1	9657.03	2949.64	6760.45	4357.72	8053.27	9337.43
A0A0D6PYU4	B	Komagataeibacter europaeus NBRC 3261	Geu3261_0053_034				12491.8	18303.2	15402.6	19686.5	21837.7	13032.1	15872.7	21675.7	13172.4	13214.9	11798.6	8450.57	8380.24	9517.5	10443.2
A0A0D6PZN4	B	Komagataeibacter europaeus NBRC 3261	purM Geu3261_0088_006	'de novo' IMP biosynthetic process [GO:0006189]; adenine biosynthetic process [GO:0046084]	cytosol [GO:0005829]	ATP binding [GO:0005524]; phosphoribosylamine-glycine ligase activity [GO:0004637]; phosphoribosylformylglycinamidine cyclo-ligase activity [GO:0004641]	12491.8	12479.5	9966.41	21476.2	19411.3	19548.1	17408.8	16934.2	14722.1	17281	9529.6	7887.19	7598.08	11713.8	3808.69	1477.55
A0A0D6Q1M9	B	Komagataeibacter europaeus NBRC 3261	atpG Geu3261_0155_006	proton motive force-driven plasma membrane ATP synthesis [GO:0042777]	plasma membrane [GO:0005886]; proton-transporting ATP synthase complex [GO:0045259]	ATP binding [GO:0005524]; proton-transporting ATP synthase activity, rotational mechanism [GO:0046933]	12491.8	11647.5	11778.5	14914	11323.2	10588.6	19456.9	14224.7	16271.8	21347.1	18605.4	7323.82	5251.61	7321.15	7740.24	5238.6
A0A0D6Q1Y0	B	Komagataeibacter europaeus NBRC 3261	Geu3261_0134_002			oxidoreductase activity [GO:0016491]	12491.8	13311.4	12684.5	20283	16176	16290.1	7680.36	15579.4	13947.3	10165.3	5899.28	8450.57	2905.15	8053.27	6880.21	792.506
A0A0M0EDI9	B	Komagataeibacter europaeus (Gluconacetobacter europaeus)	nasD KOEU_31940	nitrate assimilation [GO:0042128]		2 iron, 2 sulfur cluster binding [GO:0051537]; 4 iron, 4 sulfur cluster binding [GO:0051539]; flavin adenine dinucleotide binding [GO:0050660]; heme binding [GO:0020037]; metal ion binding [GO:0046872]; NADP binding [GO:0050661]; nitrite reductase [NAD(P)H] activity [GO:0008942]	12491.8	14143.4	15402.6	20283	13749.6	15475.6	10752.5	15579.4	10073	15247.9	9529.6	5352.03	3799.04	6662.25	7494.52	1746.2
A0A0M0EEI8	B	Komagataeibacter europaeus (Gluconacetobacter europaeus)	KOEU_28210				12491.8	14143.4	9966.41	11931.2	14558.4	8959.57	9728.45	12870	13172.4	9657.03	5899.28	10704.1	5028.14	8053.27	4422.99	1007.42
A0A0M0EF04	B	Komagataeibacter europaeus (Gluconacetobacter europaeus)	cirA3 KOEU_26680		cell outer membrane [GO:0009279]		12491.8	10815.5	8697.96	16703.7	14558.4	10588.6	8704.4	11515.2	14722.1	14231.4	6353.07	10704.1	9050.65	11713.8	9460.29	8462.35
A0A0M0EG74	B	Komagataeibacter europaeus (Gluconacetobacter europaeus)	KOEU_21700	cell redox homeostasis [GO:0045454]; cellular response to stress [GO:0033554]; hydrogen peroxide catabolic process [GO:0042744]; response to oxidative stress [GO:0006979]	cytosol [GO:0005829]	NADH-dependent peroxiredoxin activity [GO:0102039]; thioredoxin peroxidase activity [GO:0008379]	12491.8	14143.4	9966.41	11334.6	15367.2	12217.6	11776.5	14224.7	13947.3	11181.8	7714.44	12957.5		10249.6	3808.69
A0A0M0EHA1	B	Komagataeibacter europaeus (Gluconacetobacter europaeus)	fabG5 KOEU_18570			3-oxoacyl-[acyl-carrier-protein] reductase (NADPH) activity [GO:0004316]	12491.8	20799.1	16308.7	14914	21028.9	20362.7	13824.6	15579.4	15497	11181.8	5445.49	11830.8	9944.55	14642.3	11180.3	1343.23
A0A0M0EKK2	B	Komagataeibacter europaeus (Gluconacetobacter europaeus)	adhT1 KOEU_04710			alcohol dehydrogenase (NAD+) activity [GO:0004022]	12491.8	18303.2	15402.6	22072.7	17793.6	21177.2	15872.7	29126.8	13947.3	19314.1	16336.5	15774.4	8045.03	16838.6	11794.6	7253.44
A0A0M0ELK9	B	Komagataeibacter europaeus (Gluconacetobacter europaeus)	KOEU_01110	fatty acid biosynthetic process [GO:0006633]	plasma membrane [GO:0005886]	adenylyltransferase activity [GO:0070566]; ligase activity [GO:0016874]	12491.8	2163.11	12684.5	11334.6	14558.4	11403.1	7168.33	9483.14	6276.28	13723.1	8622.02	7323.82	11173.6	13910.2	6020.18	6581.83
A0A2S3VYU8	B	Novacetimonas maltaceti	KMAL_29170	chromosome condensation [GO:0030261]		DNA binding [GO:0003677]; structural constituent of chromatin [GO:0030527]	12491.8			14317.4	5338.09	13032.1	12800.6		13947.3	9657.03	9075.81	12957.5
A0A0D6PX93	B	Komagataeibacter europaeus NBRC 3261	Geu3261_0043_005			metal ion binding [GO:0046872]	11599.5	19135.2	15402.6	17300.2	16984.8	18733.6	8192.38	21675.7	15497	8640.5	8168.23	7323.82	5698.56	8785.38	5160.16
A0A0D6PXA7	B	Komagataeibacter europaeus NBRC 3261	rpsN Geu3261_0037_045	translation [GO:0006412]	cytoplasm [GO:0005737]; small ribosomal subunit [GO:0015935]	rRNA binding [GO:0019843]; structural constituent of ribosome [GO:0003735]	11599.5	10815.5	16308.7	17300.2	12132	8959.57	26113.2	15579.4	25570	25413.2	22689.5	13520.9	5586.82	10981.7	12286.1	10342.9
A0A0D6PXR7	B	Komagataeibacter europaeus NBRC 3261	sucC Geu3261_0018_025	succinyl-CoA metabolic process [GO:0006104]; tricarboxylic acid cycle [GO:0006099]	cytosol [GO:0005829]; succinate-CoA ligase complex [GO:0042709]	ATP binding [GO:0005524]; magnesium ion binding [GO:0000287]; malate-CoA ligase activity [GO:0050074]; succinate-CoA ligase (ADP-forming) activity [GO:0004775]; succinate-CoA ligase (GDP-forming) activity [GO:0004776]	11599.5	22463	15402.6	18493.4	19411.3	18733.6	12288.6	21675.7	14722.1	11690.1	5899.28	11267.4	8268.5	12446	8600.26	3626.72
A0A0D6PYQ6	B	Komagataeibacter europaeus NBRC 3261	atpF Geu3261_0035_018		endomembrane system [GO:0012505]; plasma membrane [GO:0005886]; proton-transporting ATP synthase complex [GO:0045259]	proton-transporting ATP synthase activity, rotational mechanism [GO:0046933]; proton-transporting ATPase activity, rotational mechanism [GO:0046961]	11599.5	17471.2	12684.5	19089.9	16984.8	14661.1	11264.5	14224.7	12397.6	13723.1	5445.49	8450.57	7262.87	10249.6	8968.85	2820.78
A0A0D6PZ32	B	Komagataeibacter europaeus NBRC 3261	Geu3261_0060_015	NAD+ biosynthetic process [GO:0009435]		pentosyltransferase activity [GO:0016763]	11599.5	14143.4	18120.7	30424.6	20220.1	18733.6	15872.7	21675.7	27119.7	10165.3	7260.65	14647.6	7262.87	21963.5	15971.9	6716.15
A0A0D6Q1D4	B	Komagataeibacter europaeus NBRC 3261	Geu3261_0156_027				11599.5	11647.5	17214.7	12527.8	12132	9774.07	12288.6	14224.7	6043.82	11690.1	8622.02	3661.91	3240.36	5710.5	5283.02
A0A0D6Q3V6	B	Komagataeibacter europaeus NBRC 3261	Geu3261_0225_001	methionine biosynthetic process [GO:0009086]		ATP binding [GO:0005524]; S-methyl-5-thioribose kinase activity [GO:0046522]	11599.5	21631.1	11778.5	20283	12132	13032.1	11264.5	16934.2	17821.5	15247.9	17697.8	15211	8603.71	11713.8	9706.01	7253.44
A0A0D6Q3Z4	B	Komagataeibacter europaeus NBRC 3261	ahpD Geu3261_0188_018	cell redox homeostasis [GO:0045454]; response to oxidative stress [GO:0006979]		disulfide oxidoreductase activity [GO:0015036]; hydroperoxide reductase activity [GO:0032843]; peroxiredoxin activity [GO:0051920]	11599.5	15807.3	15402.6	16703.7	17793.6	17104.6	14336.7	13547.3	15497	15247.9	9983.39	10704.1	7486.34	16106.5	10443.2	3358.08
A0A0D6Q4V6	B	Komagataeibacter europaeus NBRC 3261	Geu3261_0370_004	lipid metabolic process [GO:0006629]		ornithine-acyl [acyl carrier protein] N-acyltransferase activity [GO:0043810]	11599.5	11647.5	8697.96	13720.9	19411.3	15475.6	13824.6	10160.5	14722.1	12706.6	13159.9	13520.9	9944.55	13178.1	7740.24	4969.95
A0A0D6Q5T0	B	Komagataeibacter europaeus NBRC 3261	Geu3261_0479_009	ubiquinone biosynthetic process [GO:0006744]	ubiquinone biosynthesis complex [GO:0110142]	FAD binding [GO:0071949]; monooxygenase activity [GO:0004497]; oxidoreductase activity, acting on paired donors, with incorporation or reduction of molecular oxygen [GO:0016705]	11599.5	13311.4	23557	14914	13749.6	13846.6	10752.5	11515.2	8523.34	7115.71	6806.86	10140.7	9497.6	8053.27	9706.01	6447.51
A0A0M0EEL0	B	Komagataeibacter europaeus (Gluconacetobacter europaeus)	gcvP KOEU_27950	glycine decarboxylation via glycine cleavage system [GO:0019464]	cytosol [GO:0005829]; glycine cleavage complex [GO:0005960]	glycine binding [GO:0016594]; glycine dehydrogenase (decarboxylating) activity [GO:0004375]; pyridoxal phosphate binding [GO:0030170]	11599.5	10815.5	9966.41	11931.2	11323.2	12217.6	9216.43	10160.5	8523.34	11690.1	6806.86	7887.19	3575.57	8053.27	5897.32	1611.88
A0A0M0EF12	B	Komagataeibacter europaeus (Gluconacetobacter europaeus)	rebO1 KOEU_26660	amino acid catabolic process [GO:0009063]; auxin biosynthetic process [GO:0009851]		L-amino-acid oxidase activity [GO:0001716]; tryptophan 2-monooxygenase activity [GO:0050361]	11599.5	15807.3	9966.41	11931.2	14558.4	11403.1	7168.33	12870	9298.19	7115.71	6806.86	9013.94	3910.78	6442.61	8354.54	2014.85
A0A0M0EF52	B	Komagataeibacter europaeus (Gluconacetobacter europaeus)	KOEU_26090				11599.5	10815.5	16308.7	14317.4	18602.5	13846.6	5632.26	6164.04	17046.7	4523.56	12252.3	7887.19	6592.45	5051.59	1474.33
A0A0M0EFX8	B	Komagataeibacter europaeus (Gluconacetobacter europaeus)	aspS KOEU_23700	aspartyl-tRNA aminoacylation [GO:0006422]	cytoplasm [GO:0005737]	aspartate-tRNA ligase activity [GO:0004815]; aspartate-tRNA(Asn) ligase activity [GO:0050560]; ATP binding [GO:0005524]; nucleic acid binding [GO:0003676]	11599.5	15807.3	10872.4	8948.4	13749.6	9774.07	12800.6	10837.9	5501.43	5590.91	7714.44	5464.7	4245.99	4319.48	6020.18	2149.17
A0A0M0EG86	B	Komagataeibacter europaeus (Gluconacetobacter europaeus)	pgl3 pgl KOEU_21780	carbohydrate metabolic process [GO:0005975]; pentose-phosphate shunt [GO:0006098]		6-phosphogluconolactonase activity [GO:0017057]	11599.5	13311.4	11778.5	23265.8	16176	12217.6	18432.9	16256.8	16271.8	14739.7	12252.3	10704.1	7374.61	13178.1	10934.6	6313.18
A0A0M0EHC1	B	Komagataeibacter europaeus (Gluconacetobacter europaeus)	iorB KOEU_18840			isoquinoline 1-oxidoreductase activity [GO:0047121]	11599.5	10815.5	9060.37	8351.84	10514.4	14661.1	4710.62	12192.6	16271.8	13723.1	7260.65	12394.2	10279.8	6515.82	6880.21	9268.29
A0A0M0EHC2	B	Komagataeibacter europaeus (Gluconacetobacter europaeus)	mauB1 KOEU_18770		periplasmic space [GO:0042597]	aliphatic amine dehydrogenase activity [GO:0030058]; methylamine dehydrogenase (amicyanin) activity [GO:0052876]	11599.5	10815.5	19932.8	11334.6	12940.8	14661.1	16384.8	14224.7	9298.19	12706.6	16790.2	12394.2	12291	10249.6	12286.1	13163.7
A0A0M0EHF8	B	Komagataeibacter europaeus (Gluconacetobacter europaeus)	fghA KOEU_16690	formaldehyde catabolic process [GO:0046294]	cytosol [GO:0005829]	carboxylic ester hydrolase activity [GO:0052689]; S-formylglutathione hydrolase activity [GO:0018738]	11599.5	8319.64	8154.34	8351.84	4124.89	4805.59	2713.73	5757.62	1162.27	2083.89	2178.19	2478.83
A0A0M0EHW4	B	Komagataeibacter europaeus (Gluconacetobacter europaeus)	ydjA KOEU_18980			oxidoreductase activity [GO:0016491]	11599.5	20799.1	37147.5	20879.6	22646.5	15475.6	16896.8	23707.8	8523.34	13214.9	10891	7887.19	12291	6589.04	8845.99	5910.21
A0A0M0EI59	B	Komagataeibacter europaeus (Gluconacetobacter europaeus)	KOEU_15900			ferredoxin-NADP+ reductase activity [GO:0004324]; flavin adenine dinucleotide binding [GO:0050660]; NADP binding [GO:0050661]	11599.5		2808.72	10141.5	2183.77	21177.2	22529	16256.8		11690.1		11267.4
A0A0M0EIJ5	B	Komagataeibacter europaeus (Gluconacetobacter europaeus)	hemC KOEU_13670	protoporphyrinogen IX biosynthetic process [GO:0006782]	cytoplasm [GO:0005737]	hydroxymethylbilane synthase activity [GO:0004418]	11599.5	18303.2	12684.5	16703.7	18602.5	16290.1	12288.6	13547.3	13172.4	8132.23	8622.02	14647.6	10279.8	14642.3	6634.49	3626.72
A0A0M0EIN2	B	Komagataeibacter europaeus (Gluconacetobacter europaeus)	KOEU_14230			ferredoxin-NADP+ reductase activity [GO:0004324]; flavin adenine dinucleotide binding [GO:0050660]; monooxygenase activity [GO:0004497]	11599.5	13311.4	9966.41	13124.3	8896.82	13032.1	10752.5	10837.9	7128.61	5590.91	5445.49	5014	4469.46	4246.27	4300.13	2820.78
A0A318PXP8	B	Komagataeibacter xylinus (Gluconacetobacter xylinus)	CFR75_01695			4 iron, 4 sulfur cluster binding [GO:0051539]; metal ion binding [GO:0046872]; oxidoreductase activity [GO:0016491]	11599.5	24958.9	28993.2	14914	27499.3	45612.3	35841.7	54189.4	5423.94	7623.97	23143.3	16337.8	8827.18	13178.1	8968.85	3895.37
A0A6M8HMD6	B	Lichenicola cladoniae	rpoB HN018_05175	DNA-templated transcription [GO:0006351]	DNA-directed RNA polymerase complex [GO:0000428]	DNA binding [GO:0003677]; DNA-directed RNA polymerase activity [GO:0003899]; ribonucleoside binding [GO:0032549]	11599.5	15807.3	15402.6	11334.6	15367.2	19548.1	9728.45	12870	10847.9	10673.6	9075.81	10140.7	10950.2	10249.6	9214.57	6313.18
A0A0D6PWZ6	B	Komagataeibacter europaeus NBRC 3261	Geu3261_0037_078				10707.3	6655.71	26275.1	28038.3	18602.5	15475.6	11264.5	14902.1	1859.64	10673.6	14975.1	10704.1	4469.46	5417.65	4300.13	5641.57
A0A0D6PYH0	B	Komagataeibacter europaeus NBRC 3261	rpsQ Geu3261_0037_041	translation [GO:0006412]	cytosolic small ribosomal subunit [GO:0022627]	rRNA binding [GO:0019843]; structural constituent of ribosome [GO:0003735]	10707.3	8236.44	10872.4	27441.8	6793.94		22529	8128.4	33318.5		24050.9	28168.6
A0A0D6PYU0	B	Komagataeibacter europaeus NBRC 3261	Geu3261_0062_018	deoxyribonucleotide biosynthetic process [GO:0009263]	ribonucleoside-diphosphate reductase complex [GO:0005971]	ATP binding [GO:0005524]; ribonucleoside-diphosphate reductase activity, thioredoxin disulfide as acceptor [GO:0004748]	10707.3	11647.5	15402.6	13720.9	11323.2	13846.6	10240.5	12192.6	10847.9	4676.03	1860.54	6197.08	2681.68	6076.55	3931.55	671.615
A0A0D6Q0C5	B	Komagataeibacter europaeus NBRC 3261	Geu3261_0053_052				10707.3	24958.9	42583.8	20879.6	22646.5	14661.1	24065.1	25739.9	36417.9	22363.6	30857.8	18027.9	16760.5	19767.1	22115	18805.2
A0A0D6Q0M2	B	Komagataeibacter europaeus NBRC 3261	ccmE cycJ Geu3261_0077_003	cytochrome complex assembly [GO:0017004]; protein-heme linkage [GO:0017003]	plasma membrane [GO:0005886]	heme binding [GO:0020037]; metal ion binding [GO:0046872]	10707.3	7238.09	11778.5	19089.9	12132	13032.1	9216.43	10160.5	13947.3	9657.03	4356.39	8450.57	6368.98	9517.5	5283.02	1477.55
A0A0D6Q0Z4	B	Komagataeibacter europaeus NBRC 3261	Geu3261_0090_011	glycerol catabolic process [GO:0019563]	cytosol [GO:0005829]	ATP binding [GO:0005524]; glycerone kinase activity [GO:0004371]	10707.3	10815.5	12684.5	19089.9	8896.82	14661.1	11776.5	12192.6	14722.1	13723.1	7714.44	9013.94	4692.93	10249.6	8723.12	1880.52
A0A0D6Q1Z8	B	Komagataeibacter europaeus NBRC 3261	Geu3261_0160_038				10707.3	7321.28	6704.68	7755.28	8896.82	6841.85	17408.8	12870	7206.1	14739.7	20420.6	10704.1	4022.51	4685.54	4300.13	7790.74
A0A0D6Q377	B	Komagataeibacter europaeus NBRC 3261	Geu3261_0156_009				10707.3	7238.09	7520.11	8351.84	11323.2	8959.57	6656.31	8128.4	11622.7	10673.6	8622.02	8450.57
A0A0D6Q5I2	B	Komagataeibacter xylinus NBRC 13693	Gxy13693_006_042	proteolysis [GO:0006508]	periplasmic space [GO:0042597]	serine-type endopeptidase activity [GO:0004252]	10707.3	21631.1	19026.8	25055.5	27499.3	24435.2	11776.5	20998.4	18596.4	10165.3	4401.77	30985.4	11173.6	21963.5	9214.57	2149.17
A0A0M0EF51	B	Komagataeibacter europaeus (Gluconacetobacter europaeus)	purB KOEU_26020	'de novo' AMP biosynthetic process [GO:0044208]; 'de novo' IMP biosynthetic process [GO:0006189]	cytosol [GO:0005829]	(S)-2-(5-amino-1-(5-phospho-D-ribosyl)imidazole-4-carboxamido) succinate lyase (fumarate-forming) activity [GO:0070626]; N6-(1,2-dicarboxyethyl)AMP AMP-lyase (fumarate-forming) activity [GO:0004018]	10707.3	14143.4	10872.4	11334.6	13749.6	12217.6	9216.43	8805.77	16271.8	12198.4	12706.1	18591.2	9385.86	8785.38	3440.11	21491.7
A0A0M0EGR5	B	Komagataeibacter europaeus (Gluconacetobacter europaeus)	KOEU_20330				10707.3	5657.36	10872.4	11334.6	14558.4	13846.6	4352.2	12192.6	5733.88	8640.5	7714.44	3154.88	3352.09	5344.44	7617.38	1343.23
A0A0M0EGR7	B	Komagataeibacter europaeus (Gluconacetobacter europaeus)	KOEU_20270			pyridoxal phosphate binding [GO:0030170]	10707.3	12479.5	5073.81	14914	13749.6	12217.6	10752.5	16934.2	7748.49	10673.6	7714.44	9577.31	4357.72	9517.5	8600.26	1746.2
A0A0M0EHF5	B	Komagataeibacter europaeus (Gluconacetobacter europaeus)	tlyC2 KOEU_16580		plasma membrane [GO:0005886]	flavin adenine dinucleotide binding [GO:0050660]	10707.3	20799.1	12684.5	9544.96	25072.9	16290.1	19968.9	23707.8	18596.4	18805.8	19059.2	16337.8	5698.56	15374.4	8477.4	5104.28
A0A0M0EHJ9	B	Komagataeibacter europaeus (Gluconacetobacter europaeus)	tig KOEU_17090	'de novo' cotranslational protein folding [GO:0051083]; cell division [GO:0051301]; protein transport [GO:0015031]; protein unfolding [GO:0043335]	cytoplasm [GO:0005737]	peptidyl-prolyl cis-trans isomerase activity [GO:0003755]; protein folding chaperone [GO:0044183]; ribosome binding [GO:0043022]	10707.3	12479.5	9966.41	10738.1	12940.8	10588.6	9728.45	12870	9298.19	8132.23	7714.44	7887.19	3799.04	7321.15	6511.63	2820.78
A0A0M0EIM3	B	Komagataeibacter europaeus (Gluconacetobacter europaeus)	purN KOEU_14130	'de novo' IMP biosynthetic process [GO:0006189]	cytosol [GO:0005829]	phosphoribosylglycinamide formyltransferase activity [GO:0004644]	10707.3	7654.07	11778.5	11931.2	6874.82	8145.06	27649.3	9483.14	13947.3	36086.8	32219.1	11267.4	7039.4	10249.6	4668.71	3358.08
A0A0M0EJK8	B	Komagataeibacter europaeus (Gluconacetobacter europaeus)	uao KOEU_14300	allantoin metabolic process [GO:0000255]; purine nucleobase metabolic process [GO:0006144]; urate catabolic process [GO:0019628]		2-oxo-4-hydroxy-4-carboxy-5-ureidoimidazoline decarboxylase activity [GO:0051997]	10707.3	10815.5	7882.52	12527.8	11323.2	8959.57	4454.61	12192.6	4184.19	4066.12	2042.06	3718.25	1452.57	3221.31	3317.24	1155.18
A0A0M0EJQ1	B	Komagataeibacter europaeus (Gluconacetobacter europaeus)	cobH KOEU_07480	cobalamin biosynthetic process [GO:0009236]		precorrin-8X methylmutase activity [GO:0016993]	10707.3	14143.4	10872.4	11931.2	14558.4	10588.6	11264.5	12192.6	9298.19	9657.03	9983.39	11267.4	5139.88	6955.09	8600.26	5910.21
A0A0M0EJW2	B	Komagataeibacter europaeus (Gluconacetobacter europaeus)	acnA KOEU_08130	tricarboxylic acid cycle [GO:0006099]		2-methylisocitrate dehydratase activity [GO:0047456]; 4 iron, 4 sulfur cluster binding [GO:0051539]; aconitate hydratase activity [GO:0003994]; metal ion binding [GO:0046872]; RNA binding [GO:0003723]	10707.3	13311.4	20838.9	12527.8	13749.6	13846.6	10752.5	13547.3	7438.55	9148.76	6806.86	8450.57	8156.76	7174.73	11057.5	2820.78
A0A252BL74	B	Gluconobacter sp. DsW_058					10707.3	13311.4	9966.41	10738.1	8088.02	13032.1	9216.43	10160.5	3951.73	7115.71	7260.65	8450.57	1564.31	9517.5	6143.05	7656.41
A0A2V4R1V3	B	Komagataeibacter swingsii	CFR76_02690	NAD+ biosynthetic process [GO:0009435]; quinolinate catabolic process [GO:0034213]	cytoplasm [GO:0005737]	nicotinate-nucleotide diphosphorylase (carboxylating) activity [GO:0004514]	10707.3	10815.5	10872.4	5965.6	12940.8	7819.26	9728.45	9483.14	4029.22	8640.5	8168.23	11267.4	7709.82	8785.38	7985.96	4566.98
A0A318PG70	B	Komagataeibacter xylinus (Gluconacetobacter xylinus)	CFR75_12705	lactate metabolic process [GO:0006089]		4 iron, 4 sulfur cluster binding [GO:0051539]; metal ion binding [GO:0046872]	10707.3	7986.86	6070.45	16703.7	8896.82	12217.6	14848.7	10837.9	9298.19	4116.94	1315.99	8450.57	2122.99	5344.44
A0A318QZD9	B	Komagataeibacter oboediens	CFR80_03565 HNO79_02110			protein kinase inhibitor activity [GO:0004860]	10707.3	11647.5	5798.64	9544.96	9705.63	8145.06	8192.38	6773.67	4416.64	6099.18	4991.7	6197.08	6592.45	3001.67		3895.37
A0A347W8P7	B	Komagataeibacter saccharivorans	groL5 groEL groL CD178_00421	protein refolding [GO:0042026]	cytoplasm [GO:0005737]	ATP binding [GO:0005524]; ATP-dependent protein folding chaperone [GO:0140662]; isomerase activity [GO:0016853]; unfolded protein binding [GO:0051082]	10707.3	9983.57	10872.4	10738.1		11403.1	6656.31	8805.77	5888.85	4218.6	8168.23	12957.5	10391.5	7174.73	1597.19	2283.49
A0A0D6PVE4	B	Komagataeibacter europaeus NBRC 3261	Geu3261_0018_016	fatty acid biosynthetic process [GO:0006633]		3-oxoacyl-[acyl-carrier-protein] synthase activity [GO:0004315]	9814.99	14143.4	5708.03	7158.72	3396.97	7086.2	5632.26	7451.04	3254.37	3761.16	3993.36	5183.01	5028.14	4026.63	3931.55	1746.2
A0A0D6PZ85	B	Komagataeibacter europaeus NBRC 3261	rplQ Geu3261_0037_057	translation [GO:0006412]	cytosolic large ribosomal subunit [GO:0022625]	structural constituent of ribosome [GO:0003735]	9814.99	16639.3	12684.5	16107.1	13749.6	14661.1	11264.5	16934.2	10847.9	14231.4	10437.2	6197.08	5810.3	10249.6	9337.43	2955.11
A0A0D6Q0V3	B	Komagataeibacter europaeus NBRC 3261	ubiE Geu3261_0068_025	aerobic respiration [GO:0009060]; menaquinone biosynthetic process [GO:0009234]; methylation [GO:0032259]		2-methoxy-6-polyprenyl-1,4-benzoquinol methyltransferase activity [GO:0008425]; demethylmenaquinone methyltransferase activity [GO:0043770]	9814.99	8319.64		14914	9705.63	13032.1	6144.28	9483.14	13172.4		4537.9	8450.57	3910.78	9517.5	4054.41
A0A0D6Q0W2	B	Komagataeibacter europaeus NBRC 3261	Geu3261_0068_035	D-amino acid metabolic process [GO:0046416]; thiamine biosynthetic process [GO:0009228]; thiamine diphosphate biosynthetic process [GO:0009229]		D-amino-acid oxidase activity [GO:0003884]; FAD binding [GO:0071949]	9814.99	8319.64	10872.4	8351.84	9705.63	10588.6	18944.9	11515.2	18596.4	17281	22235.7	9577.31	6368.98	5710.5	8354.54	12223.4
A0A0D6Q123	B	Komagataeibacter europaeus NBRC 3261	Geu3261_0156_050				9814.99	6655.71	9060.37	20283	10514.4	8063.61	10240.5	10837.9	16271.8	16264.5	15428.9	15774.4	8827.18	9517.5	9706.01	9671.26
A0A0D6Q3T7	B	Komagataeibacter europaeus NBRC 3261	Geu3261_0222_015				9814.99	11647.5	8697.96	10738.1	12132	10588.6	7680.36	10160.5	11622.7	7623.97	4537.9	16901.1	2458.2	15374.4	4791.58	1880.52
A0A0D6Q7C3	B	Komagataeibacter xylinus NBRC 13693	Gxy13693_022_045	proton motive force-driven ATP synthesis [GO:0015986]	endomembrane system [GO:0012505]; proton-transporting ATP synthase complex [GO:0045259]	proton transmembrane transporter activity [GO:0015078]	9814.99	15807.3	11778.5	13720.9	16984.8	17104.6	10752.5	14224.7	13172.4	13214.9	9075.81	8450.57	6145.51	11713.8	9460.29	2149.17
A0A0M0ECQ5	B	Komagataeibacter europaeus (Gluconacetobacter europaeus)	KOEU_34540				9814.99	11647.5	9966.41	10141.5	11323.2	10588.6	11264.5	13547.3	10073	14231.4	6353.07	13520.9	4916.41	9517.5	5774.46	1477.55
A0A0M0EDB3	B	Komagataeibacter europaeus (Gluconacetobacter europaeus)	ilvD KOEU_32300	isoleucine biosynthetic process [GO:0009097]; L-valine biosynthetic process [GO:0009099]	cytosol [GO:0005829]	2 iron, 2 sulfur cluster binding [GO:0051537]; dihydroxy-acid dehydratase activity [GO:0004160]; magnesium ion binding [GO:0000287]	9814.99	13311.4	10872.4	13124.3	12132	13032.1	10752.5	12870	9298.19	10673.6	4447.15	10140.7	5586.82	10249.6	8231.68
A0A0M0EF62	B	Komagataeibacter europaeus (Gluconacetobacter europaeus)	ppiD KOEU_25850		plasma membrane [GO:0005886]	peptidyl-prolyl cis-trans isomerase activity [GO:0003755]	9814.99	11647.5	16308.7	7755.28	9705.63	9774.07	7168.33	8805.77	7593.52	7115.71	3993.36	9013.94	11173.6	7321.15	6265.91	2283.49
A0A0M0EFU2	B	Komagataeibacter europaeus (Gluconacetobacter europaeus)	purA KOEU_23530	'de novo' AMP biosynthetic process [GO:0044208]; IMP metabolic process [GO:0046040]	cytoplasm [GO:0005737]	adenylosuccinate synthase activity [GO:0004019]; GTP binding [GO:0005525]; magnesium ion binding [GO:0000287]	9814.99	13311.4	18120.7	12527.8	11323.2	17919.1	13824.6	14224.7	13172.4	13214.9	15428.9	14647.6	13408.4	11713.8	12040.4	16118.8
A0A0M0EGF6	B	Komagataeibacter europaeus (Gluconacetobacter europaeus)	KOEU_20830				9814.99	17471.2	8969.77	12527.8	9705.63	17919.1	6144.28	11515.2	5733.88	4320.25	5445.49	3549.24	1564.31	4465.9	4300.13	993.991
A0A0M0EGU7	B	Komagataeibacter europaeus (Gluconacetobacter europaeus)	rpe KOEU_20290	pentose catabolic process [GO:0019323]; pentose-phosphate shunt [GO:0006098]	cytoplasm [GO:0005737]	D-ribulose-phosphate 3-epimerase activity [GO:0004750]; metal ion binding [GO:0046872]	9814.99	10815.5	9966.41	12527.8	10514.4	10588.6	8704.4	12870	6198.79	6607.44	4220.25	9577.31	6704.19	5051.59	9214.57	3626.72
A0A0M0EIE3	B	Komagataeibacter europaeus (Gluconacetobacter europaeus)	lpxD KOEU_13150	lipid A biosynthetic process [GO:0009245]	membrane [GO:0016020]	N-acyltransferase activity [GO:0016410]; UDP-3-O-[(3R)-3-hydroxyacyl]-glucosamine N-acyltransferase activity [GO:0103118]	9814.99	7238.09	6070.45	5965.6	7926.26	8145.06	6656.31	8128.4	8523.34	7623.97	4991.7	7323.82	5363.35	6003.34	7248.79	7522.09
A0A0M0EJE8	B	Komagataeibacter europaeus (Gluconacetobacter europaeus)	KOEU_12330				9814.99	7238.09	6432.86	6562.16	7036.58	5782.99	6656.31	6096.3	8523.34	6099.18	4991.7	8450.57	5363.35	7321.15	4914.44	4701.31
A0A149TE49	B	Gluconobacter albidus	groEL groL AD945_16545	protein refolding [GO:0042026]	cytoplasm [GO:0005737]	ATP binding [GO:0005524]; ATP-dependent protein folding chaperone [GO:0140662]; isomerase activity [GO:0016853]; unfolded protein binding [GO:0051082]	9814.99	8319.64	9966.41	7755.28	11323.2	7330.55	7680.36	8128.4	8523.34	3303.72	3085.78	7887.19	3575.57	1683.86	3071.52
A0A318PSJ2	B	Komagataeibacter xylinus (Gluconacetobacter xylinus)	tig CFR75_01375	'de novo' cotranslational protein folding [GO:0051083]; cell division [GO:0051301]; protein transport [GO:0015031]; protein unfolding [GO:0043335]	cytoplasm [GO:0005737]	peptidyl-prolyl cis-trans isomerase activity [GO:0003755]; protein folding chaperone [GO:0044183]; ribosome binding [GO:0043022]	9814.99	13311.4	6523.47	8948.4	14558.4	8145.06	6656.31	10160.5	3641.79	4980.99	6806.86	6760.45	5586.82	6076.55	7371.65	2014.85
A0A318QKX5	B	Komagataeibacter sucrofermentans	dnaK CFR77_06355			ATP binding [GO:0005524]; ATP-dependent protein folding chaperone [GO:0140662]; unfolded protein binding [GO:0051082]	9814.99	9983.57	8969.77	8948.4	21837.7	10588.6	5120.24	6773.67	14722.1	9148.76	9075.81	10704.1	8156.76	7321.15	9337.43
A0A318QW94	B	Komagataeibacter oboediens	mreB CFR80_00275 HNO79_01610	cell morphogenesis [GO:0000902]; regulation of cell shape [GO:0008360]	cytoplasm [GO:0005737]	ATP binding [GO:0005524]	9814.99	9983.57	6704.68	8948.4	6389.54	12217.6	6656.31	14224.7	8523.34	12706.6	8622.02	9013.94	3910.78	12446	6265.91	5775.89
A0A371Z1X9	B	Komagataeibacter melaceti	DY926_05860			kinase activity [GO:0016301]	9814.99	8070.05	5073.81	7755.28	11323.2	12217.6	5120.24	6773.67	6896.16	5590.91	5445.49	10140.7	8827.18	8053.27	8600.26	5775.89
A0A4Y6U869	B	Formicincola oecophyllae	clpB E3E12_04850	cellular response to heat [GO:0034605]; protein refolding [GO:0042026]	cytoplasm [GO:0005737]	ATP binding [GO:0005524]; ATP hydrolysis activity [GO:0016887]	9814.99	9983.57	13590.6	13124.3	8896.82	9774.07	16896.8	2303.05	11622.7	6607.44	5445.49	7323.82		9517.5		2283.49
A0A0D6PVX9	B	Komagataeibacter europaeus NBRC 3261	Geu3261_0014_032	purine nucleobase catabolic process [GO:0006145]; pyrimidine nucleotide biosynthetic process [GO:0006221]	cytoplasm [GO:0005737]	allantoinase activity [GO:0004038]; dihydroorotase activity [GO:0004151]; metal ion binding [GO:0046872]	8922.72	19967.1	14496.6	19686.5	25072.9	20362.7	18432.9	26417.3	20146.1	14739.7	16336.5	12394.2	10391.5	14642.3	12163.2	13163.7
A0A0D6PYU1	B	Komagataeibacter europaeus NBRC 3261	rpoH Geu3261_0072_002	DNA-templated transcription initiation [GO:0006352]; response to heat [GO:0009408]	cytoplasm [GO:0005737]; DNA-directed RNA polymerase complex [GO:0000428]	DNA binding [GO:0003677]; sigma factor activity [GO:0016987]	8922.72	11647.5	7610.71	10738.1	8896.82	8959.57	6656.31	11515.2	6818.67	6099.18	4174.87	3887.26	2793.41	4539.11	3071.52	1477.55
A0A0D6PZS7	B	Komagataeibacter europaeus NBRC 3261	Geu3261_0056_002		plasma membrane [GO:0005886]		8922.72	4825.39	7157.69	7755.28	7764.5	7574.91	7168.33	8128.4	6741.19	7115.71	7714.44	3887.26	3799.04	5344.44	4422.99	2283.49
A0A0D6Q2M9	B	Komagataeibacter europaeus NBRC 3261	thyX Geu3261_0137_013	dTMP biosynthetic process [GO:0006231]; dTTP biosynthetic process [GO:0006235]; methylation [GO:0032259]		flavin adenine dinucleotide binding [GO:0050660]; NADPH binding [GO:0070402]; thymidylate synthase (FAD) activity [GO:0050797]; thymidylate synthase activity [GO:0004799]	8922.72	14975.4	11778.5	19089.9	14558.4	16290.1	15360.7	16256.8	17821.5	12198.4	8168.23	10704.1	7374.61	15374.4	10320.3	3223.75
A0A0D6Q3R7	B	Komagataeibacter europaeus NBRC 3261	lon Geu3261_0435_002	cellular response to heat [GO:0034605]; protein quality control for misfolded or incompletely synthesized proteins [GO:0006515]	cytoplasm [GO:0005737]	ATP binding [GO:0005524]; ATP hydrolysis activity [GO:0016887]; ATP-dependent peptidase activity [GO:0004176]; sequence-specific DNA binding [GO:0043565]; serine-type endopeptidase activity [GO:0004252]	8922.72	7154.89	11778.5	8948.4	10514.4	8145.06	10240.5	8128.4	11622.7	11181.8	7260.65	8450.57	2793.41	5856.92	3194.38	2014.85
A0A0M0EGB4	B	Komagataeibacter europaeus (Gluconacetobacter europaeus)	mdoD KOEU_21920	beta-glucan biosynthetic process [GO:0051274]	outer membrane-bounded periplasmic space [GO:0030288]	carbohydrate binding [GO:0030246]; catalytic activity [GO:0003824]	8922.72	13311.4	21744.9	13124.3	11323.2	13846.6	14336.7	12870	9298.19	9657.03	11798.6	9013.94	10726.7	8785.38	9091.71	8731
A0A0M0EH71	B	Komagataeibacter europaeus (Gluconacetobacter europaeus)	recJ KOEU_19780	DNA recombination [GO:0006310]; DNA repair [GO:0006281]		5'-3' exonuclease activity [GO:0008409]; nucleic acid binding [GO:0003676]	8922.72	11647.5	10872.4	8351.84	9705.63	10588.6	4813.02	10160.5	5656.4	4015.29	3675.7	4056.27	3687.3	2489.19	5651.6
A0A0M0EJ79	B	Komagataeibacter europaeus (Gluconacetobacter europaeus)	slyA2 KOEU_16150	response to stress [GO:0006950]		DNA binding [GO:0003677]; DNA-binding transcription factor activity [GO:0003700]	8922.72	9983.57	9060.37	8351.84	10514.4	7737.81	8192.38	7451.04	7128.61	4066.12	3085.78	5633.71		2415.98	4668.71
A0A0M0EJM5	B	Komagataeibacter europaeus (Gluconacetobacter europaeus)	KOEU_07320	protein transport [GO:0015031]; siderophore transport [GO:0015891]; transmembrane transport [GO:0055085]	outer membrane-bounded periplasmic space [GO:0030288]; plasma membrane protein complex [GO:0098797]	energy transducer activity [GO:0031992]	8922.72	13311.4	11778.5	14317.4	5095.45	8145.06	11264.5	13547.3	6663.7	7623.97	7260.65	9013.94	4916.41	4978.38	6020.18	4835.63
A0A0M0EK57	B	Komagataeibacter europaeus (Gluconacetobacter europaeus)	KOEU_09300				8922.72	6655.71	9966.41	5190.07	4933.69	5049.94	4608.21	3590.04	2789.46	3456.2	4537.9	3098.54	1787.78	1830.29	2211.5
A0A0M0ELY8	B	Komagataeibacter europaeus (Gluconacetobacter europaeus)	ptrA1 KOEU_02300	proteolysis [GO:0006508]		metal ion binding [GO:0046872]; metalloendopeptidase activity [GO:0004222]	8922.72	5990.14	5255.02	7158.72	8896.82	7167.65	7168.33	6773.67	8523.34	5590.91	2813.5	6197.08	2011.26	3001.67	3317.24
A0A318MWJ0	B	Commensalibacter melissae	prfB DK869_03555		cytoplasm [GO:0005737]	translation release factor activity, codon specific [GO:0016149]	8922.72	12479.5	7701.32	8351.84	8896.82	8959.57	7680.36	8805.77	5811.37	6099.18	4401.77	6197.08	6033.77	8053.27	8845.99	2955.11
A0A0D6Q1I2	B	Komagataeibacter europaeus NBRC 3261	Geu3261_0087_011				8833.49	6239.73	11778.5				19456.9	10837.9	13172.4	39644.6	22689.5	8450.57	4134.25	8785.38	1351.47
A0A0D6Q6P1	B	Komagataeibacter xylinus NBRC 13693	Gxy13693_008_009			acyltransferase activity [GO:0016746]	8833.49	18303.2	25369	14317.4	25881.7	17919.1	16384.8	18966.3	13947.3	17281	11798.6	21408.1	20112.6	18302.9	19657.7	7522.09
A0A0M0EIA2	B	Komagataeibacter europaeus (Gluconacetobacter europaeus)	KOEU_12990			RNA nuclease activity [GO:0004540]	8833.49	7820.46	9060.37	12527.8	7602.74	6190.25	7680.36	8128.4	7748.49	10165.3	4991.7	3943.6	4357.72	5490.86	5037.3	1746.2
A0A0D6PZK7	B	Komagataeibacter europaeus NBRC 3261	rpsI Geu3261_0093_010	translation [GO:0006412]	cytosolic small ribosomal subunit [GO:0022627]	RNA binding [GO:0003723]; structural constituent of ribosome [GO:0003735]	8744.26	11647.5	12684.5	19089.9	7926.26	13032.1	10240.5	10837.9	11622.7	12198.4	5899.28	5577.37	3910.78	8785.38	7003.07	2417.81
A0A0M0EEL6	B	Komagataeibacter europaeus (Gluconacetobacter europaeus)	gap KOEU_27830	glucose metabolic process [GO:0006006]		NAD binding [GO:0051287]; NADP binding [GO:0050661]; oxidoreductase activity, acting on the aldehyde or oxo group of donors, NAD or NADP as acceptor [GO:0016620]	8744.26	11647.5	10872.4	13124.3	13749.6	10588.6	15360.7	14902.1	10847.9	10673.6	12252.3	10140.7	3575.57	8053.27	5037.3	3089.43
A0A4P5NZ85	B	Komagataeibacter diospyri	MSKU9_1307	response to temperature stimulus [GO:0009266]; ribosome assembly [GO:0042255]	cytosol [GO:0005829]	ATP binding [GO:0005524]; hydrolase activity [GO:0016787]; nucleic acid binding [GO:0003676]; RNA helicase activity [GO:0003724]	8744.26	7737.27	6885.88		8007.14	13032.1	4557.01	6773.67	3951.73	2897.11	2858.88
A0A0D6Q457	B	Komagataeibacter europaeus NBRC 3261	zwf Geu3261_0200_006	glucose metabolic process [GO:0006006]; pentose-phosphate shunt, oxidative branch [GO:0009051]	cytosol [GO:0005829]	glucose-6-phosphate dehydrogenase activity [GO:0004345]; NADP binding [GO:0050661]	8476.58	4575.8	6523.47	8351.84	7845.38	10588.6	6656.31	8805.77	5501.43	7115.71	4991.7	7323.82	1899.52	5856.92	4668.71
A0A0M0EF95	B	Komagataeibacter europaeus (Gluconacetobacter europaeus)	adh KOEU_26200			alcohol dehydrogenase (NAD+) activity [GO:0004022]; zinc ion binding [GO:0008270]	8476.58			36390.2		4235.43	8192.38		13947.3	2490.5		7887.19
A0A0M0EI66	B	Komagataeibacter europaeus (Gluconacetobacter europaeus)	atpH KOEU_16030		plasma membrane [GO:0005886]; proton-transporting ATP synthase complex [GO:0045259]	proton-transporting ATP synthase activity, rotational mechanism [GO:0046933]	8476.58	6738.91	3714.75	5965.6	10514.4	7656.36	9216.43	8805.77	5036.52	7115.71	7714.44	3549.24	1787.78	2342.77	4054.41
A0A0M0EH06	B	Komagataeibacter europaeus (Gluconacetobacter europaeus)	pyrB KOEU_19120	'de novo' pyrimidine nucleobase biosynthetic process [GO:0006207]; 'de novo' UMP biosynthetic process [GO:0044205]; amino acid metabolic process [GO:0006520]	cytosol [GO:0005829]	amino acid binding [GO:0016597]; aspartate carbamoyltransferase activity [GO:0004070]	8387.35	16639.3	22650.9	13124.3	16176	16290.1	10752.5	15579.4	10073	10673.6	10437.2	10140.7	12291	10249.6	11180.3	5775.89
A0A0M0EJE5	B	Komagataeibacter europaeus (Gluconacetobacter europaeus)	pepF1 KOEU_13440	peptide metabolic process [GO:0006518]; proteolysis [GO:0006508]		metal ion binding [GO:0046872]; metalloendopeptidase activity [GO:0004222]	8387.35	6156.53	10872.4	5011.1	7926.26	6434.6	8704.4	6773.67	4339.16	7115.71	4220.25	6760.45	4581.2	6808.67	5283.02	4835.63
A0A0M0EKA3	B	Komagataeibacter europaeus (Gluconacetobacter europaeus)	ribE2 KOEU_09580	riboflavin biosynthetic process [GO:0009231]		riboflavin synthase activity [GO:0004746]	8387.35	9983.57	10872.4	13124.3	7764.5	12217.6	14336.7	11515.2	8523.34	6099.18	6353.07	4450.63	7374.61	6296.19	4422.99
A0A0M0EML4	B	Komagataeibacter europaeus (Gluconacetobacter europaeus)	leuB KOEU_04210	L-leucine biosynthetic process [GO:0009098]	cytosol [GO:0005829]	3-isopropylmalate dehydrogenase activity [GO:0003862]; magnesium ion binding [GO:0000287]; NAD binding [GO:0051287]	8387.35	10815.5	19026.8	7158.72	13749.6	10588.6	13312.6	12870	8523.34	8640.5	11798.6	9577.31	12291	8785.38	11303.2	6044.54
A0A418WB73	B	Oleomonas cavernae	D3874_09575			pyridoxal phosphate binding [GO:0030170]; transaminase activity [GO:0008483]	8387.35	10815.5	16308.7	13124.3	11323.2	9774.07	12800.6	8805.77	5966.34	11690.1	9075.81	10140.7	8491.97	5490.86	8477.4	8731
A0A0N0MFK4	B	Komagataeibacter intermedius AF2	ndk GLUCOINTEAF2_0200578	CTP biosynthetic process [GO:0006241]; GTP biosynthetic process [GO:0006183]; UTP biosynthetic process [GO:0006228]	cytoplasm [GO:0005737]	ATP binding [GO:0005524]; metal ion binding [GO:0046872]; nucleoside diphosphate kinase activity [GO:0004550]	8298.13	9983.57	9966.41	7755.28	8088.02	7249.1	6656.31	8805.77	6121.31	5590.91	7260.65	7887.19	6033.77	5124.81	8845.99	4969.95
A0A0D6Q1P9	B	Komagataeibacter europaeus NBRC 3261	Geu3261_0169_008		membrane [GO:0016020]	oxidoreductase activity [GO:0016491]	8208.9	6572.52	19026.8	16107.1	16984.8	21991.7	8192.38	10837.9	7206.1	7623.97	7260.65	16337.8	11173.6	9517.5	6265.91	2820.78
A0A0M0EH03	B	Komagataeibacter europaeus (Gluconacetobacter europaeus)	tatA KOEU_19350	protein transport by the Tat complex [GO:0043953]	TAT protein transport complex [GO:0033281]	protein transmembrane transporter activity [GO:0008320]	8208.9	9151.6	5617.43	6562.16	5580.74	6190.25	3686.57	6773.67	3874.25	6099.18	3811.84	4281.62	2011.26	5710.5	4422.99
A0A0M0EKG0	B	Komagataeibacter europaeus (Gluconacetobacter europaeus)	serB KOEU_10080	L-serine biosynthetic process [GO:0006564]	cytoplasm [GO:0005737]	L-phosphoserine phosphatase activity [GO:0036424]; magnesium ion binding [GO:0000287]	8208.9	4991.78	6614.07	6562.16	4933.69	7086.2	5120.24	10160.5	2711.97	7115.71	4991.7	6197.08	3463.83	3953.42	4668.71
A0A0M0EEL9	B	Komagataeibacter europaeus (Gluconacetobacter europaeus)	acsA KOEU_31010			acetate-CoA ligase activity [GO:0003987]; propionate-CoA ligase activity [GO:0050218]	8119.67	11647.5		15510.6	8896.82		10752.5				3993.36	7887.19
A0A0M0EGQ9	B	Komagataeibacter europaeus (Gluconacetobacter europaeus)	cmcAX KOEU_23580	cellulose catabolic process [GO:0030245]		cellulase activity [GO:0008810]	8119.67	19135.2	19026.8	17896.8	18602.5	21177.2	18432.9	23030.5	14722.1	16772.7	8168.23	13520.9	3910.78	9517.5	7248.79	2014.85
A0A0D6PXF6	B	Komagataeibacter europaeus NBRC 3261	lptD Geu3261_0037_105	Gram-negative-bacterium-type cell outer membrane assembly [GO:0043165]; lipopolysaccharide transport [GO:0015920]	cell outer membrane [GO:0009279]; transporter complex [GO:1990351]		8030.44	5158.18		7158.72	6227.78	3502.38	6656.31	4944.78	3951.73	12198.4	8168.23	4056.27
A0A0D6Q5T3	B	Komagataeibacter xylinus NBRC 13693	Gxy13693_011_028	proteolysis [GO:0006508]		serine-type peptidase activity [GO:0008236]	8030.44	9983.57	5708.03	9544.96	10514.4	9774.07	7168.33	8805.77	8523.34	4777.69	3312.67	6197.08	2905.15	5856.92	5160.16	2552.14
A0A318N1N9	B	Commensalibacter melissae	DK869_04690	protein folding [GO:0006457]		peptidyl-prolyl cis-trans isomerase activity [GO:0003755]	8030.44		8879.17	6562.16	8007.14	7982.16	5069.04	8128.4	5656.4	6099.18	4991.7
A0A0D6PVV5	B	Komagataeibacter europaeus NBRC 3261	Geu3261_0019_003	cellular response to oxidative stress [GO:0034599]		peroxidase activity [GO:0004601]	7941.22	14143.4	10872.4	17896.8	12940.8	11403.1	8192.38	12870	13172.4	10165.3	3040.4	9577.31	5139.88	11713.8	11917.5	9268.29
A0A0D6Q3C6	B	Komagataeibacter europaeus NBRC 3261	Geu3261_0156_054	carboxylic acid metabolic process [GO:0019752]		acetolactate synthase activity [GO:0003984]; flavin adenine dinucleotide binding [GO:0050660]; magnesium ion binding [GO:0000287]; thiamine pyrophosphate binding [GO:0030976]	7941.22	9151.6	9966.41	13124.3	11323.2	8959.57	9216.43	9483.14	10073	11181.8	7260.65	5633.71	4692.93	6881.88	5897.32	228.349
A0A0M0EI88	B	Komagataeibacter europaeus (Gluconacetobacter europaeus)	KOEU_15960				7941.22	10815.5	8244.94	14914	10514.4	12217.6	6144.28	14224.7	10073	5590.91	6353.07	9577.31	5139.88	9517.5
A0A0M0EK60	B	Komagataeibacter europaeus (Gluconacetobacter europaeus)	KOEU_09230			ATP binding [GO:0005524]; GTP binding [GO:0005525]	7941.22	14143.4	10872.4	13720.9	14558.4	16290.1	12288.6	13547.3	13172.4	10673.6	4991.7	7887.19	5698.56	11713.8	8108.82	2149.17
A0A0D6PXV1	B	Komagataeibacter europaeus NBRC 3261	rpsF Geu3261_0037_099	translation [GO:0006412]	cytosolic small ribosomal subunit [GO:0022627]	small ribosomal subunit rRNA binding [GO:0070181]; structural constituent of ribosome [GO:0003735]	7851.99	14975.4	13590.6	16107.1	7521.86	11403.1	13312.6	18966.3	12397.6	9148.76	6353.07	6197.08	4134.25	8053.27	5651.6
A0A0D6Q0Y0	B	Komagataeibacter europaeus NBRC 3261	Geu3261_0133_003		membrane [GO:0016020]	ABC-type transporter activity [GO:0140359]; ATP binding [GO:0005524]; ATP hydrolysis activity [GO:0016887]	7851.99	6489.32	6070.45	2565.21	1779.36	5294.29	4659.42	6570.46		4676.03	3857.22	4732.32	1676.05	6369.4
A0A0M0EIG8	B	Komagataeibacter europaeus (Gluconacetobacter europaeus)	thrC KOEU_13570	threonine biosynthetic process [GO:0009088]		pyridoxal phosphate binding [GO:0030170]; threonine synthase activity [GO:0004795]	7851.99	16639.3	9060.37	17896.8	17793.6	15475.6	11776.5	13547.3	13172.4	6607.44	6806.86	10704.1	5698.56	6955.09	7371.65	2552.14
A0A0M0ELM6	B	Komagataeibacter europaeus (Gluconacetobacter europaeus)	fabG1 KOEU_00950	fatty acid biosynthetic process [GO:0006633]		3-oxoacyl-[acyl-carrier-protein] reductase (NADPH) activity [GO:0004316]; NAD binding [GO:0051287]	7762.76	7071.69	6976.49	6562.16	7926.26	6190.25	6656.31	4877.04	4571.61	6099.18	5445.49	4619.64	1452.57	3440.94	4177.27	1611.88
A0A1U9KTK1	B	Neoasaia chiangmaiensis	clpA A0U93_14945	cellular response to heat [GO:0034605]; protein unfolding [GO:0043335]; proteolysis [GO:0006508]	cytoplasm [GO:0005737]	ATP binding [GO:0005524]; ATP hydrolysis activity [GO:0016887]; peptidase activity [GO:0008233]	7762.76	5990.14	7791.92	4354.89	5499.85	5864.44	9728.45	5825.36	4649.09	4676.03	3811.84	3887.26	4134.25	3660.58	2825.8
A0A0D6PZN3	B	Komagataeibacter europaeus NBRC 3261	Geu3261_0096_001				7673.54	3743.84	7791.92	2923.14	5661.62	4316.88	4966.63	2506.26	6586.22	6099.18	6353.07	2704.18	3463.83	4905.17	2457.22
A0A0U5F057	B	Acetobacter ghanensis	leuS AGA_329 GOB80_08035	leucyl-tRNA aminoacylation [GO:0006429]	cytosol [GO:0005829]	aminoacyl-tRNA deacylase activity [GO:0002161]; ATP binding [GO:0005524]; leucine-tRNA ligase activity [GO:0004823]	7673.54	6738.91	12684.5	8948.4	8896.82	8145.06	16384.8	9483.14	6043.82	9148.76	9075.81	8450.57	6145.51	7247.94	8354.54	11417.5
A0A511XG97	B	Acetobacter oeni	frr AOE01nite_02040	cytoplasmic translational termination [GO:0002184]	cytosol [GO:0005829]	ribosomal large subunit binding [GO:0043023]	7584.31	19967.1	20838.9	9544.96	13749.6	21177.2	19456.9	20321	17821.5	11181.8	3176.53	4844.99		19035	8354.54	5104.28
A0A0D6PZJ0	B	Komagataeibacter europaeus NBRC 3261	Geu3261_0043_004				7495.08	19135.2	1812.07	26845.2	17793.6	20362.7	16384.8	14902.1	11622.7	22871.9	1406.75	7887.19	1117.36	12446	5283.02	1101.45
A0A0M0EFV2	B	Komagataeibacter europaeus (Gluconacetobacter europaeus)	bglB2 KOEU_23640	carbohydrate metabolic process [GO:0005975]		beta-glucosidase activity [GO:0008422]	7495.08	8236.44	9966.41	7755.28	5257.21	8145.06	6144.28	5080.25	3564.31	8132.23	8168.23	3436.56	4581.2	2708.83	2702.94	1880.52
A0A0M0ELP0	B	Komagataeibacter europaeus (Gluconacetobacter europaeus)	ndmA1 KOEU_01400	methylation [GO:0032259]		2 iron, 2 sulfur cluster binding [GO:0051537]; metal ion binding [GO:0046872]; methyltransferase activity [GO:0008168]; oxidoreductase activity [GO:0016491]	7495.08	7903.66	4892.6	5607.66	6874.82	4072.53	3891.38	4470.62	2944.43	1778.93	2904.26	3436.56	558.682	2415.98	4300.13	295.511
A0A0M0ELY0	B	Komagataeibacter europaeus (Gluconacetobacter europaeus)	ggt1 KOEU_02200	glutathione biosynthetic process [GO:0006750]; glutathione catabolic process [GO:0006751]		glutathione hydrolase activity [GO:0036374]; leukotriene C4 gamma-glutamyl transferase activity [GO:0103068]	7495.08	8319.64	11778.5	6562.16	6632.18	5212.84	4915.43	3928.73	2944.43	4167.77	3584.94	4112.61	2793.41	1683.86	7371.65	3223.75
A0A0N0MFG1	B	Komagataeibacter intermedius AF2	rpsD GLUCOINTEAF2_0200436	ribosomal small subunit biogenesis [GO:0042274]; translation [GO:0006412]	small ribosomal subunit [GO:0015935]	rRNA binding [GO:0019843]; structural constituent of ribosome [GO:0003735]	7405.85	10815.5		7158.72	10514.4	8145.06	2304.11	8128.4	7361.07	2947.94	3040.4	7323.82	3016.88	4539.11	7985.96	4566.98
A0A0U5F6S7	B	Acetobacter ghanensis	glpX AGA_2397 GOB80_04385	fructose 1,6-bisphosphate metabolic process [GO:0030388]; gluconeogenesis [GO:0006094]; glycerol metabolic process [GO:0006071]	cytosol [GO:0005829]	fructose 1,6-bisphosphate 1-phosphatase activity [GO:0042132]; manganese ion binding [GO:0030145]	7405.85	7238.09	11778.5	7158.72	7521.86	9774.07	6656.31	8805.77	6896.16	4777.69	3448.81	7323.82	7039.4	6296.19	6757.35	6178.86
A0A0M0EK92	B	Komagataeibacter europaeus (Gluconacetobacter europaeus)	ribD KOEU_09590	riboflavin biosynthetic process [GO:0009231]		5-amino-6-(5-phosphoribosylamino)uracil reductase activity [GO:0008703]; diaminohydroxyphosphoribosylaminopyrimidine deaminase activity [GO:0008835]; zinc ion binding [GO:0008270]	7316.63	7404.48	7520.11	6562.16	7683.62	8145.06	4352.2	9483.14	5811.37	5082.65	3630.32	2140.81	1229.1	4685.54	3931.55
A0A318QE91	B	Komagataeibacter oboediens	CFR80_18115	DNA transposition [GO:0006313]		DNA binding [GO:0003677]; transposase activity [GO:0004803]	7316.63	4991.78	9060.37	5070.76	8088.02	8145.06	5632.26	5215.73	5346.46	4472.73	4537.9	5070.34	5475.09	3587.36	7125.93
A0A2V4RGT8	B	Komagataeibacter swingsii	CFR76_16990			kinase activity [GO:0016301]	7227.4	6572.52		7158.72	4044.01	5782.99	4966.63	5012.52	5346.46	5082.65	3131.15
A0A4P5NU03	B	Komagataeibacter diospyri	MSKU9_1156			hydrolase activity [GO:0016787]	7227.4	3244.66	2808.72		4529.29	1710.46			1704.67		1679.02
A0A0M0EGL6	B	Komagataeibacter europaeus (Gluconacetobacter europaeus)	yieH2 KOEU_19980			hydrolase activity [GO:0016787]	7138.17	5657.36	6342.26	6562.16	6632.18	4968.49	6144.28	6773.67	4571.61	11181.8	11344.8	6197.08	4134.25	7321.15	5651.6	5104.28
A0A0M0EJ26	B	Komagataeibacter europaeus (Gluconacetobacter europaeus)	cysK1 KOEU_15670	cysteine biosynthetic process from serine [GO:0006535]		cysteine synthase activity [GO:0004124]	7138.17	2745.48	4802	4653.17	3477.85	4153.98	4966.63	5080.25		6607.44	6806.86	2422.5		1757.08	3194.38
A0A0M0EK25	B	Komagataeibacter europaeus (Gluconacetobacter europaeus)	rutF1 KOEU_08800	pyrimidine nucleobase catabolic process [GO:0006208]		FMN binding [GO:0010181]; FMN reductase (NADH) activity [GO:0052874]; riboflavin reductase (NADPH) activity [GO:0042602]	7138.17	9983.57	11778.5	7755.28	8896.82	7819.26	6656.31	8128.4	4881.55	4218.6	4991.7	7323.82	7262.87	4978.38	4300.13	2820.78
A0A318QZK6	B	Komagataeibacter oboediens	CFR80_01805 HNO79_00070		membrane [GO:0016020]		7138.17	9151.6	10872.4	5309.38	5823.38	7167.65	4249.8	6638.2	5268.97	4015.29	3584.94	5633.71	5028.14	3733.79	5897.32
A0A0D6Q6G8	B	Komagataeibacter xylinus NBRC 13693	Gxy13693_012_114	ubiquinone biosynthetic process [GO:0006744]		lipid binding [GO:0008289]	7048.95	16639.3	10872.4	9544.96	12132	15475.6	10240.5	8805.77	9298.19	4879.34	1679.02	9013.94	8827.18	10249.6	8723.12	1880.52
A0A0M0EER1	B	Komagataeibacter europaeus (Gluconacetobacter europaeus)	zwf4 zwf KOEU_27520	glucose metabolic process [GO:0006006]; pentose-phosphate shunt, oxidative branch [GO:0009051]	cytosol [GO:0005829]	glucose-6-phosphate dehydrogenase activity [GO:0004345]; NADP binding [GO:0050661]	7048.95	9151.6	6342.26	7755.28	12940.8	13032.1	13824.6	13547.3	9298.19	10165.3	7260.65	11267.4	5475.09	8053.27	6757.35	3358.08
A0A0M0EMC2	B	Komagataeibacter europaeus (Gluconacetobacter europaeus)	KOEU_03820			phosphorelay sensor kinase activity [GO:0000155]	7048.95	5407.77	4077.17	6562.16	8088.02	5375.74	3788.98	5486.67	6431.25	5590.91	1769.78	3380.23	3687.3	3294.52		2149.17
A0A252BWT6	B	Acetobacter okinawensis	HK26_10355			oxidoreductase activity [GO:0016491]	7048.95	141434	57080.3	55480.1	137496	122176	6656.31	65027.2	9298.19	91487.6	24050.9	46196.4	5028.14	10249.6	65116.3	14775.5
A0A401X015	B	Acetobacter pasteurianus NBRC 3278	metK NBRC3278_0270	one-carbon metabolic process [GO:0006730]; S-adenosylmethionine biosynthetic process [GO:0006556]	cytoplasm [GO:0005737]	ATP binding [GO:0005524]; magnesium ion binding [GO:0000287]; methionine adenosyltransferase activity [GO:0004478]	7048.95	9151.6	5073.81	5130.42	8088.02	5620.09	2201.7	5080.25	5888.85		1905.92	4844.99	3463.83	4539.11	5405.88	1611.88
A0A0M0EFU3	B	Komagataeibacter europaeus (Gluconacetobacter europaeus)	KOEU_23330			ferredoxin-NADP+ reductase activity [GO:0004324]	6959.72	4326.21	7248.3	5011.1	3396.97	4724.14	6144.28		2247.06	9148.76	8622.02	2704.18
A0A0M0EGE3	B	Komagataeibacter europaeus (Gluconacetobacter europaeus)	metH KOEU_22250	homocysteine metabolic process [GO:0050667]; methylation [GO:0032259]; tetrahydrofolate metabolic process [GO:0046653]	cytosol [GO:0005829]	cobalamin binding [GO:0031419]; methionine synthase activity [GO:0008705]; zinc ion binding [GO:0008270]	6959.72	6156.53	4077.17	10738.1	6066.02	7412	6656.31	5147.99	9298.19	5590.91	3539.57	4788.65
A0A0M0EJQ4	B	Komagataeibacter europaeus (Gluconacetobacter europaeus)	lpd3 KOEU_07620	2-oxoglutarate metabolic process [GO:0006103]; cellular respiration [GO:0045333]	cytoplasm [GO:0005737]; transferase complex [GO:1990234]	dihydrolipoyl dehydrogenase (NADH) activity [GO:0004148]; flavin adenine dinucleotide binding [GO:0050660]	6959.72	6073.34	7791.92	7158.72	7521.86	8145.06	5632.26	7451.04	5888.85	7115.71	4220.25	6760.45	2681.68	5856.92	4177.27	1611.88
A0A0M0EED5	B	Komagataeibacter europaeus (Gluconacetobacter europaeus)	moaD KOEU_28870				6870.49	4908.59	6251.66	9544.96	8007.14	7574.91	10752.5	10837.9	4494.12	13723.1	9983.39	7887.19		3880.21	4300.13	2283.49
A0A0M0EHE1	B	Komagataeibacter europaeus (Gluconacetobacter europaeus)	bauA KOEU_18930	biotin biosynthetic process [GO:0009102]		adenosylmethionine-8-amino-7-oxononanoate transaminase activity [GO:0004015]; beta-alanine:pyruvate transaminase activity [GO:0016223]; pyridoxal phosphate binding [GO:0030170]	6870.49		9966.41	10141.5	9705.63	8959.57	8192.38	8128.4	6043.82	6099.18	3675.7	3154.88
A0A0M0EI08	B	Komagataeibacter europaeus (Gluconacetobacter europaeus)	KOEU_15430				6870.49	11647.5	6342.26	5846.29	8896.82	11403.1	9728.45	7451.04	11622.7	10165.3	6353.07	9013.94	8156.76	6955.09	9091.71	3492.4
A0A1D8QW63	B	Acetobacter ascendens	groEL groL A4S02_07165	protein refolding [GO:0042026]	cytoplasm [GO:0005737]	ATP binding [GO:0005524]; ATP-dependent protein folding chaperone [GO:0140662]; isomerase activity [GO:0016853]; unfolded protein binding [GO:0051082]	6870.49	9983.57	8335.54	8351.84	13749.6	9774.07	6144.28	9483.14		8132.23	2405.09	3774.59
A0A257Q0D5	B	Acidocella sp. 20-61-8	aspS				6781.26	12479.5	9966.41	9544.96		9774.07	8704.4	10837.9	10847.9	8132.23	11798.6	11830.8		9517.5	9583.15	4566.98
A0A0D6PZ75	B	Komagataeibacter europaeus NBRC 3261	Geu3261_0062_017	Mo-molybdopterin cofactor biosynthetic process [GO:0006777]		molybdopterin synthase activity [GO:0030366]	6692.04	4742.2	7973.13	3996.95	6066.02	8959.57	15360.7	10837.9	4571.61	11181.8	13613.7	4281.62	2793.41	9517.5	3562.97	5104.28
A0A0M0EHI2	B	Komagataeibacter europaeus (Gluconacetobacter europaeus)	ihfA himA KOEU_16830	DNA recombination [GO:0006310]; positive regulation of metabolic process [GO:0009893]; regulation of DNA-templated transcription [GO:0006355]; regulation of translation [GO:0006417]	cytosol [GO:0005829]	DNA binding [GO:0003677]; structural constituent of chromatin [GO:0030527]	6692.04	8319.64	11778.5	7158.72	12132	9774.07	7168.33	8128.4	6818.67	6099.18	6806.86	6760.45	6815.93	4831.96	6265.91	2820.78
A0A0N1N753	B	Komagataeibacter intermedius AF2	GLUCOINTEAF2_0200549		cytosol [GO:0005829]	DNA binding [GO:0003677]	6692.04	4076.62	5617.43	7158.72	3882.25	4642.68	7168.33	3657.78	3409.34	4574.38	4084.11	3887.26	3016.88	4392.69
A0A0M0EI31	B	Komagataeibacter europaeus (Gluconacetobacter europaeus)	clpP2 clpP KOEU_19740	protein quality control for misfolded or incompletely synthesized proteins [GO:0006515]	cytoplasm [GO:0005737]; endopeptidase Clp complex [GO:0009368]	ATP-dependent peptidase activity [GO:0004176]; ATPase binding [GO:0051117]; serine-type endopeptidase activity [GO:0004252]	6602.81	14143.4	7338.9	13720.9	9705.63	13846.6	9216.43	16934.2	5501.43	14231.4	7714.44	7887.19	3240.36	10981.7	4791.58	1477.55
A0A0D6PZ30	B	Komagataeibacter europaeus NBRC 3261	Geu3261_0037_002				6513.58		5889.24	5190.07	5418.97	4724.14	4813.02		5036.52	6099.18	3947.98	4619.64			5405.88	3089.43
A0A0M0EH82	B	Komagataeibacter europaeus (Gluconacetobacter europaeus)	gabD KOEU_18370	gamma-aminobutyric acid catabolic process [GO:0009450]		succinate-semialdehyde dehydrogenase (NAD+) activity [GO:0004777]; succinate-semialdehyde dehydrogenase (NADP+) activity [GO:0036243]	6513.58	7903.66	4983.21	4772.48	8007.14	4968.49	4403.4	6028.57	5036.52	4523.56	1996.68	3774.59	2793.41	2635.61	4668.71
A0A0M0EI65	B	Komagataeibacter europaeus (Gluconacetobacter europaeus)	atpD KOEU_16000		plasma membrane [GO:0005886]; proton-transporting ATP synthase complex [GO:0045259]	ATP binding [GO:0005524]; hydrolase activity [GO:0016787]; proton-transporting ATP synthase activity, rotational mechanism [GO:0046933]	6513.58	9151.6	7157.69	6562.16	7279.22	8959.57	9216.43	10160.5	6663.7	8640.5	6806.86	6760.45	2569.94	6589.04	5160.16	2417.81
A0A1D8QZB5	B	Acetobacter ascendens	A4S02_13745				6513.58	2662.29	10872.4	6562.16	6874.82	8959.57	10752.5	6231.78	5578.91	9657.03	9983.39	8450.57	6815.93	5124.81	4177.27	6044.54
A0A0D6Q087	B	Komagataeibacter europaeus NBRC 3261	Geu3261_0068_029	DNA strand elongation involved in DNA replication [GO:0006271]	cytoplasm [GO:0005737]; DNA polymerase III complex [GO:0009360]	3'-5' exonuclease activity [GO:0008408]; DNA binding [GO:0003677]; DNA-directed DNA polymerase activity [GO:0003887]	6424.35	5324.57		6562.16	8088.02	4398.33	6144.28	7451.04	3719.28	5082.65	7260.65
A0A0M0EN38	B	Komagataeibacter europaeus (Gluconacetobacter europaeus)	emrA1 KOEU_03190	transmembrane transport [GO:0055085]	membrane [GO:0016020]		6424.35	12479.5		7755.28	12940.8	10588.6	8704.4	8805.77	7748.49	5082.65	5899.28		8603.71	7321.15	10074.6	2820.78
A0A2V4RC12	B	Komagataeibacter swingsii	CFR76_08910		cytosol [GO:0005829]	DNA-binding transcription factor activity [GO:0003700]	6424.35	9983.57	7067.09	8351.84	8896.82	4887.04		6096.3	7128.61	7115.71		4563.31
A0A0D6Q5Q5	B	Komagataeibacter europaeus NBRC 3261	Geu3261_0441_002			DNA binding [GO:0003677]	6335.13	4575.8	10872.4	5965.6	7521.86	4479.78	12288.6	8128.4	17046.7	16264.5	17697.8	6197.08	2681.68	3733.79	3317.24	2820.78
A0A347W8J0	B	Komagataeibacter saccharivorans	CD178_00364		cytosol [GO:0005829]	5'-nucleotidase activity [GO:0008253]; protein tyrosine kinase activity [GO:0004713]	6245.9	9983.57	5617.43	9544.96	8896.82	8959.57	9216.43	13547.3	10073	8132.23	7714.44	9577.31	4804.67	13178.1	8477.4	1088.02
A0A371Z0Z1	B	Komagataeibacter melaceti	DY926_07555	regulation of DNA-templated transcription [GO:0006355]		DNA binding [GO:0003677]; zinc ion binding [GO:0008270]	6245.9	5158.18	6432.86	5965.6	6227.78	6108.8	5632.26	6096.3	4494.12	4828.51	6806.86	5070.34	2793.41	3367.73	4668.71
A0A0M0EEN4	B	Komagataeibacter europaeus (Gluconacetobacter europaeus)	pgk KOEU_27840	gluconeogenesis [GO:0006094]; glycolytic process [GO:0006096]	cytosol [GO:0005829]	ADP binding [GO:0043531]; ATP binding [GO:0005524]; phosphoglycerate kinase activity [GO:0004618]	6156.67	7238.09	6523.47	4056.61	9705.63	3665.28	3123.34	5757.62	8523.34	6607.44	2995.02	1464.76	3799.04	2489.19	2211.5
A0A0M0EM25	B	Komagataeibacter europaeus (Gluconacetobacter europaeus)	ctpB KOEU_03230	proteolysis [GO:0006508]; signal transduction [GO:0007165]	outer membrane-bounded periplasmic space [GO:0030288]	serine-type endopeptidase activity [GO:0004252]	6156.67		2446.3	6562.16	3558.73		2918.54		6896.16	8640.5	9075.81
A0A0N1N5L3	B	Komagataeibacter intermedius AF2	GLUCOINTEAF2_0201229			aldehyde dehydrogenase [NAD(P)+] activity [GO:0004030]; succinate-semialdehyde dehydrogenase (NAD+) activity [GO:0004777]	6156.67	5657.36	5526.83	4533.86	5580.74	4642.68	4557.01	4199.67	3021.91	3354.55	4991.7	2873.19		951.75	1842.91
A0A0D6PZW8	B	Komagataeibacter europaeus NBRC 3261	Geu3261_0052_042	sulfate assimilation [GO:0000103]		ATP binding [GO:0005524]; sulfate adenylyltransferase (ATP) activity [GO:0004781]	6067.45	16639.3	9060.37	11334.6	18602.5	14661.1	10752.5	17611.5	10073	9148.76	3176.53	6760.45	6368.98	8053.27	6880.21
A0A0M0EI40	B	Komagataeibacter europaeus (Gluconacetobacter europaeus)	rimO2 KOEU_15830		cytosol [GO:0005829]; ribosome [GO:0005840]	4 iron, 4 sulfur cluster binding [GO:0051539]; metal ion binding [GO:0046872]; transferase activity [GO:0016740]	6067.45	4409.41	13590.6	9544.96	6066.02	8145.06	7680.36	6705.93	5114	6099.18	7260.65	7887.19	6145.51	5564.07	6388.77	7119.12
A0A0M0EKS4	B	Komagataeibacter europaeus (Gluconacetobacter europaeus)	KOEU_07900				6067.45	10815.5	9060.37	10738.1	14558.4	13032.1	10240.5	16256.8	10073	7115.71	10437.2	8450.57	3799.04	7028.3	7985.96	10745.8
A0A4Y3TM46	B	Acetobacter orleanensis	AOR01nite_09860	iron-sulfur cluster assembly [GO:0016226]		iron ion binding [GO:0005506]; iron-sulfur cluster binding [GO:0051536]	6067.45	4076.62	5889.24	3758.33	3316.09	4642.68	3020.94	3183.62		1270.66	816.823	2253.48		468.554	1720.05
A0A0D6Q7I6	B	Komagataeibacter xylinus NBRC 13693	plsX Gxy13693_012_121	fatty acid biosynthetic process [GO:0006633]; phospholipid biosynthetic process [GO:0008654]	cytoplasm [GO:0005737]	phosphate:acyl-[acyl carrier protein] acyltransferase activity [GO:0043811]	5978.22	5574.16	6432.86	9544.96	9705.63	8063.61	4813.02	3793.25	2557	2693.8	1860.54	2478.83
A0A0M0EF87	B	Komagataeibacter europaeus (Gluconacetobacter europaeus)	KOEU_29250				5978.22	4575.8	4711.39	5965.6	6551.3	4479.78	9728.45	7451.04	5733.88	10165.3	8168.23	2591.51	3910.78	3953.42	2457.22
A0A0M0EGC1	B	Komagataeibacter europaeus (Gluconacetobacter europaeus)	KOEU_22050				5978.22	4243.02	3624.15	15510.6	5742.5	16290.1	5632.26	13547.3	5966.34	5590.91	3267.29	3492.9	1452.57	4026.63	2948.66
A0A0M0EGT7	B	Komagataeibacter europaeus (Gluconacetobacter europaeus)	rne2 rne KOEU_20630	mRNA catabolic process [GO:0006402]; rRNA processing [GO:0006364]; tRNA processing [GO:0008033]	cytoplasm [GO:0005737]; cytoplasmic side of plasma membrane [GO:0009898]	magnesium ion binding [GO:0000287]; ribonuclease E activity [GO:0008995]; rRNA binding [GO:0019843]; tRNA binding [GO:0000049]; zinc ion binding [GO:0008270]	5978.22	10815.5	4167.77	10141.5	8088.02	9774.07	17408.8	14224.7	7748.49	9148.76	9983.39	10140.7	1564.31	1757.08	6757.35	7925.06
A0A0M0EK62	B	Komagataeibacter europaeus (Gluconacetobacter europaeus)	yieH1 KOEU_09160			hydrolase activity [GO:0016787]; metal ion binding [GO:0046872]	5978.22	9151.6	7520.11	8351.84	11323.2	8959.57	6656.31	10160.5	8523.34	8132.23	5445.49	7887.19	3240.36	5783.71	5897.32	2014.85
A0A2Z5WGL8	B	Komagataeibacter europaeus (Gluconacetobacter europaeus)	metC	L-cysteine catabolic process to pyruvate [GO:0019450]; transsulfuration [GO:0019346]		cysteine-S-conjugate beta-lyase activity [GO:0047804]; pyridoxal phosphate binding [GO:0030170]	5978.22	4991.78	8426.15	4175.92	5499.85	2769.32	3276.95	3657.78	1007.3	3507.03	2450.47	1633.78
A0A371YYB3	B	Komagataeibacter melaceti	glyQ DY926_12525	glycyl-tRNA aminoacylation [GO:0006426]	cytosol [GO:0005829]	ATP binding [GO:0005524]; glycine-tRNA ligase activity [GO:0004820]	5978.22	11647.5		2744.18	13749.6	5945.89	5120.24	14224.7
A0A0D6Q1Q7	B	Komagataeibacter europaeus NBRC 3261	Geu3261_0169_018	protein refolding [GO:0042026]	cytoplasm [GO:0005737]	unfolded protein binding [GO:0051082]	5888.99		6342.26	4533.86		6760.4	15360.7	13547.3		1982.23	9529.6	5633.71
A0A0M0EFX5	B	Komagataeibacter europaeus (Gluconacetobacter europaeus)	xthA1 KOEU_23720	DNA repair [GO:0006281]		DNA binding [GO:0003677]; double-stranded DNA 3'-5' DNA exonuclease activity [GO:0008311]; endonuclease activity [GO:0004519]; metal ion binding [GO:0046872]	5888.99	3244.66	5345.62	5965.6	5176.33	6027.34	4864.23	6570.46	5191.49	4726.86	8622.02	7887.19	4022.51	3660.58	3440.11	8596.68
A0A0M0EH58	B	Komagataeibacter europaeus (Gluconacetobacter europaeus)	yidA3 KOEU_21800		cytosol [GO:0005829]	magnesium ion binding [GO:0000287]; sugar-phosphatase activity [GO:0050308]	5888.99	5407.77	5345.62	4891.79	4367.53	5701.54	7680.36	6773.67	3254.37	8640.5	4991.7	6760.45	2793.41	5271.23	3808.69	1746.2
A0A0S3JPU9	B	Acetobacter pasteurianus (Acetobacter turbidans)	DB34_14865				5888.99	7238.09	5798.64	5011.1	6874.82	4724.14	3993.79	6028.57	4959.03	3507.03	3539.57	2591.51		2269.56	2825.8
A0A318PQA9	B	Gluconacetobacter entanii	CFR72_11480				5888.99	8319.64	6885.88	7755.28	8896.82	10588.6	6656.31	10837.9	6121.31	5082.65	4311.01	5633.71	4134.25	5490.86	5283.02	3089.43
A0A4P5NYK2	B	Komagataeibacter diospyri	proS MSKU9_1283	prolyl-tRNA aminoacylation [GO:0006433]	cytosol [GO:0005829]	ATP binding [GO:0005524]; proline-tRNA ligase activity [GO:0004827]	5799.76	13311.4	6885.88	7755.28	6146.9	9774.07	3737.77	8128.4	4649.09	7623.97		5521.04	5028.14		6634.49
A0A0M0EGX1	B	Komagataeibacter europaeus (Gluconacetobacter europaeus)	KOEU_19050			hydrolase activity [GO:0016787]	5710.54	3993.43	3080.53	4533.86	6389.54	5701.54	3174.55	5893.09	4184.19	2490.5	1679.02	6760.45	1050.32	3587.36	4300.13	2417.81
A0A0M0EM49	B	Komagataeibacter europaeus (Gluconacetobacter europaeus)	rplC KOEU_02710	translation [GO:0006412]	cytosolic large ribosomal subunit [GO:0022625]	rRNA binding [GO:0019843]; structural constituent of ribosome [GO:0003735]	5710.54	3411.05	10872.4	3221.42	5580.74	3420.93	9728.45	4131.94	5191.49	6099.18	6353.07	2760.52	3128.62	2269.56	4545.85
A0A0M0EK44	B	Komagataeibacter europaeus (Gluconacetobacter europaeus)	ptpA KOEU_08840	proteolysis [GO:0006508]		serine-type peptidase activity [GO:0008236]	5621.31	4159.82	4258.38	4354.89	6146.9	3991.08	5632.26	5351.2	4261.67	4726.86	4991.7	4225.28		3221.31	2580.08
A0A0M0EM06	B	Komagataeibacter europaeus (Gluconacetobacter europaeus)	estB KOEU_02310			hydrolase activity [GO:0016787]	5621.31	4825.39	2536.9	3161.77	3396.97	4072.53	3686.57	4267.41	3254.37	1880.58	3085.78
A0A0M0EM50	B	Komagataeibacter europaeus (Gluconacetobacter europaeus)	KOEU_06970				5621.31	5241.37	3352.34	9544.96	5580.74	5457.19	5632.26	5757.62	10073	6607.44	1996.68	5633.71	715.113	3953.42	258.008
A0A1E4LHD9	B	Acetobacter sp. DsW_064					5621.31	4076.62	6795.28	3579.36	2911.69	5375.74	4249.8	2844.94	2092.09	3456.2	3403.43	1352.09	2569.94	3807	2211.5	523.86
A0A0M0EF89	B	Komagataeibacter europaeus (Gluconacetobacter europaeus)	sseA KOEU_26180			3-mercaptopyruvate sulfurtransferase activity [GO:0016784]; thiosulfate-cyanide sulfurtransferase activity [GO:0004792]	5532.08	1913.52	2265.09	3340.74	3882.25	3665.28	2611.32	1557.94	4261.67	2693.8	2677.36	1802.79	2122.99	1976.71	1019.75
A0A1A0DCV9	B	Acetobacter pasteurianus (Acetobacter turbidans)	rplI SRCM100623_01408	translation [GO:0006412]	ribonucleoprotein complex [GO:1990904]; ribosome [GO:0005840]	rRNA binding [GO:0019843]; structural constituent of ribosome [GO:0003735]	5532.08	4243.02	3624.15	2982.8	7360.1	3746.73	2457.71	3928.73	3874.25	2592.15	2495.85	3042.2	2122.99	3514.15	2088.64
A0A1Y0UZ58	B	Acetobacter ascendens	groEL groL S101447_02084	protein refolding [GO:0042026]	cytoplasm [GO:0005737]	ATP binding [GO:0005524]; ATP-dependent protein folding chaperone [GO:0140662]; isomerase activity [GO:0016853]; unfolded protein binding [GO:0051082]	5532.08	7154.89	6070.45	3698.67	6146.9	5457.19	4454.61	3793.25	5191.49	2744.63	2858.88	4168.95	4245.99	2196.35	5037.3
A0A1Y0XUV2	B	Acetobacter pasteurianus subsp. pasteurianus	rplF S1001342_00289	cytoplasmic translation [GO:0002181]	cytosolic large ribosomal subunit [GO:0022625]	rRNA binding [GO:0019843]; structural constituent of ribosome [GO:0003735]	5532.08	2745.48	2808.72	2684.52	4286.65	3746.73	2867.33	4267.41	2711.97	2897.11	2359.71	2704.18	882.718		2088.64
A0A318R3S4	B	Komagataeibacter oboediens	CFR80_13350	proteolysis [GO:0006508]		metal ion binding [GO:0046872]; peptidase activity [GO:0008233]	5532.08	7903.66		4175.92	7036.58	9774.07	4147.39	6773.67	6043.82	8132.23	1724.4	6197.08	3910.78	4905.17	5037.3
A0A0K0KE00	B	Acetobacter orleanensis	groEL	protein refolding [GO:0042026]		ATP binding [GO:0005524]; ATP-dependent protein folding chaperone [GO:0140662]; isomerase activity [GO:0016853]	5442.86	5574.16	5798.64	8351.84	5985.14	6678.95	5632.26	7451.04	5268.97	6607.44	4991.7	5239.35	4692.93	5417.65	5651.6	3492.4
A0A0M0EH60	B	Komagataeibacter europaeus (Gluconacetobacter europaeus)	ndh1 KOEU_18070	aerobic electron transport chain [GO:0019646]		NAD(P)H dehydrogenase (quinone) activity [GO:0003955]	5442.86	5407.77	8244.94	7755.28	7198.34	5864.44	6656.31	6705.93	5268.97	4574.38	4537.9	4225.28	2346.47	4978.38	2702.94
A0A0M0EIH7	B	Komagataeibacter europaeus (Gluconacetobacter europaeus)	sufB KOEU_16970	iron-sulfur cluster assembly [GO:0016226]			5442.86	9983.57	9966.41	7158.72	7764.5	6841.85	11264.5	10160.5	4339.16	8640.5	6353.07	4732.32	1787.78	4392.69	3808.69
A0A0D6PXE4	B	Komagataeibacter europaeus NBRC 3261	pqqE Geu3261_0035_055	pyrroloquinoline quinone biosynthetic process [GO:0018189]		4 iron, 4 sulfur cluster binding [GO:0051539]; cyclase activity [GO:0009975]; iron ion binding [GO:0005506]; oxidoreductase activity [GO:0016491]; S-adenosyl-L-methionine binding [GO:1904047]	5353.63	8319.64	6795.28	12527.8	7440.98	8959.57	19456.9	9483.14	7671.01	28462.8	14975.1	7323.82		10249.6	4914.44	3358.08
A0A0D6Q3N8	B	Komagataeibacter europaeus NBRC 3261	Geu3261_0169_015				5353.63		6885.88	5965.6	9705.63	10588.6	8704.4	6502.72	7361.07	6099.18	10891	6197.08		5490.86	4422.99
A0A0M0EK29	B	Komagataeibacter europaeus (Gluconacetobacter europaeus)	rho KOEU_08690	DNA-templated transcription termination [GO:0006353]	cytosol [GO:0005829]	ATP binding [GO:0005524]; ATP-dependent activity, acting on RNA [GO:0008186]; helicase activity [GO:0004386]; hydrolase activity [GO:0016787]; RNA binding [GO:0003723]	5353.63	5158.18	5889.24	3519.7	5338.09	3746.73	3737.77	3996.46	929.819	2033.06	1815.16	1971.8	2011.26	1098.17	3071.52
A0A1D8QU10	B	Acetobacter ascendens	rpoC A4S02_02575 S101447_00307	DNA-templated transcription [GO:0006351]	DNA-directed RNA polymerase complex [GO:0000428]	DNA binding [GO:0003677]; DNA-directed RNA polymerase activity [GO:0003899]; magnesium ion binding [GO:0000287]; zinc ion binding [GO:0008270]	5353.63	5574.16	4802	3698.67	5904.26	6027.34	4301	4673.83	3176.88	6099.18	4537.9	5183.01	4134.25	2123.13	3194.38	2820.78
A0A0M0EIY0	B	Komagataeibacter europaeus (Gluconacetobacter europaeus)	KOEU_10550	amino acid metabolic process [GO:0006520]		L-aspartate:2-oxoglutarate aminotransferase activity [GO:0004069]; pyridoxal phosphate binding [GO:0030170]	5264.4	3411.05	4258.38	4354.89	3882.25	3909.63	4454.61	4944.78	4029.22	7115.71	5445.49	4337.96	3240.36	3880.21	3317.24	5372.92
A0A0M0EL01	B	Komagataeibacter europaeus (Gluconacetobacter europaeus)	pgl2 KOEU_06260	glucose metabolic process [GO:0006006]	cytosol [GO:0005829]	6-phosphogluconolactonase activity [GO:0017057]	5264.4	1913.52	2989.92	5548.01	7198.34	2524.97	4864.23	4267.41	10073	8640.5	2178.19	6760.45	3687.3	4319.48	3194.38	3761.05
A0A0N1N5X2	B	Komagataeibacter intermedius AF2	GLUCOINTEAF2_0200497				5264.4	1081.55	3986.56	7158.72	6551.3	1954.81	3840.18	2573.99	2634.49	3659.51	1497.51	2647.84	3240.36	732.115	3562.97
A0A0M0EJA1	B	Komagataeibacter europaeus (Gluconacetobacter europaeus)	cocE KOEU_11750			dipeptidyl-peptidase activity [GO:0008239]	5175.17	5074.98	5164.41	5369.04	4852.81	5538.64	6144.28	6434.99	1627.18	7115.71	4401.77	3718.25	2346.47	4539.11	3808.69
A0A0M0EKY0	B	Komagataeibacter europaeus (Gluconacetobacter europaeus)	dapA KOEU_06000	diaminopimelate biosynthetic process [GO:0019877]; lysine biosynthetic process via diaminopimelate [GO:0009089]	cytosol [GO:0005829]	4-hydroxy-tetrahydrodipicolinate synthase activity [GO:0008840]	5175.17	4492.61	6251.66	7158.72	9705.63	6923.3	4864.23	6299.51	4726.58	5082.65	2450.47	4281.62	2234.73	3294.52	2948.66	980.558
A0A318QN15	B	Komagataeibacter oboediens	CFR80_14565	regulation of DNA-templated transcription [GO:0006355]			5175.17	6822.11	6251.66	6562.16	6793.94	7574.91	4044.99	4673.83	4029.22	10165.3	3811.84	7323.82			3685.83	1611.88
A0A4Y3M923	B	Gluconobacter roseus NBRC 3990	tsf GRO01_13470		cytoplasm [GO:0005737]	translation elongation factor activity [GO:0003746]	5175.17	12479.5	9060.37		14558.4	13032.1
A0A0M0EGA9	B	Komagataeibacter europaeus (Gluconacetobacter europaeus)	mlaC KOEU_22130				5085.95	7487.68	7248.3	7158.72	6632.18	7819.26	8192.38	9483.14	6121.31	9657.03	8168.23	4901.33	3463.83	5124.81	3440.11	1880.52
A0A0M0EIX9	B	Komagataeibacter europaeus (Gluconacetobacter europaeus)	nrdB1 KOEU_10670	deoxyribonucleotide biosynthetic process [GO:0009263]		metal ion binding [GO:0046872]; ribonucleoside-diphosphate reductase activity, thioredoxin disulfide as acceptor [GO:0004748]	5085.95	3078.27	3442.94	6562.16	6793.94	4887.04	3430.56	5215.73	6586.22	7115.71	2631.98	4675.98	3352.09	5710.5	4177.27
A0A0N1N4W0	B	Komagataeibacter intermedius AF2	GLUCOINTEAF2_0202260				5085.95	3078.27	1540.26	4593.51	4529.29	3176.57	2406.51	3251.36	4804.06	2897.11	952.96	2873.19	1564.31	2562.4	3194.38
A0A318PKQ3	B	Komagataeibacter xylinus (Gluconacetobacter xylinus)	vapC CFR75_12390			hydrolase activity [GO:0016787]; magnesium ion binding [GO:0000287]; RNA nuclease activity [GO:0004540]; toxin activity [GO:0090729]	5085.95	2495.89	2083.89	2565.21	3882.25	3746.73	1996.89	3251.36	3331.85	1982.23	1951.3	2535.17
F1YU19	B	Acetobacter pomorum DM001	moaB APO_1318	Mo-molybdopterin cofactor biosynthetic process [GO:0006777]	cytosol [GO:0005829]		5085.95		1540.26	4653.17		2606.42	2099.3
A0A0P0HYC5	B	Acetobacter sp. LMG 1506	groEL	protein refolding [GO:0042026]		ATP binding [GO:0005524]; ATP-dependent protein folding chaperone [GO:0140662]; isomerase activity [GO:0016853]	4996.72	8070.05	5889.24	5905.94	6874.82	5945.89	4454.61	5689.88	4184.19	2236.36	1860.54	3830.92	1899.52	2342.77	2334.36
A0A1Y0V9A2	B	Acetobacter ascendens	yahK S101447_02311			alcohol dehydrogenase (NADP+) activity [GO:0008106]; zinc ion binding [GO:0008270]	4996.72	4659	3080.53	3340.74	3316.09	2687.87	2713.73	3860.99	3176.88	2693.8	2949.64	2591.51	2234.73	2415.98	3562.97	2014.85
A0A2S3VYN4	B	Novacetimonas maltaceti	KMAL_26370			peptidyl-prolyl cis-trans isomerase activity [GO:0003755]	4996.72	13311.4		5905.94	8088.02	10588.6	7168.33	4877.04	14722.1	6099.18		6197.08
A0A0D6Q330	B	Komagataeibacter europaeus NBRC 3261	Geu3261_0274_005				4907.49	3411.05	3261.73	2028.3		3502.38	3328.15	4741.57	2866.94	2795.46	1270.61	1802.79
A0A0M0EK13	B	Komagataeibacter europaeus (Gluconacetobacter europaeus)	csbC KOEU_08830		plasma membrane [GO:0005886]	transmembrane transporter activity [GO:0022857]	4907.49	9151.6	5526.83	7158.72	8896.82	6923.3	3635.37	5622.15	5423.94	3608.68	3675.7	3718.25	1787.78	5856.92	3562.97	2283.49
A0A0M0EHK4	B	Komagataeibacter europaeus (Gluconacetobacter europaeus)	mexA KOEU_19950	response to antibiotic [GO:0046677]	plasma membrane [GO:0005886]	transmembrane transporter activity [GO:0022857]	4818.27	5990.14	7791.92	4295.23	5742.5	7086.2	6656.31	5960.83	2557	7115.71	5899.28	4281.62	3575.57	4319.48	3440.11
A0A0M0EKD4	B	Komagataeibacter europaeus (Gluconacetobacter europaeus)	hyuC1 KOEU_09880			hydrolase activity, acting on carbon-nitrogen (but not peptide) bonds, in linear amidines [GO:0016813]; metal ion binding [GO:0046872]	4818.27	7154.89	4258.38	5965.6	6713.06	5212.84	3891.38	4606.09	6741.19	3608.68	2949.64	4675.98	3575.57	3880.21	2702.94	2014.85
A0A0M0EKE1	B	Komagataeibacter europaeus (Gluconacetobacter europaeus)	arcA KOEU_09870	L-arginine deiminase pathway [GO:0019546]		arginine deiminase activity [GO:0016990]	4818.27	4575.8	4892.6	5965.6	5095.45	1873.36	3840.18	4267.41	7361.07	4421.9	1633.65	3887.26		1757.08	2088.64
A0A0M0EMR9	B	Komagataeibacter europaeus (Gluconacetobacter europaeus)	pyrD KOEU_02090	'de novo' pyrimidine nucleobase biosynthetic process [GO:0006207]; 'de novo' UMP biosynthetic process [GO:0044205]	cytoplasm [GO:0005737]; membrane [GO:0016020]	dihydroorotate dehydrogenase (quinone) activity [GO:0106430]	4818.27	11647.5	7248.3	8351.84	7602.74	14661.1	9216.43	10160.5	5888.85	3964.46	3947.98	6760.45	5139.88	6442.61	5897.32	4164.01
A0A5R9J9Q7	B	Lichenicoccus roseus	FE263_09590	proteolysis [GO:0006508]	periplasmic space [GO:0042597]	serine-type endopeptidase activity [GO:0004252]	4818.27	7154.89	5526.83	5965.6	4205.77	4724.14	6144.28	3183.62	3486.82	5082.65	2768.12
A0A0D6Q0P1	B	Komagataeibacter europaeus NBRC 3261	Geu3261_0117_002				4729.04	5823.75	4892.6	6562.16	4367.53	6027.34	5632.26	6028.57	4804.06	5031.82		2366.16	1676.05	3733.79	2334.36
A0A0D6Q2B5	B	Komagataeibacter europaeus NBRC 3261	Geu3261_0214_005				4729.04	7154.89	6070.45	5965.6	6874.82	5131.39	5632.26	5012.52	4804.06	6607.44	4537.9	2309.82	1676.05	3587.36	970.601	349.24
A0A0M0EM83	B	Komagataeibacter europaeus (Gluconacetobacter europaeus)	hslV KOEU_03830	proteolysis involved in protein catabolic process [GO:0051603]	HslUV protease complex [GO:0009376]; proteasome core complex [GO:0005839]	threonine-type endopeptidase activity [GO:0004298]	4729.04	5740.55	5798.64	5726.98	4124.89	7004.75	4710.62	7451.04	3409.34	4523.56	2677.36	4450.63	3240.36	2635.61	3562.97
A0A371Z099	B	Komagataeibacter melaceti	proC DY926_09080	L-proline biosynthetic process [GO:0055129]	cytoplasm [GO:0005737]	pyrroline-5-carboxylate reductase activity [GO:0004735]	4729.04	6655.71	11778.5	6562.16	7602.74	7982.16	3532.96	6299.51	2092.09	2490.5	1860.54	2535.17	3016.88	2928.46	3440.11
A0A0M0EIU7	B	Komagataeibacter europaeus (Gluconacetobacter europaeus)	KOEU_10360	nucleoside phosphate metabolic process [GO:0006753]; ribose phosphate metabolic process [GO:0019693]		ADP-glucose pyrophosphohydrolase activity [GO:0080042]; ADP-ribose pyrophosphohydrolase activity [GO:0080041]	4639.81	4991.78	4439.58	8351.84	4691.05	4642.68	7168.33	7451.04	7283.58	13214.9	7714.44	8450.57	5810.3	5783.71	4300.13	2686.46
A0A0D6PY00	B	Komagataeibacter europaeus NBRC 3261	Geu3261_0035_007		membrane [GO:0016020]	oxidoreductase activity [GO:0016491]	4550.58	4991.78	13590.6	11931.2	5742.5	8145.06	4761.82	9483.14	6353.76	2998.76		3830.92	2905.15	3221.31	1597.19
A0A0M0EIZ4	B	Komagataeibacter europaeus (Gluconacetobacter europaeus)	KOEU_10700	fatty acid metabolic process [GO:0006631]		FAD binding [GO:0071949]; oleate hydratase activity [GO:0050151]	4550.58	4492.61	6614.07	9544.96	7117.46	6516.05	3737.77	5012.52	6973.64	4421.9	2631.98	4394.29	2681.68	5930.13	3685.83
A0A2S6N4N8	B	Rhodopila globiformis (Rhodopseudomonas globiformis)	CCS01_21155	homocysteine metabolic process [GO:0050667]; methylation [GO:0032259]; tetrahydrofolate metabolic process [GO:0046653]	cytosol [GO:0005829]	cobalamin binding [GO:0031419]; methionine synthase activity [GO:0008705]; zinc ion binding [GO:0008270]	4550.58	3910.23	3261.73	2624.86	1213.2	3746.73	1894.49	4131.94	2479.52	1829.75	952.96	1690.11	1452.57	2269.56	1965.77	698.48
A0A318R3Q4	B	Komagataeibacter oboediens	ispG gcpE CFR80_04925 HNO79_06330	isopentenyl diphosphate biosynthetic process, methylerythritol 4-phosphate pathway [GO:0019288]; terpenoid biosynthetic process [GO:0016114]		4 iron, 4 sulfur cluster binding [GO:0051539]; 4-hydroxy-3-methylbut-2-en-1-yl diphosphate synthase activity (ferredoxin) [GO:0046429]; 4-hydroxy-3-methylbut-2-enyl-diphosphate synthase activity (flavodoxin) [GO:0141197]; iron ion binding [GO:0005506]	4550.58		4892.6	3161.77	4124.89	3420.93		3860.99		2693.8	998.339
A0A0M0EH05	B	Komagataeibacter europaeus (Gluconacetobacter europaeus)	KOEU_23010	monoatomic ion transport [GO:0006811]	cell outer membrane [GO:0009279]; pore complex [GO:0046930]	polysaccharide transmembrane transporter activity [GO:0015159]; porin activity [GO:0015288]	4461.36	6489.32	5889.24	5965.6	5904.26	5782.99	4044.99	5689.88	6431.25	4523.56	2087.44	3042.2	681.593	4173.06	1965.77	1880.52
A0A0M0ENF5	B	Komagataeibacter europaeus (Gluconacetobacter europaeus)	ffh KOEU_04140	SRP-dependent cotranslational protein targeting to membrane [GO:0006614]	plasma membrane [GO:0005886]; signal recognition particle [GO:0048500]	7S RNA binding [GO:0008312]; GTP binding [GO:0005525]; GTPase activity [GO:0003924]	4461.36	6156.53	4711.39	4772.48	11323.2	6760.4	4352.2	6502.72	5114	4980.99	2677.36	3605.57		6515.82	3562.97
A0A0N1FEV6	B	Komagataeibacter intermedius AF2	GLUCOINTEAF2_0200044	chromosome condensation [GO:0030261]		DNA binding [GO:0003677]; structural constituent of chromatin [GO:0030527]	4461.36	3827.03	4983.21	5011.1	4044.01	3665.28	6144.28	3657.78	4106.7	6099.18	6353.07	2873.19		2123.13	2948.66	1611.88
A0A0M0EIF9	B	Komagataeibacter europaeus (Gluconacetobacter europaeus)	glnD KOEU_13610	regulation of nitrogen utilization [GO:0006808]		[protein-PII] uridylyltransferase activity [GO:0008773]; phosphoric diester hydrolase activity [GO:0008081]	4372.13	7154.89	5345.62	5786.63	6146.9	7982.16	4659.42	5486.67	7283.58	5590.91	1769.78	5014	2793.41	3660.58	4054.41
A0A1S8GR10	B	Bombella intestini	groES groS AL01_00435		cytoplasm [GO:0005737]	ATP binding [GO:0005524]; metal ion binding [GO:0046872]; protein folding chaperone [GO:0044183]; protein-folding chaperone binding [GO:0051087]; unfolded protein binding [GO:0051082]	4372.13	6239.73	7520.11	4891.79	5257.21	3583.83	5120.24	6028.57	3409.34	4320.25	4991.7	4844.99	4245.99	4173.06	4177.27	3223.75
A0A4Y3TRS6	B	Acetobacter peroxydans	ettA APE01nite_15280	negative regulation of translational elongation [GO:0045900]; translation [GO:0006412]	cytoplasm [GO:0005737]	ATP binding [GO:0005524]; ATP hydrolysis activity [GO:0016887]; ribosome binding [GO:0043022]; rRNA binding [GO:0019843]; tRNA binding [GO:0000049]	4372.13	4409.41	5979.85	4175.92	4124.89	3502.38	3635.37	4606.09	1859.64	2236.36	2995.02
A0A839UYC0	B	Endobacter medicaginis	gyrB FHR90_002694 HUK83_01945	DNA topological change [GO:0006265]; DNA-templated DNA replication [GO:0006261]	chromosome [GO:0005694]; cytoplasm [GO:0005737]	ATP binding [GO:0005524]; DNA binding [GO:0003677]; DNA topoisomerase type II (double strand cut, ATP-hydrolyzing) activity [GO:0003918]; metal ion binding [GO:0046872]	4372.13	3660.64	4983.21	4414.54	4771.93	3909.63	1792.08	3183.62	3409.34	2947.94	2268.95	3830.92	5028.14	1391.02		2552.14
A0A0M0EFZ9	B	Komagataeibacter europaeus (Gluconacetobacter europaeus)	KOEU_22610				4282.9	5241.37	5798.64	5488.35	4205.77	6271.7	4044.99	5757.62	5036.52	4421.9	1724.4	1577.44	2011.26	4099.84	1842.91
A0A0M0EIP7	B	Komagataeibacter europaeus (Gluconacetobacter europaeus)	gppA2 KOEU_14170			guanosine-5'-triphosphate,3'-diphosphate diphosphatase activity [GO:0008894]	4282.9	4492.61	4258.38	5965.6	4448.41	4724.14	4249.8	4538.36	3176.88	4828.51	2631.98	2253.48	972.107	2196.35	4791.58
A0A0U5F516	B	Acetobacter ghanensis	rpsN AGA_1401 GOB80_01910	translation [GO:0006412]	cytoplasm [GO:0005737]; small ribosomal subunit [GO:0015935]	rRNA binding [GO:0019843]; structural constituent of ribosome [GO:0003735]	4282.9	4076.62	4167.77	4533.86	4610.17	5375.74	7680.36	8805.77	5191.49	8132.23	10437.2	5577.37	2346.47	3880.21	4914.44	5775.89
A0A401XAC6	B	Acetobacter pasteurianus	grpE				4282.9	4409.41	4892.6	4354.89	4771.93	2036.27	5120.24	4470.62		3710.33	3630.32	2253.48
A0A4P5P437	B	Komagataeibacter diospyri	MSKU9_1923	proteolysis [GO:0006508]		metallodipeptidase activity [GO:0070573]	4282.9		3261.73			2932.22	4761.82	5893.09
A0A0M0EL12	B	Komagataeibacter europaeus (Gluconacetobacter europaeus)	prfA KOEU_06330		cytosol [GO:0005829]	translation release factor activity, codon specific [GO:0016149]	4193.68	2662.29		2386.24	541.897	2769.32	2457.71	812.84	3021.91	660.744	1043.72	1464.76
A0A1A0D9K8	B	Acetobacter pasteurianus (Acetobacter turbidans)	SRCM100623_02076			glutathione hydrolase activity [GO:0036374]; leukotriene C4 gamma-glutamyl transferase activity [GO:0103068]	4193.68	4742.2	2536.9	3400.39	4771.93	4316.88	2099.3	3590.04	3021.91	2541.32	2359.71	3098.54	1340.84	2782.04	2457.22	1477.55
A0A2V4QZT8	B	Komagataeibacter swingsii	aspS CFR76_05965	aspartyl-tRNA aminoacylation [GO:0006422]	cytoplasm [GO:0005737]	aspartate-tRNA ligase activity [GO:0004815]; aspartate-tRNA(Asn) ligase activity [GO:0050560]; ATP binding [GO:0005524]; nucleic acid binding [GO:0003676]	4193.68	3411.05	4711.39	3161.77	3639.61	2769.32	3686.57	3996.46	5114	5590.91	3993.36	5126.68		3221.31	2948.66
A0A0M0EF57	B	Komagataeibacter europaeus (Gluconacetobacter europaeus)	purQ KOEU_26070	'de novo' IMP biosynthetic process [GO:0006189]	cytoplasm [GO:0005737]	ATP binding [GO:0005524]; glutaminase activity [GO:0004359]; phosphoribosylformylglycinamidine synthase activity [GO:0004642]	4104.45	9151.6	3533.55	7755.28	8896.82	5294.29	2048.09	5283.46	6121.31	3862.81	1633.65	4619.64	2793.41	3367.73	3194.38
A0A2V4RI60	B	Komagataeibacter swingsii	sucD CFR76_09490 HUK81_08915	tricarboxylic acid cycle [GO:0006099]	succinate-CoA ligase complex (ADP-forming) [GO:0009361]	nucleotide binding [GO:0000166]; succinate-CoA ligase (ADP-forming) activity [GO:0004775]; succinate-CoA ligase (GDP-forming) activity [GO:0004776]	4104.45	3743.84	5979.85	3579.36	4933.69	4316.88	4096.19	2844.94	2634.49	2642.98	2949.64	2028.14	1787.78	2269.56	1351.47
A0A0M0EJB5	B	Komagataeibacter europaeus (Gluconacetobacter europaeus)	frr KOEU_13080	cytoplasmic translational termination [GO:0002184]	cytosol [GO:0005829]	ribosomal large subunit binding [GO:0043023]	4015.22	6905.3	16308.7	3937.3	4610.17	8145.06	17920.8	10160.5	3564.31	6099.18	9075.81	7323.82	3799.04	4539.11	2088.64	7522.09
A0A181C8G1	B	Komagataeibacter rhaeticus	GWK63_03950		membrane [GO:0016020]; outer membrane-bounded periplasmic space [GO:0030288]	calcium ion binding [GO:0005509]; electron transfer activity [GO:0009055]; heme binding [GO:0020037]; oxidoreductase activity, acting on CH-OH group of donors [GO:0016614]	4015.22	5074.98	3624.15	7755.28	7198.34	6678.95	6144.28	8128.4	6276.28	4320.25	3448.81	6760.45	4134.25	5930.13	4668.71	3492.4
A0A1A0DF57	B	Acetobacter pasteurianus (Acetobacter turbidans)	atpH SRCM100623_00891		plasma membrane [GO:0005886]; proton-transporting ATP synthase complex [GO:0045259]	proton-transporting ATP synthase activity, rotational mechanism [GO:0046933]	4015.22	2412.7	3895.96	2863.49	4044.01	2769.32	1536.07	3996.46	4184.19	3252.89	3721.08
A0A1D8QU17	B	Acetobacter ascendens	tuf A4S02_02590 S101447_00304		cytosol [GO:0005829]	GTP binding [GO:0005525]; GTPase activity [GO:0003924]; magnesium ion binding [GO:0000287]; translation elongation factor activity [GO:0003746]	4015.22	7903.66	9966.41	6562.16	7440.98	6434.6	4352.2	3183.62	3719.28	2338.02	3358.05	4450.63	4357.72	2855.25	3071.52	953.694
A0A1U9RJ39	B	Komagataeibacter nataicola	rpsH				4015.22	7986.86	7157.69	5428.7	8896.82	6597.5	3174.55	1219.26	3331.85	2388.84	2223.57	5239.35	3463.83	4246.27	2825.8	1611.88
A0A0M0EJ14	B	Komagataeibacter europaeus (Gluconacetobacter europaeus)	apt2 KOEU_11070			adenine phosphoribosyltransferase activity [GO:0003999]	3925.99	10815.5	7882.52	5726.98	6874.82	11403.1	7680.36	6434.99	8523.34	6607.44	2631.98	5633.71	4469.46	10249.6	5528.74	2014.85
A0A0M0EM30	B	Komagataeibacter europaeus (Gluconacetobacter europaeus)	tdcB KOEU_03280	isoleucine biosynthetic process [GO:0009097]; L-serine catabolic process [GO:0006565]; L-threonine catabolic process [GO:0006567]		L-serine ammonia-lyase activity [GO:0003941]; threonine deaminase activity [GO:0004794]	3925.99	4159.82	5164.41	4354.89	6470.42	4968.49	3532.96	4538.36	6818.67	4980.99	2904.26	6197.08	3463.83	5930.13	4177.27	3089.43
A0A2V4QYZ1	B	Komagataeibacter swingsii	cobM CFR76_13655	cobalamin biosynthetic process [GO:0009236]; methylation [GO:0032259]		precorrin-4 C11-methyltransferase activity [GO:0046026]	3925.99	4159.82	9966.41	6562.16	5338.09	5945.89	7680.36	8805.77	3099.4	7115.71	5445.49		3687.3	3148.09	4300.13	2149.17
A0A0M0EEJ9	B	Komagataeibacter europaeus (Gluconacetobacter europaeus)	araB1 KOEU_31440	L-ascorbic acid biosynthetic process [GO:0019853]		calcium ion binding [GO:0005509]; gluconolactonase activity [GO:0004341]; L-arabinonolactonase activity [GO:0050021]	3836.77	5324.57	9966.41	15510.6	7117.46	6841.85	4454.61	5147.99	9298.19	4066.12	1815.16	4957.67	3128.62	2049.92	5774.46	2149.17
A0A0M0EF58	B	Komagataeibacter europaeus (Gluconacetobacter europaeus)	trpD KOEU_25880	L-tryptophan biosynthetic process [GO:0000162]	cytosol [GO:0005829]	anthranilate phosphoribosyltransferase activity [GO:0004048]; magnesium ion binding [GO:0000287]	3836.77	4659	5255.02	7158.72	6632.18	6760.4	6656.31	5757.62	10847.9	5590.91	1996.68	5183.01	2234.73	8053.27	3071.52
A0A0M0ELV3	B	Komagataeibacter europaeus (Gluconacetobacter europaeus)	KOEU_02430				3836.77	4159.82	2265.09		4286.65	2606.42	2969.74	2844.94	2866.94	3252.89	1588.27	1633.78
A0A0N1N6R3	B	Komagataeibacter intermedius AF2	proC GLUCOINTEAF2_0202256	L-proline biosynthetic process [GO:0055129]	cytoplasm [GO:0005737]	pyrroline-5-carboxylate reductase activity [GO:0004735]	3836.77	26622.9	7882.52	38179.8	9705.63	63531.5	34817.6	44028.8	3719.28	27954.6	23597.1	36619.1	23464.7	8053.27	5774.46
A0A0U5EY82	B	Acetobacter senegalensis	metH ASN_1143	homocysteine metabolic process [GO:0050667]; methylation [GO:0032259]; tetrahydrofolate metabolic process [GO:0046653]	cytosol [GO:0005829]	cobalamin binding [GO:0031419]; methionine synthase activity [GO:0008705]; zinc ion binding [GO:0008270]	3836.77	9983.57	7157.69	17300.2	8896.82	9774.07	12800.6	7451.04	3099.4	7115.71	7260.65	6197.08		3074.88		2149.17
A0A0M0EKZ9	B	Komagataeibacter europaeus (Gluconacetobacter europaeus)	gtaB KOEU_06170	UDP-alpha-D-glucose metabolic process [GO:0006011]		UTP:glucose-1-phosphate uridylyltransferase activity [GO:0003983]	3747.54	3411.05	4077.17	5965.6	3882.25	4642.68	5120.24	3115.89	4416.64	3913.64	2995.02	1746.45	1061.5	2782.04	1228.61
A0A1D8QTG6	B	Acetobacter ascendens	dapD A4S02_01360	diaminopimelate biosynthetic process [GO:0019877]; lysine biosynthetic process via diaminopimelate [GO:0009089]	cytoplasm [GO:0005737]	2,3,4,5-tetrahydropyridine-2,6-dicarboxylate N-succinyltransferase activity [GO:0008666]; nucleotidyltransferase activity [GO:0016779]	3747.54	4159.82	4983.21	3937.3	4286.65	4072.53	3840.18	4944.78	2324.55	2897.11	4129.49	3943.6
A0A0D6Q3C9	B	Komagataeibacter europaeus NBRC 3261	hutU Geu3261_0345_003	L-histidine catabolic process to glutamate and formamide [GO:0019556]; L-histidine catabolic process to glutamate and formate [GO:0019557]	cytoplasm [GO:0005737]	urocanate hydratase activity [GO:0016153]	3658.31	3411.05				3013.67		5080.25		3608.68	3312.67	1126.74
A0A1L7AF15	B	Roseomonas gilardii	RGI145_09900 RQ831_18765	cell redox homeostasis [GO:0045454]; cellular response to stress [GO:0033554]; hydrogen peroxide catabolic process [GO:0042744]; response to oxidative stress [GO:0006979]	cytosol [GO:0005829]	NADH-dependent peroxiredoxin activity [GO:0102039]; thioredoxin peroxidase activity [GO:0008379]	3658.31	4326.21	2355.7	4533.86	6227.78	4235.43	4505.81	5080.25	3176.88	3202.07		3718.25		3294.52	3194.38
A0A1U9RNU8	B	Komagataeibacter nataicola					3658.31	5574.16	5073.81	8351.84	7198.34	6027.34	6656.31	4402.88	5423.94	6099.18		6197.08	4022.51	3733.79	3440.11
A0A0D6PYF2	B	Komagataeibacter europaeus NBRC 3261	rpsB Geu3261_0052_049	translation [GO:0006412]	cytosolic small ribosomal subunit [GO:0022627]	structural constituent of ribosome [GO:0003735]	3569.09			3758.33	1374.96		4096.19	1557.94	2711.97	6099.18	2405.09
A0A0D6Q0D0	B	Komagataeibacter europaeus NBRC 3261	Geu3261_0137_009				3569.09	6239.73	7248.3	6562.16	7602.74	8959.57	6656.31	8128.4	7051.13	9148.76	6353.07	3943.6	2681.68	6003.34	3808.69	1114.88
A0A0M0EEP6	B	Komagataeibacter europaeus (Gluconacetobacter europaeus)	ihfB KOEU_27360	DNA recombination [GO:0006310]; regulation of DNA-templated transcription [GO:0006355]; regulation of translation [GO:0006417]	chromosome [GO:0005694]; cytosol [GO:0005829]	DNA binding [GO:0003677]; structural constituent of chromatin [GO:0030527]	3569.09			3102.11	3396.97	3502.38	1587.27		2944.43			1295.75
A0A1Q6T3Y6	B	Acetobacter sp. 46_36	rpoC				3569.09	6406.12	1540.26	2684.52	4771.93	3420.93	3584.17	3115.89	3796.76	2744.63	2949.64	3098.54	2346.47	1683.86	3194.38	3358.08
A0A370FYH3	B	Gluconacetobacter liquefaciens (Acetobacter liquefaciens)	C7453_10921			ATP binding [GO:0005524]; ATP hydrolysis activity [GO:0016887]	3569.09	2911.87	3261.73		2992.57	3258.02	2099.3	2709.47	3641.79	3100.41	2178.19	1521.1	1676.05		2580.08	1746.2
A0A0D6PYN9	B	Komagataeibacter europaeus NBRC 3261	cysQ Geu3261_0037_111	3'-phosphoadenosine 5'-phosphosulfate metabolic process [GO:0050427]; phosphatidylinositol phosphate biosynthetic process [GO:0046854]; sulfate assimilation [GO:0000103]	plasma membrane [GO:0005886]	3'(2'),5'-bisphosphate nucleotidase activity [GO:0008441]; magnesium ion binding [GO:0000287]	3479.86	3660.64	5798.64	3102.11	5499.85	3583.83	2560.12	3793.25	3176.88	2846.28	5445.49	1464.76
A0A0D6Q1K2	B	Komagataeibacter europaeus NBRC 3261	nusG Geu3261_0155_001	DNA-templated transcription elongation [GO:0006354]; DNA-templated transcription termination [GO:0006353]; regulation of DNA-templated transcription elongation [GO:0032784]; transcription antitermination [GO:0031564]	cytosol [GO:0005829]		3479.86	1331.14	2446.3	3281.08	2264.65	2769.32	2150.5	4538.36	689.616	3811.98	2631.98	1295.75		1464.23	1191.75
A0A0M0EHN3	B	Komagataeibacter europaeus (Gluconacetobacter europaeus)	mhqN KOEU_17370			oxidoreductase activity [GO:0016491]	3479.86	14975.4	8426.15	10738.1	14558.4	12217.6	20480.9	20321	8523.34	10165.3	12252.3	8450.57	10279.8	5344.44	10688.9	1611.88
A0A177GBX2	B	Acetobacter malorum	Amal_01142	ribosome disassembly [GO:0032790]		GTP binding [GO:0005525]; ribonucleoside triphosphate phosphatase activity [GO:0017111]; translation elongation factor activity [GO:0003746]	3479.86	2579.09	2899.32	4056.61	2911.69	2850.77	2304.11	2099.84	3719.28	2541.32	1134.48	2873.19		2562.4	1965.77
A0A1Y3G1S2	B	Acetobacter sp. DmW_043					3479.86	4659	3352.34	4056.61	4286.65	3013.67	1945.69	3251.36	1782.15	2287.19	1134.48	2929.53		1830.29	1965.77
A0A511XQ35	B	Acetobacter oeni	AOE01nite_32430	translation [GO:0006412]	cytosolic small ribosomal subunit [GO:0022627]	mRNA binding [GO:0003729]; structural constituent of ribosome [GO:0003735]	3479.86	2662.29		3639.02	2426.41	2362.07	3481.76	4606.09	2014.61	3710.33	3494.19	3718.25		1391.02	1965.77
A0A0M0EIE0	B	Komagataeibacter europaeus (Gluconacetobacter europaeus)	miaB KOEU_16610		cytosol [GO:0005829]	4 iron, 4 sulfur cluster binding [GO:0051539]; metal ion binding [GO:0046872]; tRNA-2-methylthio-N(6)-dimethylallyladenosine(37) synthase activity [GO:0035597]	3390.63	7820.46	6161.05	8351.84	5985.14	7737.81	6144.28	7451.04	2247.06	3811.98	2631.98	5126.68	2346.47	3733.79	2334.36	980.558
A0A2S6NMK2	B	Rhodopila globiformis (Rhodopseudomonas globiformis)	hflX CCS01_03680		cytoplasm [GO:0005737]	GTP binding [GO:0005525]; GTPase activity [GO:0003924]; metal ion binding [GO:0046872]; ribosome binding [GO:0043022]	3390.63	2329.5	2174.49	2505.55	2022.01	4805.59	3840.18	3386.83	4571.61	3964.46	1588.27	4056.27
A0A318PU67	B	Gluconacetobacter entanii	ahpC CFR72_10795 NO263_16585	cell redox homeostasis [GO:0045454]; cellular response to stress [GO:0033554]; hydrogen peroxide catabolic process [GO:0042744]; response to oxidative stress [GO:0006979]	cytosol [GO:0005829]	NADH-dependent peroxiredoxin activity [GO:0102039]; thioredoxin peroxidase activity [GO:0008379]	3390.63		2989.92	3161.77		1629.01	3942.58	3183.62	1937.12	4066.12	3176.53	2309.82		2635.61	1068.89
A0A0D6Q0C8	B	Komagataeibacter europaeus NBRC 3261	Geu3261_0121_010	cell redox homeostasis [GO:0045454]; cellular response to oxidative stress [GO:0034599]	cytoplasm [GO:0005737]	thioredoxin peroxidase activity [GO:0008379]	3301.4	13311.4	9966.41	14914	7683.62	13846.6	11776.5	7451.04	9298.19	23380.2	11798.6	7323.82	1676.05	3514.15	4422.99
A0A0N1N5J0	B	Komagataeibacter intermedius AF2	GLUCOINTEAF2_0201715	DNA repair [GO:0006281]	cytoplasm [GO:0005737]	ATP binding [GO:0005524]; ATP hydrolysis activity [GO:0016887]; DNA binding [GO:0003677]; nuclease activity [GO:0004518]; zinc ion binding [GO:0008270]	3301.4	5657.36	4892.6	9544.96	12132	8959.57	5632.26	2167.57	4261.67	5590.91	2450.47		4134.25	8053.27	3562.97
A0A149RIR6	B	Acetobacter malorum	rplT AD933_15025 AD951_09380 AD953_15650 Amal_02430 HK23_12065	ribosomal large subunit assembly [GO:0000027]; translation [GO:0006412]	ribonucleoprotein complex [GO:1990904]; ribosome [GO:0005840]	rRNA binding [GO:0019843]; structural constituent of ribosome [GO:0003735]	3301.4	4409.41	2989.92	3221.42	4771.93	4642.68	2816.13	4064.2	3254.37	3811.98	2586.61	4506.97		3367.73	2825.8	308.943
A0A318Q7Y2	B	Novacetimonas pomaceti	C3920_11255 CFR71_11825			oxidoreductase activity, acting on the CH-OH group of donors, NAD or NADP as acceptor [GO:0016616]	3301.4	3993.43	4439.58	5369.04	6470.42	7004.75	5120.24	1625.68	3486.82	4625.21	3312.67	4450.63	1452.57	6442.61	4545.85
G2I492	B	Komagataeibacter medellinensis (strain NBRC 3288 / BCRC 11682 / LMG 1693 / Kondo 51) (Gluconacetobacter medellinensis)	GLX_05270	glycerol catabolic process [GO:0019563]	cytosol [GO:0005829]	ATP binding [GO:0005524]; glycerone kinase activity [GO:0004371]	3301.4	1830.32			1374.96	1221.76	1638.48	1964.36		1677.27	1089.1
A0A0D6QC23	B	Komagataeibacter xylinus NBRC 13693	aroQ Gxy13693_050_020	amino acid biosynthetic process [GO:0008652]; aromatic amino acid family biosynthetic process [GO:0009073]; chorismate biosynthetic process [GO:0009423]; quinate catabolic process [GO:0019631]		3-dehydroquinate dehydratase activity [GO:0003855]	3212.18	7820.46	8969.77	8351.84	7764.5	5782.99	12288.6	8128.4	7748.49	12198.4	6806.86	3042.2	3799.04	3660.58	4422.99
A0A0M0EK63	B	Komagataeibacter europaeus (Gluconacetobacter europaeus)	ompW KOEU_09040	transmembrane transport [GO:0055085]	outer membrane [GO:0019867]		3212.18	3743.84	3442.94	2684.52	3316.09	895.957	3276.95	2438.52	3176.88	3202.07	2631.98	2704.18			1720.05	1611.88
A0A5M6IYA0	B	Rhodovastum atsumiense	rpoA F1189_10635	DNA-templated transcription [GO:0006351]	cytoplasm [GO:0005737]; DNA-directed RNA polymerase complex [GO:0000428]	DNA binding [GO:0003677]; DNA-directed RNA polymerase activity [GO:0003899]; protein dimerization activity [GO:0046983]	3212.18	2579.09	2989.92	2445.9	2022.01	2362.07	1792.08	3183.62	2324.55	1270.66	1497.51
A0A070A5Q9	B	Komagataeibacter rhaeticus AF8					3122.95		16308.7	16107.1		16290.1	13824.6	1964.36	8523.34	16772.7	6806.86	18027.9
A0A1U9RJ04	B	Komagataeibacter nataicola					3122.95	5740.55	3895.96	2207.27	3720.49	5538.64	3430.56	3454.57	4649.09	3049.59		3436.56	3463.83	6076.55	3317.24	859.668
A0A346DX60	B	Acetobacter pomorum					3122.95	3910.23	2989.92	2207.27	3154.33	3176.57	4659.42	2777.2	2014.61	3862.81	1452.13	1915.46	2122.99	4099.84	2948.66	1088.02
A0A318PI40	B	Komagataeibacter xylinus (Gluconacetobacter xylinus)	CFR75_14410			acyltransferase activity [GO:0016746]	3033.72	7321.28	5164.41	5070.76	5661.62	6190.25	5017.83	5283.46	1472.21	3405.37	3221.91	2929.53	2122.99	3221.31	5405.88
A0A0D6Q729	B	Komagataeibacter xylinus NBRC 13693	Gxy13693_010_077	regulation of nitrogen utilization [GO:0006808]	cytosol [GO:0005829]	ATP binding [GO:0005524]; enzyme regulator activity [GO:0030234]	2944.5	4908.59	3895.96	5607.66	7440.98	4398.33	4608.21	6231.78	4261.67	3862.81	1860.54	2591.51	2569.94	2196.35	3071.52	698.48
A0A1D8QVX2	B	Acetobacter ascendens	tig A4S02_06460	'de novo' cotranslational protein folding [GO:0051083]; cell division [GO:0051301]; protein transport [GO:0015031]; protein unfolding [GO:0043335]	cytoplasm [GO:0005737]	peptidyl-prolyl cis-trans isomerase activity [GO:0003755]; protein folding chaperone [GO:0044183]; ribosome binding [GO:0043022]	2944.5	3327.86	2355.7	3221.42	2183.77	3258.02	2048.09	3251.36	1704.67	2287.19	1270.61	2253.48		2049.92	1597.19
A0A0U5F8V6	B	Acetobacter ghanensis	hupB AGA_2050 GOB80_06030	chromosome condensation [GO:0030261]		DNA binding [GO:0003677]; structural constituent of chromatin [GO:0030527]	2855.27	5158.18	3714.75	3996.95	3396.97	4153.98	3379.36	3590.04	3176.88	3354.55	3857.22	3098.54	2346.47	2562.4	3071.52
A0A149SRY1	B	Gluconobacter thailandicus					2855.27	4326.21	4167.77	4712.82	2830.81	3828.18	1945.69	2709.47	1162.27	4066.12	1270.61	1352.09		1537.44	442.299
A0A1U9LBU5	B	Acetobacter persici	A0U91_01655			flavin adenine dinucleotide binding [GO:0050660]; monooxygenase activity [GO:0004497]	2855.27	2911.87	3261.73	1670.37	3154.33	2362.07	2252.9	4131.94	1162.27	1626.45	2314.33	1971.8		1317.81	2211.5	1746.2
A0A2Z5WGS3	B	Komagataeibacter europaeus (Gluconacetobacter europaeus)	metB metZ	'de novo' L-methionine biosynthetic process [GO:0071266]; homocysteine biosynthetic process [GO:0071268]; transsulfuration [GO:0019346]	cytoplasm [GO:0005737]	carbon-sulfur lyase activity [GO:0016846]; pyridoxal phosphate binding [GO:0030170]; transferase activity, transferring alkyl or aryl (other than methyl) groups [GO:0016765]	2855.27	5990.14	3261.73	1849.34	6389.54	11403.1	4249.8	3793.25	10073	3811.98	5899.28	4225.28	4245.99	8053.27	2211.5	1611.88
A0A0N0MHH3	B	Komagataeibacter intermedius AF2	rplW GLUCOINTEAF2_0200228	translation [GO:0006412]	ribonucleoprotein complex [GO:1990904]; ribosome [GO:0005840]	rRNA binding [GO:0019843]; structural constituent of ribosome [GO:0003735]	2766.04	5324.57	3805.36	3400.39	4367.53	5049.94	4659.42	5351.2	2944.43	3049.59	3312.67	3211.22	4022.51	4026.63	3808.69	2417.81
A0A371Z1S5	B	Komagataeibacter melaceti	DY926_06190	regulation of DNA-templated transcription [GO:0006355]	cytosol [GO:0005829]; protein-DNA complex [GO:0032993]	phosphorelay response regulator activity [GO:0000156]; transcription cis-regulatory region binding [GO:0000976]	2766.04	3161.46	2718.11	3102.11	2911.69	2199.17	2304.11	3048.15	2169.58	2541.32	1860.54	2366.16		2123.13	1965.77
A0A4V0WMG4	B	Komagataeibacter diospyri	MSKU9_1723				2766.04	2911.87	5345.62		3720.49	2769.32	1536.07		1782.15		1996.68
A0A318QDB1	B	Komagataeibacter sucrofermentans	CFR77_14625			acyltransferase activity [GO:0016746]	2676.81	2495.89	3080.53	4116.26	2749.93	3909.63	2764.93	5012.52	2557	1067.36	2586.61	3211.22
A0A318QLT8	B	Novacetimonas pomaceti	C3920_12295 CFR71_04910	proteolysis [GO:0006508]	periplasmic space [GO:0042597]	serine-type endopeptidase activity [GO:0004252]	2676.81	3244.66	3442.94	3221.42	3073.45	4724.14	3379.36	3590.04	2479.52	2592.15	2359.71	3718.25	2011.26	2342.77	2457.22
A0A4P5NPN4	B	Komagataeibacter diospyri	MSKU9_1741	regulation of DNA-templated transcription [GO:0006355]	cytosol [GO:0005829]; protein-DNA complex [GO:0032993]	phosphorelay response regulator activity [GO:0000156]; transcription cis-regulatory region binding [GO:0000976]	2676.81	5241.37	3171.13	5846.29	6146.9	3828.18	2201.7	4944.78	2944.43	1677.27		2028.14		1244.6	3194.38
A0A4P5NUH5	B	Komagataeibacter diospyri	MSKU9_1995				2676.81	2079.91		4712.82	3801.37	2117.72		3657.78
C7JFU5	B	Acetobacter pasteurianus (strain NBRC 105184 / IFO 3283-01)	APA01_09670				2676.81	415.982		1193.12			819.238	1287	1472.21	1575.62	3267.29
G6XLA4	B	Gluconobacter morbifer G707	GMO_25270	fatty acid metabolic process [GO:0006631]		FAD binding [GO:0071949]; oleate hydratase activity [GO:0050151]	2587.59	1830.32	2627.51		1455.84	1547.56	614.428	1693.42
A0A2V4RM02	B	Komagataeibacter swingsii	CFR76_06855				2498.36		1268.45	1551.06	2426.41	2850.77	2406.51			2592.15	1542.89
A0A4P5NQ53	B	Komagataeibacter diospyri	dksA MSKU9_1909	regulation of gene expression [GO:0010468]	cytoplasm [GO:0005737]	zinc ion binding [GO:0008270]	2498.36	1247.95	1812.07	1431.74	1455.84	895.957
A0A0K0TBU6	B	Acetobacter pasteurianus (Acetobacter turbidans)	rpsK SRCM100623_01367	translation [GO:0006412]	ribonucleoprotein complex [GO:1990904]; ribosome [GO:0005840]	rRNA binding [GO:0019843]; structural constituent of ribosome [GO:0003735]	2409.13			5786.63	7521.86	6108.8		6502.72	6198.79	3964.46	2541.23
A0A0M0EES4	B	Komagataeibacter europaeus (Gluconacetobacter europaeus)	ddlB ddl KOEU_27670	cell wall organization [GO:0071555]; peptidoglycan biosynthetic process [GO:0009252]; regulation of cell shape [GO:0008360]	cytoplasm [GO:0005737]	ATP binding [GO:0005524]; D-alanine-D-alanine ligase activity [GO:0008716]; metal ion binding [GO:0046872]	2409.13	7487.68	6070.45	6562.16	4448.41	7004.75	7168.33	5689.88	7283.58	5082.65	2268.95	3323.89	4245.99	7321.15	3317.24
A0A0M0ELT8	B	Komagataeibacter europaeus (Gluconacetobacter europaeus)	cmk KOEU_02280	pyrimidine nucleotide metabolic process [GO:0006220]	cytoplasm [GO:0005737]	ATP binding [GO:0005524]; CMP kinase activity [GO:0036430]; dCMP kinase activity [GO:0036431]	2409.13	1081.55	3895.96			2117.72	1587.27			1016.53	499.17	1126.74
A0A149R606	B	Acetobacter malorum					2409.13	3494.25	3261.73	4414.54	3720.49	2362.07	2969.74	3725.52	1472.21	3659.51	544.549	2197.15		1830.29	1032.03
A0A2S3W5L1	B	Novacetimonas maltaceti	guaB KMAL_00590	GMP biosynthetic process [GO:0006177]; GTP biosynthetic process [GO:0006183]		IMP dehydrogenase activity [GO:0003938]; metal ion binding [GO:0046872]; nucleotide binding [GO:0000166]	2409.13	557.416	2899.32	4056.61	2102.89	2117.72	1945.69	3454.57	2092.09			1464.76		1683.86	1597.19
A0A2V4RMD9	B	Komagataeibacter swingsii	cydC CFR76_08395	cell redox homeostasis [GO:0045454]; glutathione transmembrane transport [GO:0034775]	plasma membrane [GO:0005886]	ABC-type transporter activity [GO:0140359]; ATP binding [GO:0005524]; ATP hydrolysis activity [GO:0016887]; ATPase-coupled lipid transmembrane transporter activity [GO:0034040]	2409.13	4409.41	3533.55	3460.05	4852.81	4561.23	2201.7	2099.84	2944.43	1321.49	544.549	1408.43		1244.6	3071.52
A0A4Y3TRL2	B	Acetobacter peroxydans	citC APE01nite_02290	isocitrate metabolic process [GO:0006102]; tricarboxylic acid cycle [GO:0006099]		isocitrate dehydrogenase (NAD+) activity [GO:0004449]; magnesium ion binding [GO:0000287]; NAD binding [GO:0051287]	2409.13	3993.43	1268.45	1252.78	2669.05	2443.52	2099.3	812.84	2014.61	660.744
A0A0M0EJ62	B	Komagataeibacter europaeus (Gluconacetobacter europaeus)	ahpF KOEU_11390	response to reactive oxygen species [GO:0000302]	cytosol [GO:0005829]; protein-containing complex [GO:0032991]	flavin adenine dinucleotide binding [GO:0050660]; NAD binding [GO:0051287]; NADH-dependent peroxiredoxin activity [GO:0102039]; oxidoreductase activity, acting on a sulfur group of donors, NAD(P) as acceptor [GO:0016668]	2319.91	2495.89	3080.53	2207.27	4286.65	1629.01	3430.56	3251.36		6607.44	2359.71	1577.44		1757.08	1720.05
A0A0S3JPN4	B	Acetobacter pasteurianus (Acetobacter turbidans)	yqhD DB34_14520 SRCM100623_00399		cytosol [GO:0005829]	alcohol dehydrogenase (NADP+) activity [GO:0008106]; butanol dehydrogenase (NAD+) activity [GO:1990362]; metal ion binding [GO:0046872]; methylglyoxal reductase (NADPH) (acetol producing) activity [GO:1990002]	2319.91	2329.5		2982.8	2830.81	2769.32	1638.48	1828.89	2634.49	1575.62	1452.13	1352.09
A0A2V4S151	B	Komagataeibacter swingsii	CFR76_13285				2319.91	5823.75	6795.28	5011.1	3801.37	5457.19	6656.31	4402.88		3557.85	4537.9	2478.83		1610.65		1007.42
A0A511B181	B	Gluconobacter wancherniae NBRC 103581	rpsL GWA01_19890	translation [GO:0006412]	small ribosomal subunit [GO:0015935]	rRNA binding [GO:0019843]; structural constituent of ribosome [GO:0003735]; tRNA binding [GO:0000049]	2319.91		4802			3339.47	2252.9	3996.46		3100.41	1905.92	2816.86
A0A0M0ELR3	B	Komagataeibacter europaeus (Gluconacetobacter europaeus)	gatB KOEU_05690	glutaminyl-tRNAGln biosynthesis via transamidation [GO:0070681]; translation [GO:0006412]		asparaginyl-tRNA synthase (glutamine-hydrolyzing) activity [GO:0050566]; ATP binding [GO:0005524]; glutaminyl-tRNA synthase (glutamine-hydrolyzing) activity [GO:0050567]; transferase activity [GO:0016740]	2230.68	2579.09		2505.55	2588.17	2769.32		2370.78		1626.45	1361.37
A0A318R362	B	Komagataeibacter oboediens	CFR80_13775 HNO79_16555	siderophore transmembrane transport [GO:0044718]	cell outer membrane [GO:0009279]	siderophore uptake transmembrane transporter activity [GO:0015344]	2230.68	2828.68	2083.89	3698.67	2022.01	2036.27	1996.89	2303.05	1007.3	2185.54	1089.1
A0A4Q4BQ74	B	Acetobacter sp					2230.68	2995.07	2265.09		2264.65	1629.01	1996.89	3590.04			907.581	1971.8
A0A0M0ELE4	B	Komagataeibacter europaeus (Gluconacetobacter europaeus)	dut KOEU_00510	dUMP biosynthetic process [GO:0006226]; dUTP catabolic process [GO:0046081]		dUTP diphosphatase activity [GO:0004170]; magnesium ion binding [GO:0000287]	2141.45	4159.82	3080.53	2684.52	3316.09	2036.27	3584.17	3251.36	1627.18	4574.38	3947.98	3605.57	1340.84	2928.46	1720.05	1047.72
A0A2V4RP93	B	Komagataeibacter swingsii	CFR76_10185			hydrolase activity [GO:0016787]	2141.45	2745.48	2265.09	1849.34	2669.05	2524.97	2611.32	2709.47	1704.67	2439.67	2495.85	2309.82	1564.31	1171.38	1842.91	550.725
A0A354UYE2	B	Acetobacter sp. DsW_064					2141.45	7820.46	7429.51	5070.76	4610.17	3665.28	4966.63	6299.51	3254.37	3964.46	3721.08			2049.92	3440.11	1477.55
A0A401XDY1	B	Acetobacter pasteurianus					2141.45		1812.07	1551.06	2588.17	895.957	2048.09	3251.36	1627.18	3761.16	771.444	2535.17	1787.78		577.446
A0A511XPH6	B	Acetobacter oeni	bipA AOE01nite_30790	ribosomal large subunit assembly [GO:0000027]	cytosol [GO:0005829]; ribonucleoprotein complex [GO:1990904]	GTP binding [GO:0005525]; GTPase activity [GO:0003924]; guanosine tetraphosphate binding [GO:0097216]; ribosome binding [GO:0043022]; rRNA binding [GO:0019843]; tRNA binding [GO:0000049]	2141.45	10815.5			3558.73		4301	8128.4
A0A0M0EG73	B	Komagataeibacter europaeus (Gluconacetobacter europaeus)	KOEU_25240		cytosol [GO:0005829]	ATP binding [GO:0005524]; hydrolase activity [GO:0016787]; nucleic acid binding [GO:0003676]; RNA helicase activity [GO:0003724]	2052.22	9151.6	5708.03	7755.28	5985.14	7819.26	6144.28	10837.9	2092.09	7115.71	3902.6	3605.57		2928.46	3440.11
A0A0N1N5N4	B	Komagataeibacter intermedius AF2	rpsF GLUCOINTEAF2_0200163	translation [GO:0006412]	cytosolic small ribosomal subunit [GO:0022627]	small ribosomal subunit rRNA binding [GO:0070181]; structural constituent of ribosome [GO:0003735]	2052.22	2329.5	2174.49	1431.74	2830.81	2769.32	3532.96	2641.73	2402.03	5082.65	2677.36	2422.5	1452.57	3074.88	1597.19	671.615
A0A1U9RR67	B	Komagataeibacter nataicola					2052.22	2745.48	2808.72	4951.45	2992.57	2199.17	1126.45	1016.05	1627.18	1067.36	771.444	1859.12	949.76	805.327	1093.46
A0A2V4RFY2	B	Komagataeibacter swingsii	CFR76_12870	regulation of DNA-templated transcription initiation [GO:2000142]		DNA binding [GO:0003677]; DNA-binding transcription factor activity [GO:0003700]	2052.22	2163.11	1902.68	2147.62	1860.25	2199.17	1945.69	2506.26	2014.61	2947.94	1724.4	2366.16	2011.26	2342.77	1597.19
A0A847KRI0	B	Acetobacter sp.	dcd				2052.22		1449.66		2426.41	1791.91	1945.69	3522.31	2014.61	2490.5	1315.99		1117.36	1683.86
A0A850PCC4	B	Ameyamaea chiangmaiensis	HUK82_07000		plasma membrane [GO:0005886]	electron transfer activity [GO:0009055]; heme binding [GO:0020037]; iron ion binding [GO:0005506]; oxidoreductase activity, acting on CH-OH group of donors [GO:0016614]	2052.22	3161.46	2174.49		2830.81	977.407	1280.06	1964.36	2324.55			2140.81
A0A0D6PVJ7	B	Komagataeibacter europaeus NBRC 3261	Geu3261_0007_009		plasma membrane [GO:0005886]	electron transfer activity [GO:0009055]; heme binding [GO:0020037]; iron ion binding [GO:0005506]; oxidoreductase activity, acting on CH-OH group of donors [GO:0016614]	1963	1331.14	8969.77	19686.5	7602.74	9774.07	15872.7	8128.4	14722.1	5590.91	3312.67	11830.8	5698.56	7174.73	417.727
A0A0M0ELD4	B	Komagataeibacter europaeus (Gluconacetobacter europaeus)	KOEU_04480				1963	2163.11	5345.62	1789.68	2830.81	2280.62	3276.95	1964.36	2711.97	2592.15	4537.9	1746.45	1340.84	1903.5	1597.19	1611.88
A0A0M0EI92	B	Komagataeibacter europaeus (Gluconacetobacter europaeus)	KOEU_16170				1873.77	3161.46	3442.94	1730.02	2749.93	2606.42	3328.15	3319.1	2014.61	3100.41	1361.37		279.341	1244.6	479.158
A0A4Y6U8T1	B	Formicincola oecophyllae	fusA E3E12_00805	ribosome disassembly [GO:0032790]	cytoplasm [GO:0005737]	GTP binding [GO:0005525]; GTPase activity [GO:0003924]; guanosine tetraphosphate binding [GO:0097216]; translation elongation factor activity [GO:0003746]	1873.77		2899.32			2687.87	2816.13	2235.31		2134.71	2405.09
A0A7W4J6J6	B	Gluconacetobacter johannae	argG HLH21_06950	argininosuccinate metabolic process [GO:0000053]; L-arginine biosynthetic process [GO:0006526]; urea cycle [GO:0000050]	cytoplasm [GO:0005737]	argininosuccinate synthase activity [GO:0004055]; ATP binding [GO:0005524]	1873.77	5074.98		4235.58	7198.34	6434.6	4147.39	6299.51	4881.55	3354.55	1996.68	2873.19		4246.27	4177.27
A0A7Y7M4C2	B	Nguyenibacter vanlangensis	cyoB AAC691_03300 HUK84_05700	aerobic respiration [GO:0009060]; electron transport coupled proton transport [GO:0015990]; respiratory electron transport chain [GO:0022904]	plasma membrane [GO:0005886]	cytochrome bo3 ubiquinol oxidase activity [GO:0009486]; cytochrome-c oxidase activity [GO:0004129]; heme binding [GO:0020037]; metal ion binding [GO:0046872]; oxidoreductase activity, acting on diphenols and related substances as donors, oxygen as acceptor [GO:0016682]	1873.77	1497.54	1902.68	1312.43	1860.25	2036.27	1433.67	1625.68		965.703		1070.41
A0A857FN78	B	Komagataeibacter xylinus (Gluconacetobacter xylinus)	FMA36_05005			monooxygenase activity [GO:0004497]	1873.77	1414.34	1902.68		1536.72			948.314
A0A318Q693	B	Novacetimonas pomaceti	CFR71_15510	regulation of DNA-templated transcription [GO:0006355]		DNA binding [GO:0003677]; zinc ion binding [GO:0008270]	1784.54	3577.45	2899.32	3877.64	5418.97	3258.02	2560.12	2980.41	3021.91	2134.71	2495.85	2816.86	3352.09	2489.19	2825.8
A0A318QDQ6	B	Komagataeibacter oboediens	CFR80_17435				1784.54	1996.71	2989.92	2505.55	1941.13	1629.01	1945.69	2235.31	2711.97	1728.1	1724.4	1464.76	502.814	2415.98	1720.05
A0A1D8QYX7	B	Acetobacter ascendens	A4S02_13045 S101447_01380	fatty acid beta-oxidation using acyl-CoA dehydrogenase [GO:0033539]		electron transfer activity [GO:0009055]; flavin adenine dinucleotide binding [GO:0050660]	1695.32	7737.27	4711.39	10141.5	8088.02	8959.57	5120.24	7451.04	6508.73	4523.56	2405.09		1452.57	4685.54	4422.99
A0A318PPV0	B	Komagataeibacter xylinus (Gluconacetobacter xylinus)	rfbA CFR75_16225			glucose-1-phosphate thymidylyltransferase activity [GO:0008879]; metal ion binding [GO:0046872]	1695.32	2246.3	2265.09	1431.74	1698.48	2362.07	1945.69	1761.15	1549.7	1575.62	907.581	2873.19		1464.23	1130.32
A0A318PUS9	B	Komagataeibacter xylinus (Gluconacetobacter xylinus)	CFR75_06865	purine nucleobase catabolic process [GO:0006145]	cytoplasm [GO:0005737]	allantoinase activity [GO:0004038]; dihydroorotase activity [GO:0004151]; metal ion binding [GO:0046872]	1695.32	3078.27	2083.89	1670.37	2588.17	2036.27	1894.49	2032.1	2247.06	1778.93	1769.78
A0A5C1YP67	B	Acetobacter vaccinii	leuS FLP30_04250	leucyl-tRNA aminoacylation [GO:0006429]	cytosol [GO:0005829]	aminoacyl-tRNA deacylase activity [GO:0002161]; ATP binding [GO:0005524]; leucine-tRNA ligase activity [GO:0004823]	1695.32	3577.45	2446.3			2036.27	2662.52	2506.26
A0A7H1NRX1	B	Entomobacter blattae	groL5 groEL groL JGUZn3_13050	protein refolding [GO:0042026]	cytoplasm [GO:0005737]	ATP binding [GO:0005524]; ATP-dependent protein folding chaperone [GO:0140662]; isomerase activity [GO:0016853]; unfolded protein binding [GO:0051082]	1695.32	1414.34	1268.45		1213.2	1303.21	1587.27		1162.27	1270.66	1225.23
A0A7W4IDW3	B	Gluconacetobacter sacchari	HLH48_13115			flavin adenine dinucleotide binding [GO:0050660]; monooxygenase activity [GO:0004497]	1695.32	1663.93	2265.09		2507.29	977.407	1382.46	812.84		2287.19	907.581	1239.42	1117.36	1171.38		1611.88
F1YT97	B	Acetobacter pomorum DM001	sucB APO_1157	L-lysine catabolic process to acetyl-CoA via saccharopine [GO:0033512]; tricarboxylic acid cycle [GO:0006099]	cytosol [GO:0005829]; oxoglutarate dehydrogenase complex [GO:0045252]	dihydrolipoyllysine-residue succinyltransferase activity [GO:0004149]	1695.32	4908.59	1812.07	5965.6	5823.38	5701.54	3686.57	7451.04	6121.31	4218.6	4991.7	5014		3514.15	3317.24
A0A0N0MEN5	B	Komagataeibacter intermedius AF2	smc GLUCOINTEAF2_0202610	chromosome condensation [GO:0030261]; chromosome segregation [GO:0007059]; DNA replication [GO:0006260]; sister chromatid cohesion [GO:0007062]	cytoplasm [GO:0005737]	ATP binding [GO:0005524]; ATP hydrolysis activity [GO:0016887]; DNA binding [GO:0003677]	1606.09	6572.52	3442.94	5369.04	8896.82	5945.89	3379.36	4944.78	2479.52	2795.46	952.96	3943.6	1005.63	2049.92	3808.69
A0A252B3Z9	B	Acetobacter sp. DmW_044					1606.09	2579.09	7429.51	656.216	2264.65		3123.34	1896.63	3409.34	3049.59	222.357	1802.79		2708.83	356.297
A0A354UZC2	B	Acetobacter sp. DsW_064					1606.09	2495.89	1812.07	2386.24	2264.65	1466.11	1536.07	1083.79		1524.79	771.444	1746.45	815.676	1464.23
A0A4Y6U840	B	Formicincola oecophyllae	prfB E3E12_02970		cytoplasm [GO:0005737]	translation release factor activity, codon specific [GO:0016149]	1606.09	1996.71	3442.94	2266.93	3558.73	1954.81	2611.32	2980.41		1778.93		3211.22	681.593	1903.5	2088.64
A0A0D6Q101	B	Komagataeibacter europaeus NBRC 3261	Geu3261_0156_025				1516.86			1551.06		643.46		880.577
A0A1Z5YUJ4	B	Acetobacter cibinongensis	bipA Abci_006_016 ACI01nite_00280 HK14_06360	ribosomal large subunit assembly [GO:0000027]	cytosol [GO:0005829]; ribonucleoprotein complex [GO:1990904]	GTP binding [GO:0005525]; GTPase activity [GO:0003924]; guanosine tetraphosphate binding [GO:0097216]; ribosome binding [GO:0043022]; rRNA binding [GO:0019843]; tRNA binding [GO:0000049]	1516.86	8153.25	11778.5	7158.72	13749.6	7900.71	8192.38	8128.4	4106.7	5590.91	6806.86	5183.01	6145.51	6881.88	7371.65	2283.49
A0A318Q7H1	B	Gluconacetobacter entanii	CFR72_16385			hydrolase activity [GO:0016787]	1516.86	1580.73	1359.06	1968.65	2345.53	1466.11	972.845	1557.94		914.876	499.17
A0A511XQF8	B	Acetobacter oeni	glmM AOE01nite_34060	carbohydrate metabolic process [GO:0005975]; peptidoglycan biosynthetic process [GO:0009252]; UDP-N-acetylglucosamine biosynthetic process [GO:0006048]	cytosol [GO:0005829]	magnesium ion binding [GO:0000287]; phosphoglucosamine mutase activity [GO:0008966]; phosphomannomutase activity [GO:0004615]	1516.86	1331.14	996.641	1193.12	889.682		1177.65		1084.79		635.307	1464.76		1098.17	860.026
A0A833JKE4	B	Komagataeibacter medellinensis					1516.86	2911.87	2627.51			1140.31	1996.89	1016.05
A0A2V4RSG0	B	Komagataeibacter swingsii	CFR76_04105				1427.63	1497.54	2718.11			1547.56		1422.47
A0A7U7KN27	B	Novacetimonas hansenii	clpB				1427.63	2828.68	1721.47	1431.74	3073.45	2606.42	870.44	1422.47	1162.27	914.876	1089.1	1915.46	1229.1	1244.6	1597.19
A0A7X7YD54	B	Acetobacter sp.					1427.63	2163.11	1177.85	1730.02	2022.01	1791.91	1894.49	2438.52	1239.76	1270.66	1542.89	1239.42
F1YTZ6	B	Acetobacter pomorum DM001	APO_1295				1427.63	1996.71	752.011	1312.43	1617.6	2443.52	1536.07	812.84	2324.55			1126.74
A0A2V4R177	B	Komagataeibacter swingsii	sucC CFR76_09495	succinyl-CoA metabolic process [GO:0006104]; tricarboxylic acid cycle [GO:0006099]	cytosol [GO:0005829]; succinate-CoA ligase complex [GO:0042709]	ATP binding [GO:0005524]; magnesium ion binding [GO:0000287]; malate-CoA ligase activity [GO:0050074]; succinate-CoA ligase (ADP-forming) activity [GO:0004775]; succinate-CoA ligase (GDP-forming) activity [GO:0004776]	1338.41	2828.68	3442.94	3340.74	2264.65	2280.62	1996.89	2167.57	2634.49	1524.79	453.79	1408.43		527.123	100.746
A0A347W9I4	B	Komagataeibacter saccharivorans	yieH_1 CD178_00714			hydrolase activity [GO:0016787]	1338.41	15807.3	7067.09	1312.43	1051.44	700.475	2662.52	14902.1	12397.6	2592.15	16790.2	32675.5	2569.94	1024.96	663.449	2552.14
A0A0D6Q096	B	Komagataeibacter europaeus NBRC 3261	argH Geu3261_0068_044	L-arginine biosynthetic process via ornithine [GO:0042450]	cytosol [GO:0005829]	argininosuccinate lyase activity [GO:0004056]	1249.18	1497.54	1630.87	1193.12	1617.6	1547.56	2150.5	2370.78	1007.3	1575.62	1815.16	732.382
A0A0P0I7X9	B	Acetobacter fallax	groEL	protein refolding [GO:0042026]		ATP binding [GO:0005524]; ATP-dependent protein folding chaperone [GO:0140662]; isomerase activity [GO:0016853]	1249.18	2329.5	2536.9	2445.9	4771.93	2687.87	2662.52	3386.83	1549.7	1423.14		2647.84		1391.02	786.31
A0A181C918	B	Komagataeibacter rhaeticus	argH GWK63_05185	L-arginine biosynthetic process via ornithine [GO:0042450]	cytosol [GO:0005829]	argininosuccinate lyase activity [GO:0004056]	1249.18	915.16	1449.66	1372.09	1051.44	1791.91	1280.06	1693.42	929.819	2541.32	1043.72	1295.75		702.83	516.016
A0A1D8QXX9	B	Acetobacter ascendens	htpG A4S02_10890		cytoplasm [GO:0005737]	ATP binding [GO:0005524]; ATP hydrolysis activity [GO:0016887]; ATP-dependent protein folding chaperone [GO:0140662]; unfolded protein binding [GO:0051082]	1249.18	2246.3	1902.68	2266.93	3396.97	3013.67	1894.49	2980.41	1627.18	1575.62	1270.61
A0A2V4R2L8	B	Komagataeibacter swingsii	gpmI CFR76_00840	glucose catabolic process [GO:0006007]; glycolytic process [GO:0006096]	cytoplasm [GO:0005737]	manganese ion binding [GO:0030145]; phosphoglycerate mutase activity [GO:0004619]	1249.18	1580.73		12527.8	6632.18		9216.43	9483.14	15497	2642.98		6760.45	2793.41	805.327
A0A850NY12	B	Komagataeibacter swingsii	raiA hpf HUK81_00160	negative regulation of translational elongation [GO:0045900]	cytosolic small ribosomal subunit [GO:0022627]	ribosomal small subunit binding [GO:0043024]	1249.18	1996.71	2536.9	715.872	1455.84	2850.77	2662.52	2709.47	3796.76	2083.89	1815.16	2591.51
A0A370FZJ5	B	Gluconacetobacter liquefaciens (Acetobacter liquefaciens)	C7453_107113	removal of superoxide radicals [GO:0019430]	cytoplasm [GO:0005737]	thioredoxin-disulfide reductase (NADPH) activity [GO:0004791]	1159.95	2579.09	1993.28	1789.68	3235.21	2932.22	2969.74	2980.41		3456.2	2541.23	957.731
A0A0M0EGD2	B	Komagataeibacter europaeus (Gluconacetobacter europaeus)	cobC2 KOEU_25600		cytoplasm [GO:0005737]	alpha-ribazole phosphatase activity [GO:0043755]	1070.73			1014.15		2443.52		541.894
A0A1I3YAI0	B	Falsiroseomonas stagni DSM 19981	purM SAMN02745775_1011117	'de novo' IMP biosynthetic process [GO:0006189]; adenine biosynthetic process [GO:0046084]	cytosol [GO:0005829]	ATP binding [GO:0005524]; phosphoribosylamine-glycine ligase activity [GO:0004637]; phosphoribosylformylglycinamidine cyclo-ligase activity [GO:0004641]	1070.73	1747.12	1812.07	4832.14	3882.25	3665.28	3123.34	5080.25	4029.22	914.876	907.581	1746.45	1899.52	5417.65	2948.66	899.964
P38569	B	Komagataeibacter xylinus (Gluconacetobacter xylinus)	celB	glucose metabolic process [GO:0006006]; purine ribonucleoside salvage [GO:0006166]		magnesium ion binding [GO:0000287]; phosphoglucomutase activity [GO:0004614]; phosphopentomutase activity [GO:0008973]	1070.73	1913.52	1902.68	2147.62	889.682	1873.36	1638.48	1354.73
A0A0D6Q3A3	B	Komagataeibacter europaeus NBRC 3261	secD Geu3261_0156_034	intracellular protein transmembrane transport [GO:0065002]; protein targeting [GO:0006605]; protein transport by the Sec complex [GO:0043952]	plasma membrane [GO:0005886]	protein-transporting ATPase activity [GO:0015450]	892.272	915.16	752.011	1073.81	2588.17	439.833	665.631	880.577	767.101	2541.32		1239.42	614.551	1391.02		349.24
F1YTB4	B	Acetobacter pomorum DM001	APO_1174				883.349	1331.14		405.661	1051.44			318.362
A0A318QW11	B	Komagataeibacter oboediens	rpsS CFR80_06875 HNO79_07935	ribosomal small subunit assembly [GO:0000028]; translation [GO:0006412]	cytoplasm [GO:0005737]; small ribosomal subunit [GO:0015935]	rRNA binding [GO:0019843]; structural constituent of ribosome [GO:0003735]	829.813	2828.68	1993.28	2147.62	3963.13	1954.81	1587.27	2032.1	1627.18	1524.79	907.581	2422.5		2049.92	1720.05
F1YSN9	B	Acetobacter pomorum DM001	rpsF APO_0938	translation [GO:0006412]	cytosolic small ribosomal subunit [GO:0022627]	small ribosomal subunit rRNA binding [GO:0070181]; structural constituent of ribosome [GO:0003735]	811.967		1087.24			1221.76	1382.46	1151.52
A0A511XCJ1	B	Acetobacter nitrogenifigens DSM 23921 = NBRC 105050	ahcY ANI02nite_25700	L-homocysteine biosynthetic process [GO:0071269]; one-carbon metabolic process [GO:0006730]; S-adenosylmethionine cycle [GO:0033353]	cytosol [GO:0005829]	adenosylhomocysteinase activity [GO:0004013]	776.276	1081.55	688.588	954.496	808.802	1221.76		1422.47	774.849		499.17	845.057		680.867	614.305
A0A850P9W6	B	Komagataeibacter swingsii	HUK81_12310	chromosome condensation [GO:0030261]		DNA binding [GO:0003677]; structural constituent of chromatin [GO:0030527]	597.822	1497.54	2083.89	1908.99	1941.13	1221.76	1075.25	1964.36
A0A070A395	B	Komagataeibacter rhaeticus AF3						7654.07	7248.3	5011.1	8088.02	5864.44	7168.33	9483.14	5656.4	3913.64	6353.07
A0A087PMS8	B	Acetobacter malorum	AD933_13630 AD951_16355 AD953_09500	fatty acid biosynthetic process [GO:0006633]		3-oxoacyl-[acyl-carrier-protein] reductase (NADPH) activity [GO:0004316]; NAD binding [GO:0051287]			8516.75	5369.04	12940.8			8128.4	5733.88		1225.23
A0A0D6MXY1	B	Acetobacter aceti NBRC 14818						13311.4	7791.92	11931.2	13749.6	11403.1	12800.6	8128.4	11622.7	5590.91	6353.07	6760.45		5271.23		2820.78
A0A0D6P6G9	B	Acidisphaera rubrifaciens HS-AP3	ahcY Asru_0291_04	L-homocysteine biosynthetic process [GO:0071269]; one-carbon metabolic process [GO:0006730]; S-adenosylmethionine cycle [GO:0033353]	cytosol [GO:0005829]	adenosylhomocysteinase activity [GO:0004013]		432621	561743	519007	663218		665631
A0A0D6P968	B	Acidisphaera rubrifaciens HS-AP3	groES groS Asru_0303_12		cytoplasm [GO:0005737]	ATP binding [GO:0005524]; metal ion binding [GO:0046872]; protein folding chaperone [GO:0044183]; protein-folding chaperone binding [GO:0051087]; unfolded protein binding [GO:0051082]						692.33	1075.25		2479.52	401.529	998.339	1408.43
A0A0D6PUM4	B	Komagataeibacter europaeus NBRC 3261	Geu3261_0004_076					4825.39	38053.6	16107.1	6713.06	8959.57	34305.6	10160.5	13172.4	43710.8	35395.7	25915.1	6257.24	4392.69	3808.69	10745.8
A0A0D6PW29	B	Komagataeibacter europaeus NBRC 3261	Geu3261_0015_021	transmembrane transport [GO:0055085]				14143.4	3171.13	17300.2	12132		19968.9	15579.4	23245.5		5899.28
A0A0D6PWI7	B	Komagataeibacter europaeus NBRC 3261	kdsA Geu3261_0029_020	keto-3-deoxy-D-manno-octulosonic acid biosynthetic process [GO:0019294]	cytoplasm [GO:0005737]	3-deoxy-8-phosphooctulonate synthase activity [GO:0008676]		41598.2	36241.5		43675.3	34209.3					30857.8	24788.3		22695.6	14743.3	9805.58
A0A0D6PWV4	B	Komagataeibacter europaeus NBRC 3261	rplD Geu3261_0037_033	translation [GO:0006412]	ribonucleoprotein complex [GO:1990904]; ribosome [GO:0005840]	rRNA binding [GO:0019843]; structural constituent of ribosome [GO:0003735]		2745.48	3624.15	2386.24	3720.49	1547.56
A0A0D6PXA0	B	Komagataeibacter europaeus NBRC 3261	Geu3261_0035_035					3244.66	2627.51	2684.52	1294.08	3583.83		1828.89
A0A0D6PXL9	B	Komagataeibacter europaeus NBRC 3261	cysH Geu3261_0052_043	hydrogen sulfide biosynthetic process [GO:0070814]; sulfate assimilation, phosphoadenylyl sulfate reduction by phosphoadenylyl-sulfate reductase (thioredoxin) [GO:0019379]	cytoplasm [GO:0005737]	4 iron, 4 sulfur cluster binding [GO:0051539]; adenylyl-sulfate reductase (thioredoxin) activity [GO:0043866]; metal ion binding [GO:0046872]; phosphoadenylyl-sulfate reductase (thioredoxin) activity [GO:0004604]		8153.25		14317.4	1455.84		9216.43	6773.67	7361.07	7623.97
A0A0D6PYZ5	B	Komagataeibacter europaeus NBRC 3261	glmU Geu3261_0068_033	cell morphogenesis [GO:0000902]; cell wall organization [GO:0071555]; lipid A biosynthetic process [GO:0009245]; peptidoglycan biosynthetic process [GO:0009252]; regulation of cell shape [GO:0008360]; UDP-N-acetylglucosamine biosynthetic process [GO:0006048]	cytoplasm [GO:0005737]; membrane [GO:0016020]	glucosamine-1-phosphate N-acetyltransferase activity [GO:0019134]; magnesium ion binding [GO:0000287]; UDP-N-acetylglucosamine diphosphorylase activity [GO:0003977]						11403.1	12800.6	10837.9		13723.1	13613.7	5295.69
A0A0D6Q0E2	B	Komagataeibacter europaeus NBRC 3261	ligA Geu3261_0138_005	DNA repair [GO:0006281]; DNA replication [GO:0006260]	cytosol [GO:0005829]	DNA ligase (NAD+) activity [GO:0003911]; metal ion binding [GO:0046872]			17214.7	26248.6	12940.8	14661.1	9728.45	5418.94	13947.3	3811.98		7887.19	4469.46	2782.04	3685.83
A0A0D6Q0K2	B	Komagataeibacter europaeus NBRC 3261	gltX Geu3261_0060_013	glutamyl-tRNA aminoacylation [GO:0006424]	cytosol [GO:0005829]	ATP binding [GO:0005524]; glutamate-tRNA ligase activity [GO:0004818]; tRNA binding [GO:0000049]						6434.6	3430.56	3725.52	2634.49	1524.79
A0A0D6Q1U5	B	Komagataeibacter europaeus NBRC 3261	ftsH Geu3261_0169_058	cell division [GO:0051301]; protein catabolic process [GO:0030163]; proteolysis [GO:0006508]	plasma membrane [GO:0005886]	ATP binding [GO:0005524]; ATP hydrolysis activity [GO:0016887]; ATP-dependent peptidase activity [GO:0004176]; metalloendopeptidase activity [GO:0004222]; zinc ion binding [GO:0008270]		34110.5		44742	33969.7		39937.9	27772		41169.4	14975.1	19154.6			23343.6	16118.8
A0A0D6Q386	B	Komagataeibacter europaeus NBRC 3261	Geu3261_0387_004								8088.02	13846.6	15872.7	4131.94	14722.1		5445.49
A0A0D6Q4X7	B	Komagataeibacter europaeus NBRC 3261	Geu3261_0378_001			FMN binding [GO:0010181]; NADP binding [GO:0050661]; NADPH dehydrogenase activity [GO:0003959]					4367.53	4724.14	3532.96	4335.15	5578.91	2998.76
A0A0M0EFT7	B	Komagataeibacter europaeus (Gluconacetobacter europaeus)	minD2 KOEU_23300	division septum assembly [GO:0000917]; negative regulation of cell division [GO:0051782]	cytoplasmic side of plasma membrane [GO:0009898]; cytosol [GO:0005829]	ATP binding [GO:0005524]; ATP hydrolysis activity [GO:0016887]		6988.5	5164.41	5905.94	7036.58			3928.73	7438.55	2388.84	6353.07	7323.82	4357.72	5710.5
A0A0M0EGX9	B	Komagataeibacter europaeus (Gluconacetobacter europaeus)	uvrA1 KOEU_22800	DNA repair [GO:0006281]	cytoplasm [GO:0005737]	ATP binding [GO:0005524]; ATP hydrolysis activity [GO:0016887]; DNA binding [GO:0003677]; nuclease activity [GO:0004518]; zinc ion binding [GO:0008270]			16308.7	4593.51	11323.2		40449.9			4930.17		2140.81		10249.6	2948.66
A0A0M0EH66	B	Komagataeibacter europaeus (Gluconacetobacter europaeus)	KOEU_19730					6322.93	19932.8	20879.6	12940.8	19548.1			10073	11690.1	3902.6	5633.71
A0A0M0EIF6	B	Komagataeibacter europaeus (Gluconacetobacter europaeus)	gltD2 KOEU_13420			4 iron, 4 sulfur cluster binding [GO:0051539]; glutamate synthase (NADPH) activity [GO:0004355]; metal ion binding [GO:0046872]		3577.45	1902.68	2087.96		3583.83	1945.69	3657.78
A0A0M0EII4	B	Komagataeibacter europaeus (Gluconacetobacter europaeus)	KOEU_13580		extracellular region [GO:0005576]			5407.77	2536.9	4653.17	5176.33	3991.08	4352.2	6299.51	5268.97	3049.59	4265.63		3352.09	1830.29	2211.5
A0A0M0EJ72	B	Komagataeibacter europaeus (Gluconacetobacter europaeus)	yhdN1 KOEU_11450			oxidoreductase activity [GO:0016491]			996.641	3698.67	2992.57		3993.79	1693.42	3331.85	5590.91	2631.98	1633.78
A0A0M0EJC3	B	Komagataeibacter europaeus (Gluconacetobacter europaeus)	phoC1 KOEU_11990		outer membrane-bounded periplasmic space [GO:0030288]	acid phosphatase activity [GO:0003993]		14143.4		1551.06	10514.4	2280.62	2969.74	9483.14	4959.03	9657.03	8168.23	3661.91		1098.17	1597.19
A0A0M0EJV2	B	Komagataeibacter europaeus (Gluconacetobacter europaeus)	pqiB1 KOEU_08030					28286.8	21744.9		10514.4	33394.7	44034	34545.7	21695.8	20330.6	27681.2	33238.9	13408.4	14642.3	11548.9	6716.15
A0A0M0EK53	B	Komagataeibacter europaeus (Gluconacetobacter europaeus)	baeR KOEU_08940	positive regulation of DNA-templated transcription [GO:0045893]	cytosol [GO:0005829]; protein-DNA complex [GO:0032993]	phosphorelay response regulator activity [GO:0000156]; transcription cis-regulatory region binding [GO:0000976]		1164.75	4892.6	5786.63	3801.37		5632.26	3725.52	4339.16		2541.23	3267.55	1564.31	3148.09	2334.36	1746.2
A0A0M0EK68	B	Komagataeibacter europaeus (Gluconacetobacter europaeus)	etfA KOEU_09090	fatty acid beta-oxidation using acyl-CoA dehydrogenase [GO:0033539]		electron transfer activity [GO:0009055]; flavin adenine dinucleotide binding [GO:0050660]		3078.27		1551.06	1860.25	1954.81	1331.26	2099.84	2479.52	2033.06
A0A0M0EKA9	B	Komagataeibacter europaeus (Gluconacetobacter europaeus)	KOEU_09520					3244.66	2627.51	4712.82	4205.77	3502.38	4147.39	5012.52	5966.34	4371.08	2858.88	1915.46	1229.1	3440.94	1720.05
A0A0M0EKX5	B	Komagataeibacter europaeus (Gluconacetobacter europaeus)	bfr1 KOEU_05860	intracellular iron ion homeostasis [GO:0006879]; iron ion transport [GO:0006826]	cytosol [GO:0005829]	ferric iron binding [GO:0008199]; ferroxidase activity [GO:0004322]; heme binding [GO:0020037]		9983.57	6342.26	5249.73	5176.33	8145.06	2304.11	10160.5	9298.19	3303.72			3799.04	5490.86	2825.8
A0A0M0EL68	B	Komagataeibacter europaeus (Gluconacetobacter europaeus)	hisI KOEU_07000	L-histidine biosynthetic process [GO:0000105]	cytoplasm [GO:0005737]	magnesium ion binding [GO:0000287]; phosphoribosyl-AMP cyclohydrolase activity [GO:0004635]; phosphoribosyl-ATP diphosphatase activity [GO:0004636]; zinc ion binding [GO:0008270]		2662.29	3261.73	1193.12		4153.98	4198.59	1761.15		1931.41	726.065
A0A0N1FMQ7	B	Komagataeibacter intermedius AF2	GLUCOINTEAF2_0201852					4409.41	4983.21	6562.16	4610.17	4642.68	2611.32	3590.04	3021.91	1423.14		2535.17
A0A0N1N4F9	B	Komagataeibacter intermedius AF2	coaBC GLUCOINTEAF2_0202850	coenzyme A biosynthetic process [GO:0015937]; pantothenate catabolic process [GO:0015941]	phosphopantothenoylcysteine decarboxylase complex [GO:0071513]	FMN binding [GO:0010181]; metal ion binding [GO:0046872]; phosphopantothenate--cysteine ligase activity [GO:0004632]; phosphopantothenoylcysteine decarboxylase activity [GO:0004633]		9983.57	2355.7	5249.73	4771.93	3176.57	2252.9	4402.88	4571.61	3354.55	1134.48	3042.2	3799.04	2855.25	1842.91	1007.42
A0A0N1N7M8	B	Komagataeibacter intermedius AF2	GLUCOINTEAF2_0203681	ethylene biosynthetic process [GO:0009693]		2-oxoglutarate oxygenase/decarboxylase (ethylene-forming) activity [GO:0102276]; DNA-binding transcription factor activity [GO:0003700]; sequence-specific DNA binding [GO:0043565]		3743.84	2627.51	7158.72	3396.97	4153.98	2355.31	3183.62	5733.88	2592.15	3312.67	2591.51
A0A0N1N7V2	B	Komagataeibacter intermedius AF2	tuf GLUCOINTEAF2_0200232		cytosol [GO:0005829]	GTP binding [GO:0005525]; GTPase activity [GO:0003924]; magnesium ion binding [GO:0000287]; translation elongation factor activity [GO:0003746]		3078.27	1721.47			3583.83	3174.55	1896.63	2247.06	2642.98		1239.42
A0A181CBK0	B	Komagataeibacter rhaeticus	purC GWK63_09465	'de novo' IMP biosynthetic process [GO:0006189]; cobalamin biosynthetic process [GO:0009236]	cytosol [GO:0005829]	ATP binding [GO:0005524]; phosphoribosylaminoimidazolesuccinocarboxamide synthase activity [GO:0004639]		14143.4	16308.7	13124.3	14558.4	10588.6	13312.6	2641.73	1859.64	20838.9	589.928	17464.5	5251.61	8053.27	7617.38	3358.08
A0A1D8QTT4	B	Acetobacter ascendens	A4S02_02105			oxidoreductase activity [GO:0016491]							2099.3	1016.05	1007.3		1633.65	732.382
A0A1D8QUE0	B	Acetobacter ascendens	nrdA A4S02_03260 S101447_00172	deoxyribonucleotide biosynthetic process [GO:0009263]	ribonucleoside-diphosphate reductase complex [GO:0005971]	ATP binding [GO:0005524]; ribonucleoside-diphosphate reductase activity, thioredoxin disulfide as acceptor [GO:0004748]							2304.11	2777.2	1549.7	2490.5	3448.81
A0A1D8QV75	B	Acetobacter ascendens	A4S02_04675						3261.73	5548.01	2749.93		3532.96	3522.31		3964.46	3993.36
A0A1L3RI52	B	Granulibacter bethesdensis	GbCGDNIH9_0957	glutamine biosynthetic process [GO:0006542]; nitrogen utilization [GO:0019740]	cytoplasm [GO:0005737]; membrane [GO:0016020]	ATP binding [GO:0005524]; glutamine synthetase activity [GO:0004356]; metal ion binding [GO:0046872]							3942.58	1287		2287.19	2178.19
A0A1U9LCQ2	B	Acetobacter persici	A0U91_03070			oxidoreductase activity [GO:0016491]		15807.3	11778.5		8896.82	5049.94	8192.38		10847.9		2813.5	7887.19
A0A1Y3G7I1	B	Acetobacter malorum	HK23_14215			DNA binding [GO:0003677]		2828.68	1630.87	2624.86			1024.05	2303.05	1704.67	914.876		788.719	826.85	1683.86	1056.6
A0A1Z5YXH9	B	Acetobacter cibinongensis	glnA Abci_011_133 ACI01nite_07090 HK14_13135	glutamine biosynthetic process [GO:0006542]; nitrogen utilization [GO:0019740]	cytoplasm [GO:0005737]; membrane [GO:0016020]	ATP binding [GO:0005524]; glutamine synthetase activity [GO:0004356]; metal ion binding [GO:0046872]		3494.25	6885.88		3963.13		3276.95	3860.99	2169.58	3659.51	1633.65	2704.18
A0A257NMF8	B	Acidocella sp. 20-63-7	secA					2495.89	1359.06	1133.46	2426.41	2280.62	1996.89	2235.31	1472.21	1728.1	1633.65
A0A2D3HIQ0	B	Komagataeibacter xylinus						2495.89	4167.77	3937.3	3720.49	5620.09	3737.77	4064.2	2014.61	2185.54	1633.65	2591.51	3575.57	2708.83	1597.19
A0A2G4RE45	B	Acetobacter pomorum	CSR02_08485					2412.7	4620.79	5667.32		1058.86	3123.34	2709.47	5114	3862.81	3993.36	1633.78		673.546	528.302	2283.49
A0A2G4RFB3	B	Acetobacter pomorum	rpsB CSR02_01595	translation [GO:0006412]	cytosolic small ribosomal subunit [GO:0022627]	structural constituent of ribosome [GO:0003735]		2662.29	3624.15	954.496		2606.42	1382.46	2438.52
A0A2S3W451	B	Novacetimonas maltaceti	dksA KMAL_10780	regulation of gene expression [GO:0010468]	cytoplasm [GO:0005737]	zinc ion binding [GO:0008270]		998.357	2808.72	1312.43	2022.01	3258.02	1894.49	1219.26		762.397	1315.99	901.394
A0A2V4QWD8	B	Komagataeibacter swingsii	CFR76_13025			peptidoglycan binding [GO:0042834]		5407.77	3624.15	5011.1	4448.41	4887.04	3942.58	6299.51	4416.64	2134.71	2495.85	5408.36		2269.56	2088.64
A0A2V4RDH9	B	Komagataeibacter swingsii	alaS CFR76_06115	alanyl-tRNA aminoacylation [GO:0006419]; negative regulation of DNA-templated transcription [GO:0045892]	cytosol [GO:0005829]	alanine-tRNA ligase activity [GO:0004813]; aminoacyl-tRNA deacylase activity [GO:0002161]; ATP binding [GO:0005524]; tRNA binding [GO:0000049]; zinc ion binding [GO:0008270]					2992.57	2117.72	399.379		3331.85	2744.63		304.22
A0A2Z5WH05	B	Komagataeibacter europaeus (Gluconacetobacter europaeus)	metX metXA	homoserine metabolic process [GO:0009092]; methionine biosynthetic process [GO:0009086]	cytoplasm [GO:0005737]	homoserine O-acetyltransferase activity [GO:0004414]		2329.5	2174.49	1968.65	1941.13	2117.72	819.238	2032.1
A0A318PSB2	B	Komagataeibacter xylinus (Gluconacetobacter xylinus)	fusA CFR75_01285	ribosome disassembly [GO:0032790]	cytoplasm [GO:0005737]	GTP binding [GO:0005525]; GTPase activity [GO:0003924]; guanosine tetraphosphate binding [GO:0097216]; translation elongation factor activity [GO:0003746]		2911.87	2808.72	3340.74	4933.69	4072.53	2969.74	3657.78	2014.61	2033.06	2359.71	1690.11	2681.68	1683.86	1142.61
A0A318QRE8	B	Komagataeibacter oboediens	CFR80_06480		ATP-binding cassette (ABC) transporter complex [GO:0043190]	transmembrane transporter activity [GO:0022857]		8319.64	6976.49		9705.63	7737.81	5120.24	6773.67	3486.82	6099.18	5899.28	4675.98
A0A365YQG3	B	Novacetimonas cocois	NJLHNGOC_14505	polysaccharide biosynthetic process [GO:0000271]; UDP-glucuronate biosynthetic process [GO:0006065]		NAD binding [GO:0051287]; UDP-glucose 6-dehydrogenase activity [GO:0003979]		2662.29	2265.09		598.514	2524.97	4249.8	1964.36		1880.58	2223.57	2985.87		2123.13	2211.5
A0A371YWP8	B	Komagataeibacter melaceti	bfr DY926_15360	intracellular iron ion homeostasis [GO:0006879]; iron ion transport [GO:0006826]	cytosol [GO:0005829]	ferric iron binding [GO:0008199]; ferroxidase activity [GO:0004322]; heme binding [GO:0020037]		1164.75	2083.89	4056.61	1132.32	1140.31	3225.75	1490.21	581.137	1524.79	1043.72
A0A371Z306	B	Komagataeibacter melaceti	gmk DY926_03695		cytosol [GO:0005829]	ATP binding [GO:0005524]; GMP kinase activity [GO:0004385]		3161.46	3895.96	4354.89	3154.33	2687.87	4249.8	4538.36	1007.3	3252.89	2450.47	3661.91
A0A401WZF4	B	Acetobacter pasteurianus NBRC 3278	gapA NBRC3278_0051	glucose metabolic process [GO:0006006]		NAD binding [GO:0051287]; NADP binding [GO:0050661]; oxidoreductase activity, acting on the aldehyde or oxo group of donors, NAD or NADP as acceptor [GO:0016620]			3624.15	2445.9	1941.13	2362.07	3532.96	1828.89		2693.8	2949.64			1537.44		1477.55
A0A401XAG9	B	Acetobacter pasteurianus	dnaK					2079.91	2808.72	1372.09	1132.32			1422.47
A0A4P5NTF3	B	Komagataeibacter diospyri	rnd MSKU9_1878	tRNA 3'-end processing [GO:0042780]	cytoplasm [GO:0005737]	3'-5' exonuclease activity [GO:0008408]; nucleic acid binding [GO:0003676]; nucleotide binding [GO:0000166]; ribonuclease D activity [GO:0033890]		582.375	1268.45	2505.55	2022.01	1058.86	1484.87
A0A4P5P339	B	Komagataeibacter diospyri	MSKU9_2717					7404.48	4892.6	7755.28	5985.14	6516.05	5632.26	5215.73
A0A4Q4CGL4	B	Acetobacter sp	dnaK					6905.3	6614.07	3042.46	2588.17	6190.25	1331.26	8128.4
A0A4Y3TRY4	B	Acetobacter orleanensis	AOR01nite_20020	amino acid catabolic process [GO:0009063]; auxin biosynthetic process [GO:0009851]		L-amino-acid oxidase activity [GO:0001716]; tryptophan 2-monooxygenase activity [GO:0050361]						7493.46	3481.76		10847.9	2592.15
A0A4Y3TST4	B	Acetobacter peroxydans	APE01nite_06010		cytosol [GO:0005829]	nucleic acid binding [GO:0003676]		3327.86	2989.92	954.496	3316.09			3319.1
A0A511BA70	B	Gluconobacter kanchanaburiensis NBRC 103587	guaB GKA01_18480	GMP biosynthetic process [GO:0006177]; GTP biosynthetic process [GO:0006183]		IMP dehydrogenase activity [GO:0003938]; metal ion binding [GO:0046872]; nucleotide binding [GO:0000166]		1164.75		578.663	1294.08		1536.07	1151.52
A0A6I4Z3Q5	B	Saccharibacter sp.						5324.57	5255.02	4116.26	4933.69		3225.75				5899.28	4394.29
A0A7C9B484	B	Acetobacter senegalensis						1580.73	906.037		2507.29	1791.91	1024.05	1896.63	2247.06	1524.79	1179.86
A0A7H1NPT8	B	Entomobacter blattae	dnaK JGUZn3_05520			ATP binding [GO:0005524]; ATP-dependent protein folding chaperone [GO:0140662]; unfolded protein binding [GO:0051082]			1902.68	4653.17		619.025	2918.54			2541.32	2586.61
A0A7W4FDT0	B	Gluconacetobacter diazotrophicus (Acetobacter diazotrophicus)	valS HLH33_06065	valyl-tRNA aminoacylation [GO:0006438]	cytosol [GO:0005829]	aminoacyl-tRNA deacylase activity [GO:0002161]; ATP binding [GO:0005524]; valine-tRNA ligase activity [GO:0004832]					2588.17	1954.81	2252.9	2438.52	2866.94	4421.9	1905.92	1521.1
A0A7W4IG10	B	Gluconacetobacter sacchari	atpD HLH48_18900		plasma membrane [GO:0005886]; proton-transporting ATP synthase complex [GO:0045259]	ATP binding [GO:0005524]; proton-transporting ATP synthase activity, rotational mechanism [GO:0046933]		4159.82		2744.18	3558.73	2443.52		2167.57	2711.97			2422.5		2635.61	2334.36
A0A7W4ITD9	B	Gluconacetobacter aggeris	eno HLH36_09845	glycolytic process [GO:0006096]	cell surface [GO:0009986]; extracellular region [GO:0005576]; phosphopyruvate hydratase complex [GO:0000015]	magnesium ion binding [GO:0000287]; phosphopyruvate hydratase activity [GO:0004634]			3171.13	3281.08	2669.05		3430.56	3115.89
A0A7W4PEQ1	B	Gluconacetobacter azotocaptans	HLH34_07420		membrane [GO:0016020]; outer membrane-bounded periplasmic space [GO:0030288]	calcium ion binding [GO:0005509]; electron transfer activity [GO:0009055]; heme binding [GO:0020037]; oxidoreductase activity, acting on CH-OH group of donors [GO:0016614]		1164.75	1359.06		1374.96	1629.01	1433.67	1016.05	1007.3	1880.58		1464.76
A0A833JLZ7	B	Komagataeibacter medellinensis	etta						20838.9	53093.8			20993	3793.25	9298.19	17281	31765.3	27605.2
A0A833JMA6	B	Komagataeibacter medellinensis						5574.16	7791.92	5548.01	8088.02	8145.06	4249.8	3996.46	4726.58	2236.36	2450.47	3323.89	2793.41	2928.46	3808.69
A0A840VCM5	B	Acidocella aromatica	acpP HNP71_001837	Kdo2-lipid A biosynthetic process [GO:0036104]; lipid A biosynthetic process [GO:0009245]	cytosol [GO:0005829]; membrane [GO:0016020]	acyl binding [GO:0000035]; acyl carrier activity [GO:0000036]; phosphopantetheine binding [GO:0031177]			2174.49	2982.8	970.563		3891.38
A0A847KRG0	B	Acetobacter sp.	gatA										1331.26	2235.31	1937.12		1361.37	2985.87
A0A850NZF3	B	Komagataeibacter swingsii	HUK81_12745		cytoplasm [GO:0005737]	NADPH dehydrogenase (quinone) activity [GO:0008753]		1414.34	1812.07	1372.09			2252.9	1964.36		3405.37	2405.09	3380.23
A0A857FVT0	B	Komagataeibacter xylinus (Gluconacetobacter xylinus)	FMA36_18850					2745.48	4348.98	4116.26		3176.57		2099.84
D5QAT1	B	Novacetimonas hansenii ATCC 23769	dnaK GXY_01013			ATP binding [GO:0005524]; ATP-dependent protein folding chaperone [GO:0140662]; unfolded protein binding [GO:0051082]		998.357		1849.34		1140.31	2816.13	1693.42
G6EZP7	B	Commensalibacter intestini A911	tsf CIN_09170		cytoplasm [GO:0005737]	translation elongation factor activity [GO:0003746]		1580.73		1968.65	1213.2		2611.32			2287.19	1542.89
S6D0X8	B	Acetobacter pasteurianus	cspE					2995.07	3533.55	2147.62	6227.78		1126.45	2844.94	5423.94	3659.51	2359.71	4281.62
W5Y6L2	B	Komagataeibacter xylinus						9983.57	19026.8		13749.6		10752.5
W5YB18	B	Komagataeibacter xylinus	rpIL					5740.55	3352.34	3579.36	2830.81	3828.18	3430.56	2167.57	2169.58		2132.82
W5YBW0	B	Komagataeibacter xylinus	prs					1913.52	688.588			2687.87		1693.42
W5YCX0	B	Komagataeibacter xylinus						2745.48	1540.26		2183.77	2117.72
W5YHN1	B	Komagataeibacter xylinus											1945.69	3590.04		2592.15	3584.94
W7DYP7	B	Commensalibacter papalotli (ex Servin-Garciduenas et al. 2014)	pnp COMX_07515	mRNA catabolic process [GO:0006402]; RNA processing [GO:0006396]	cytosol [GO:0005829]	3'-5'-RNA exonuclease activity [GO:0000175]; magnesium ion binding [GO:0000287]; polyribonucleotide nucleotidyltransferase activity [GO:0004654]; RNA binding [GO:0003723]		1247.95	1812.07				819.238	629.951			2223.57	1521.1

## Sheet: Cluster C
Table S1. List of protein composition within the four clusters constituting the heatmap. Each cluster comprises all metaproteome common proteins grouped according to abundance patterns, and includes detailed information on their taxonomic origin, associated biological processes, cellular localization, and molecular functions, based on Gene Ontology (GO) annotations.
Protein	Cluster	Organism	Gene Names	Gene Ontology (biological process)	Gene Ontology (cellular component)	Gene Ontology (molecular function)	S4.1	S4.2	S4.3	S4.4	S3.1	S3.2	S3.3	S3.4	S2.1	S2.2	S2.3	S2.4	S1.1	S1.2	S1.3	S1.4
A0A070A1S7	C	Komagataeibacter rhaeticus AF2					214145	207991	253690	453386	161760	203627	220170	209984	364179	213471	190592	253517	290515	329452	270294	335808
A0A070A506	C	Komagataeibacter rhaeticus AF7					115995	76540.7	126845	119312	76027.4	80636.1	97284.5	50125.2	154970	91487.6	104372	101407	145257	109817	74945.2	188052
A0A070A6R0	C	Komagataeibacter rhaeticus AF9					18737.7	9983.57	10872.4	37583.3	11323.2	12217.6	12800.6	8805.77	37967.6	12706.6	5899.28	30985.4	18995.2	10981.7	1093.46
A0A0D6N5H4	C	Acetobacter cibinongensis	Abci_016_092 ACI01nite_13790	threonine biosynthetic process [GO:0009088]		pyridoxal phosphate binding [GO:0030170]; threonine synthase activity [GO:0004795]	330140	274548	289932	214762	234553	154756	184329	128700	247952	223636	263198	298587	290515	168386	147433	402969
A0A0D6PVY6	C	Komagataeibacter europaeus NBRC 3261	Geu3261_0019_033	aerobic respiration [GO:0009060]; electron transport coupled proton transport [GO:0015990]; respiratory electron transport chain [GO:0022904]	plasma membrane [GO:0005886]	cytochrome bo3 ubiquinol oxidase activity [GO:0009486]; cytochrome-c oxidase activity [GO:0004129]; heme binding [GO:0020037]; metal ion binding [GO:0046872]; oxidoreductase activity, acting on diphenols and related substances as donors, oxygen as acceptor [GO:0016682]	79412.2	37438.4	60704.5	35793.6	46101.7	40725.3	27649.3	37255.2	65862.2	71157.1	45379	56337.1	36873	49783.8	25800.8	33580.8
A0A0D6PWW9	C	Komagataeibacter europaeus NBRC 3261	rplR Geu3261_0037_048	translation [GO:0006412]	cytosolic large ribosomal subunit [GO:0022625]	5S rRNA binding [GO:0008097]; structural constituent of ribosome [GO:0003735]	81196.7	79868.6	126845	59656	73601	67604	43522	52834.6	108479	81322.3	58992.8	123942	145257	73211.5	97060.1	88653.2
A0A0D6PXE1	C	Komagataeibacter europaeus NBRC 3261	Geu3261_0021_042		cytoplasm [GO:0005737]		3747.54	4076.62	6976.49	11931.2	2264.65	7493.46	4659.42	4131.94	13947.3	7115.71	8622.02	9013.94	6368.98	7247.94	3071.52	2820.78
A0A0D6PXE8	C	Komagataeibacter europaeus NBRC 3261	hisF Geu3261_0014_040	L-histidine biosynthetic process [GO:0000105]	cytoplasm [GO:0005737]	imidazoleglycerol-phosphate synthase activity [GO:0000107]; lyase activity [GO:0016829]	77627.6	71548.9	81543.4	14914	14558.4	13846.6	35841.7	50802.5	10073	4625.21	54454.9	84505.7	20112.6	5930.13	38086.9	18805.2
A0A0D6PY38	C	Komagataeibacter europaeus NBRC 3261	Geu3261_0052_075	Mo-molybdopterin cofactor biosynthetic process [GO:0006777]	cytosol [GO:0005829]	metal ion binding [GO:0046872]; molybdopterin molybdotransferase activity [GO:0061599]	446136	224630	126845	399695	88968.2	268787	424980	121926	526897	152479	108910	304220	290515	556407	20886.4	17462
A0A0D6PYD8	C	Komagataeibacter europaeus NBRC 3261	Geu3261_0037_006		cytosol [GO:0005829]	glyoxylate reductase (NADPH) activity [GO:0030267]; hydroxypyruvate reductase [NAD(P)H] activity [GO:0016618]; NAD binding [GO:0051287]			79731.3	161071						2897.11	2178.19		4581.2	5856.92	1093.46	3358.08
A0A0D6PYV9	C	Komagataeibacter europaeus NBRC 3261	Geu3261_0053_054			hydrolase activity [GO:0016787]; metal ion binding [GO:0046872]	2498.36	3244.66							2247.06	3100.41	2087.44
A0A0D6PZB5	C	Komagataeibacter europaeus NBRC 3261	Geu3261_0074_007					29118.7		40566.1	1051.44	17104.6	12288.6	23030.5	34868.2	10673.6	9529.6	15211		14642.3	13514.7
A0A0D6PZN2	C	Komagataeibacter europaeus NBRC 3261	Geu3261_0073_007	intracellular iron ion homeostasis [GO:0006879]	cytosol [GO:0005829]	ferric iron binding [GO:0008199]; ferroxidase activity [GO:0004322]; heme binding [GO:0020037]	39259.9	32446.6	46207.9	55480.1	59851.4	26878.7	28673.3	27094.7	40292.2	16264.5	36303.2	67604.5	41342.5	57837.1	47915.8	28207.8
A0A0D6PZP4	C	Komagataeibacter europaeus NBRC 3261	Geu3261_0043_064		cytosol [GO:0005829]	DNA-binding transcription factor activity [GO:0003700]	85658.1	54909.6	37147.5	89484	46910.5	43168.8	66563.1	46060.9	85233.4	55909.1	77144.4	50140	83802.4	102496	33172.4	40296.9
A0A0D6Q090	C	Komagataeibacter europaeus NBRC 3261	Geu3261_0092_002				39259.9	38270.3	53456.2	29828	38822.5	2524.97	16384.8	32513.6	28669.4	29479.4	44925.3	42816.2	67041.9	26356.1	46687.1	81937.1
A0A0D6Q0Z9	C	Komagataeibacter europaeus NBRC 3261	Geu3261_0133_023	D-alanine biosynthetic process [GO:0030632]	cytosol [GO:0005829]	alanine racemase activity [GO:0008784]; pyridoxal phosphate binding [GO:0030170]	2230.68		2718.11	1133.46					2789.46	2998.76		3549.24
A0A0D6Q235	C	Komagataeibacter europaeus NBRC 3261	Geu3261_0169_002		plasma membrane [GO:0005886]	flavin adenine dinucleotide binding [GO:0050660]	9814.99	8319.64	10872.4	10738.1	6632.18	7982.16	9728.45	8805.77	6431.25	10673.6	10437.2	11830.8	8268.5	7321.15	12163.2	14775.5
A0A0D6Q237	C	Komagataeibacter europaeus NBRC 3261	Geu3261_0111_024			pyridoxal phosphate binding [GO:0030170]; transaminase activity [GO:0008483]	29445	5074.98	36241.5	26248.6	5095.45	22806.2	10752.5	30481.5	7516.04	91487.6	13613.7	25351.7		30748.8	34401.1	21491.7
A0A0D6Q2D5	C	Komagataeibacter europaeus NBRC 3261	Geu3261_0127_034					81532.5		8948.4							4265.63	7323.82
A0A0D6Q2N2	C	Komagataeibacter europaeus NBRC 3261	purK Geu3261_0156_023	'de novo' IMP biosynthetic process [GO:0006189]	cytosol [GO:0005829]	5-(carboxyamino)imidazole ribonucleotide synthase activity [GO:0034028]; ATP binding [GO:0005524]; metal ion binding [GO:0046872]; phosphoribosylaminoimidazole carboxylase activity [GO:0004638]	30337.2	26622.9	38053.6	25652.1	28308.1	31765.7	19456.9	27772	24795.2	25921.5	34941.9	34929	35755.7	27820.4	27029.4	38953.7
A0A0D6Q2R3	C	Komagataeibacter europaeus NBRC 3261	Geu3261_0156_058				4550.58			4772.48					5656.4		4084.11	3267.55	3799.04	7321.15	7248.79	10477.2
A0A0D6Q306	C	Komagataeibacter europaeus NBRC 3261	Geu3261_0264_005	L-histidine biosynthetic process [GO:0000105]	cytosol [GO:0005829]	histidinol dehydrogenase activity [GO:0004399]; metal ion binding [GO:0046872]; NAD binding [GO:0051287]	4907.49	5823.75	5979.85	9544.96	5257.21	5864.44	4813.02	5215.73	11622.7	7623.97	3675.7	7887.19	5363.35	8785.38	6265.91	5775.89
A0A0D6Q4Y4	C	Komagataeibacter europaeus NBRC 3261	ntrC Geu3261_0263_011	regulation of DNA-templated transcription [GO:0006355]; regulation of nitrogen utilization [GO:0006808]	cytoplasm [GO:0005737]	ATP binding [GO:0005524]; phosphorelay response regulator activity [GO:0000156]; sequence-specific DNA binding [GO:0043565]	15168.6	5574.16	7701.32	9544.96	6470.42	8145.06	7168.33	8805.77	9298.19	9657.03	9529.6	11267.4	13408.4	8785.38	7125.93	8059.38
A0A0D6QAQ2	C	Komagataeibacter xylinus NBRC 13693	Gxy13693_050_004				18737.7	25790.9	30805.3	34003.9						38119.8	58992.8	78871.9	103915	56372.9	31943.8	63131.8
A0A0D6QAV4	C	Komagataeibacter xylinus NBRC 13693	Gxy13693_051_009	zinc ion transport [GO:0006829]	membrane [GO:0016020]	monoatomic cation transmembrane transporter activity [GO:0008324]	5710.54		4711.39							11181.8		9013.94		10981.7	5774.46	7253.44
A0A0M0EEK9	C	Komagataeibacter europaeus (Gluconacetobacter europaeus)	ggt2 KOEU_27780			glutathione hydrolase activity [GO:0036374]; leukotriene C4 gamma-glutamyl transferase activity [GO:0103068]	98149.9	38270.3	38053.6	54883.5	59851.4	32580.2	25601.2	16256.8	48040.6	55909.1	39026	107041	50281.4	46855.4	54058.8	61788.6
A0A0M0EEQ1	C	Komagataeibacter europaeus (Gluconacetobacter europaeus)	KOEU_27410	DNA repair [GO:0006281]		4 iron, 4 sulfur cluster binding [GO:0051539]; deaminated base DNA N-glycosylase activity [GO:0097506]; metal ion binding [GO:0046872]	17845.4	12479.5	10872.4	15510.6	12132	11403.1	11264.5	16934.2	10073	8132.23	19966.8	16337.8	9050.65	10249.6	14743.3	16118.8
A0A0M0EFW9	C	Komagataeibacter europaeus (Gluconacetobacter europaeus)	serS KOEU_23810	selenocysteine biosynthetic process [GO:0016260]; seryl-tRNA aminoacylation [GO:0006434]	cytoplasm [GO:0005737]	ATP binding [GO:0005524]; serine-tRNA ligase activity [GO:0004828]	24091.3	18303.2	42583.8	16107.1	12940.8	15475.6	23041.1	16256.8	19371.2	16772.7	28135	28731.9	26816.8	15374.4	20886.4	34924
A0A0M0EGZ0	C	Komagataeibacter europaeus (Gluconacetobacter europaeus)	mtnB KOEU_19340	L-methionine salvage from methylthioadenosine [GO:0019509]; pentose catabolic process [GO:0019323]	cytosol [GO:0005829]	aldehyde-lyase activity [GO:0016832]; methylthioribulose 1-phosphate dehydratase activity [GO:0046570]; zinc ion binding [GO:0008270]	24091.3	15807.3	6432.86	6562.16	4852.81	7737.81	4761.82	4673.83	5578.91	5082.65	7260.65	12957.5	7039.4	6442.61	12286.1	8462.35
A0A0M0EIH5	C	Komagataeibacter europaeus (Gluconacetobacter europaeus)	uvrB KOEU_13460	nucleotide-excision repair [GO:0006289]; SOS response [GO:0009432]	cytoplasm [GO:0005737]; excinuclease repair complex [GO:0009380]	ATP binding [GO:0005524]; ATP hydrolysis activity [GO:0016887]; DNA binding [GO:0003677]; excinuclease ABC activity [GO:0009381]	89227.2	48253.9	70670.9	54883.5	59042.6	69233	61442.8	27772	41841.9	81322.3	77144.4	84505.7	59220.3	42462.7	39315.5	72534.4
A0A0M0EII3	C	Komagataeibacter europaeus (Gluconacetobacter europaeus)	ccp KOEU_13730		cell envelope [GO:0030313]	cytochrome-c peroxidase activity [GO:0004130]; electron transfer activity [GO:0009055]; heme binding [GO:0020037]; metal ion binding [GO:0046872]	5085.95	6738.91	4348.98	4951.45	5176.33	4072.53	2355.31	4267.41	4339.16	4269.42	4537.9	7323.82	4134.25	6735.46	6511.63	5641.57
A0A0M0EJF4	C	Komagataeibacter europaeus (Gluconacetobacter europaeus)	KOEU_13540				21414.5	22463	17214.7	16703.7	12940.8	14661.1	14848.7	11515.2	17821.5	10165.3	13613.7	21971.5	15643.1	13178.1	18429.1	26864.6
A0A0M0EJU7	C	Komagataeibacter europaeus (Gluconacetobacter europaeus)	KOEU_07980	nucleotide metabolic process [GO:0009117]; purine nucleoside triphosphate catabolic process [GO:0009146]	cytosol [GO:0005829]	dITP diphosphatase activity [GO:0035870]; ITP diphosphatase activity [GO:0036220]; metal ion binding [GO:0046872]; nucleotide binding [GO:0000166]; ribonucleoside triphosphate phosphatase activity [GO:0017111]; XTP diphosphatase activity [GO:0036222]	1873.77	1913.52	3986.56			2769.32	1024.05	1219.26		2439.67	2178.19		1899.52	1464.23
A0A0M0EK06	C	Komagataeibacter europaeus (Gluconacetobacter europaeus)	rluB KOEU_08590	enzyme-directed rRNA pseudouridine synthesis [GO:0000455]		RNA binding [GO:0003723]; rRNA pseudouridine synthase activity [GO:0120159]	5978.22	6156.53	2265.09	5726.98	2264.65	2769.32	3993.79	3319.1	9298.19	3608.68	8168.23	8450.57		2415.98	1597.19	2955.11
A0A0M0EKD9	C	Komagataeibacter europaeus (Gluconacetobacter europaeus)	cusC2 KOEU_09940		plasma membrane [GO:0005886]	efflux transmembrane transporter activity [GO:0015562]	10707.3	14143.4	7429.51	8351.84	7279.22	9774.07	6656.31	6434.99	10073	11690.1	13159.9	5014	7821.55	8053.27	9214.57	16118.8
A0A0M0EL06	C	Komagataeibacter europaeus (Gluconacetobacter europaeus)	pqqD KOEU_08970	pyrroloquinoline quinone biosynthetic process [GO:0018189]		quinone binding [GO:0048038]	4282.9	5740.55	5164.41	3460.05	4205.77	3746.73	2560.12	2709.47	4571.61	4320.25	1179.86	4901.33	3910.78	7321.15	2334.36
A0A0M0EL58	C	Komagataeibacter europaeus (Gluconacetobacter europaeus)	egtA KOEU_06890	glutathione biosynthetic process [GO:0006750]		ATP binding [GO:0005524]; glutamate-cysteine ligase activity [GO:0004357]			2446.3	2624.86					7748.49		1043.72	2873.19
A0A0M0ELI8	C	Komagataeibacter europaeus (Gluconacetobacter europaeus)	aroE KOEU_00740	amino acid biosynthetic process [GO:0008652]; aromatic amino acid family biosynthetic process [GO:0009073]; chorismate biosynthetic process [GO:0009423]; shikimate metabolic process [GO:0019632]	cytosol [GO:0005829]	NADP binding [GO:0050661]; shikimate 3-dehydrogenase (NADP+) activity [GO:0004764]	5888.99	8319.64	7973.13	5607.66	4610.17	9774.07	6144.28	1693.42	6741.19	4472.73	5899.28	6760.45	4804.67	10249.6	3440.11	2955.11
A0A0M0ELR9	C	Komagataeibacter europaeus (Gluconacetobacter europaeus)	dhaK1 KOEU_05740	glycerol catabolic process [GO:0019563]	cytosol [GO:0005829]	ATP binding [GO:0005524]; glycerone kinase activity [GO:0004371]	2944.5	2412.7	3805.36		1455.84	2443.52	1894.49	1828.89	3254.37	3202.07	2223.57	4168.95	4692.93	3660.58	3440.11
A0A0M0EM65	C	Komagataeibacter europaeus (Gluconacetobacter europaeus)	dxs1 dxs KOEU_07180	glyceraldehyde-3-phosphate metabolic process [GO:0019682]; terpenoid biosynthetic process [GO:0016114]; thiamine biosynthetic process [GO:0009228]		1-deoxy-D-xylulose-5-phosphate synthase activity [GO:0008661]; magnesium ion binding [GO:0000287]; thiamine pyrophosphate binding [GO:0030976]	5978.22	3327.86	2718.11		2022.01	2362.07		2032.1	5966.34			4619.64	3575.57	2489.19
A0A0M0EML1	C	Komagataeibacter europaeus (Gluconacetobacter europaeus)	rimM KOEU_04160	ribosomal small subunit biogenesis [GO:0042274]; rRNA processing [GO:0006364]	cytoplasm [GO:0005737]; ribosome [GO:0005840]	ribosome binding [GO:0043022]	2944.5	7404.48	8154.34	2923.14	3639.61	4479.78	2764.93	6299.51	6508.73	4930.17		4619.64	6145.51	5271.23	3317.24
A0A0N0MDD6	C	Komagataeibacter intermedius AF2	GLUCOINTEAF2_0201301		ATP-binding cassette (ABC) transporter complex [GO:0043190]	phospholipid transporter activity [GO:0005548]	5532.08	6156.53	3805.36	4175.92	4771.93	3746.73	2867.33	4470.62	4726.58	4015.29	2586.61	6760.45	4245.99	3221.31	8354.54	4835.63
A0A0N1F934	C	Komagataeibacter intermedius AF2	GLUCOINTEAF2_0201276				29445		16308.7	24459	14558.4	1547.56	19968.9	12192.6	24795.2	28462.8	33580.5	27605.2	25699.4	25624	10197.5	14775.5
A0A0N1FBC9	C	Komagataeibacter intermedius AF2	GLUCOINTEAF2_0204167	chromosome condensation [GO:0030261]		DNA binding [GO:0003677]; structural constituent of chromatin [GO:0030527]	9814.99	10815.5	7701.32	6562.16	7764.5	4968.49	4352.2	5825.36	10847.9	8640.5	5445.49	11830.8	6368.98	9517.5	13514.7	13432.3
A0A0N1FQQ6	C	Komagataeibacter intermedius AF2	GLUCOINTEAF2_0201840	intermembrane phospholipid transfer [GO:0120010]	membrane [GO:0016020]		4282.9		1993.28							2744.63	1905.92			4173.06	2825.8
A0A0N1N7Y4	C	Komagataeibacter intermedius AF2	clpP GLUCOINTEAF2_0200047	protein quality control for misfolded or incompletely synthesized proteins [GO:0006515]	cytoplasm [GO:0005737]; endopeptidase Clp complex [GO:0009368]	ATP-dependent peptidase activity [GO:0004176]; ATPase binding [GO:0051117]; serine-type endopeptidase activity [GO:0004252]	5175.17	3161.46	3986.56	3698.67	2507.29	2199.17	2508.92	2099.84	2634.49	2490.5	2677.36	3267.55	2346.47	1244.6	2334.36	4432.66
A0A177G5P7	C	Acetobacter malorum	Amal_03161			aldehyde dehydrogenase [NAD(P)+] activity [GO:0004030]; succinate-semialdehyde dehydrogenase (NAD+) activity [GO:0004777]	3569.09	7487.68	7701.32	5726.98	6874.82	6353.15	2048.09	7451.04	6508.73	6099.18	4356.39	6197.08		6076.55	4914.44
A0A181C7G9	C	Komagataeibacter rhaeticus					1784.54	1663.93	2718.11	1789.68	1455.84	1466.11	1280.06	1557.94		1067.36		2197.15	1061.5	2415.98	1597.19
A0A1A0DDX0	C	Acetobacter pasteurianus (Acetobacter turbidans)	carB SRCM100623_01400	'de novo' UMP biosynthetic process [GO:0044205]; glutamine metabolic process [GO:0006541]; L-arginine biosynthetic process [GO:0006526]	cytoplasm [GO:0005737]	ATP binding [GO:0005524]; carbamoyl-phosphate synthase (ammonia) activity [GO:0004087]; carbamoyl-phosphate synthase (glutamine-hydrolyzing) activity [GO:0004088]; metal ion binding [GO:0046872]	2676.81		3352.34	7755.28	3235.21	814.506	1945.69	2980.41	4261.67	3405.37	3902.6	1802.79	5363.35	2049.92	3071.52	2283.49
A0A1D8QTL6	C	Acetobacter ascendens	pepA A4S02_01650	proteolysis [GO:0006508]	cytoplasm [GO:0005737]	manganese ion binding [GO:0030145]; metalloaminopeptidase activity [GO:0070006]	2855.27		1902.68	2386.24						4523.56	1497.51	3605.57
A0A1D8QYS3	C	Acetobacter ascendens	A4S02_12655	ATP synthesis coupled electron transport [GO:0042773]	plasma membrane [GO:0005886]	copper ion binding [GO:0005507]; cytochrome bo3 ubiquinol oxidase activity [GO:0009486]; cytochrome-c oxidase activity [GO:0004129]; oxidoreductase activity, acting on diphenols and related substances as donors, oxygen as acceptor [GO:0016682]	6870.49			4175.92						8132.23		6197.08
A0A1U9RLF5	C	Komagataeibacter nataicola					5264.4	9151.6	11778.5	5965.6	18602.5	3909.63	921.643	6773.67	9298.19			7323.82		4319.48	5651.6	12223.4
A0A252A1L1	C	Acetobacter tropicalis	HC62_16335	DNA restriction-modification system [GO:0009307]; methylation [GO:0032259]		DNA binding [GO:0003677]; N-methyltransferase activity [GO:0008170]; site-specific DNA-methyltransferase (adenine-specific) activity [GO:0009007]	7495.08	9151.6	4802	15510.6	5742.5	8959.57	7168.33	4267.41	7748.49	17281	14521.3	7887.19	10056.3	8785.38	7003.07	13432.3
A0A257UVX0	C	Acidiphilium sp. 20-67-60	bipA				9814.99	9151.6	7610.71	6562.16	6308.66	7819.26	3737.77	1151.52	10073	8132.23	4311.01	6760.45	10056.3	6662.25		8865.32
A0A2G4R803	C	Acetobacter pomorum	CSR02_15340	translation [GO:0006412]	cytosolic small ribosomal subunit [GO:0022627]	mRNA binding [GO:0003729]; structural constituent of ribosome [GO:0003735]	8208.9	7737.27	8516.75	5488.35	6793.94	6271.7	5120.24	6299.51	11622.7	8132.23	7714.44	10140.7	6033.77	5564.07	4791.58	7387.77
A0A2G4R924	C	Acetobacter pomorum	clpB CSR02_13880	cellular response to heat [GO:0034605]; protein refolding [GO:0042026]	cytoplasm [GO:0005737]	ATP binding [GO:0005524]; ATP hydrolysis activity [GO:0016887]	2052.22	5490.96		2863.49					8523.34		2586.61	2422.5
A0A2V4QZ36	C	Komagataeibacter swingsii	pgl CFR76_07315	carbohydrate metabolic process [GO:0005975]; pentose-phosphate shunt [GO:0006098]		6-phosphogluconolactonase activity [GO:0017057]		19967.1	12684.5	13720.9	6308.66	9774.07	2713.73	2912.68	13172.4	11181.8	5899.28	5126.68	6368.98	3221.31	11303.2	2014.85
A0A2V4RLG6	C	Komagataeibacter swingsii	CFR76_04095	carbohydrate metabolic process [GO:0005975]; purine ribonucleoside salvage [GO:0006166]		magnesium ion binding [GO:0000287]; phosphoglucomutase activity [GO:0004614]; phosphopentomutase activity [GO:0008973]			1449.66	1312.43						2287.19	3312.67	3492.9	3910.78	2708.83	3440.11	9805.58
A0A318QD49	C	Komagataeibacter sucrofermentans	CFR77_14875			4 iron, 4 sulfur cluster binding [GO:0051539]; 7,8-didemethyl-8-hydroxy-5-deazariboflavin synthase activity [GO:0044689]; metal ion binding [GO:0046872]	14276.3	13311.4	9966.41	10738.1	13749.6	11403.1	9216.43	12192.6	10847.9	9657.03	8622.02	18027.9	12291	12446	17200.5	4701.31
A0A318QYC0	C	Komagataeibacter oboediens	CFR80_13980	mRNA catabolic process [GO:0006402]; rRNA catabolic process [GO:0016075]		DNA binding [GO:0003677]; RNA endonuclease activity [GO:0004521]	2141.45	2412.7									3766.46	3380.23	1564.31	3001.67	2825.8	3895.37
A0A318R1H5	C	Komagataeibacter sucrofermentans	ffh CFR77_07105	SRP-dependent cotranslational protein targeting to membrane [GO:0006614]	plasma membrane [GO:0005886]; signal recognition particle [GO:0048500]	7S RNA binding [GO:0008312]; GTP binding [GO:0005525]; GTPase activity [GO:0003924]	5175.17	6988.5	5617.43	7158.72	5418.97	6108.8	4659.42	3251.36	5578.91	7115.71	3947.98	5633.71	6480.72	2855.25	4545.85
A0A347W9M8	C	Komagataeibacter saccharivorans	otsA_2 CD178_00765	trehalose biosynthetic process [GO:0005992]		alpha,alpha-trehalose-phosphate synthase (UDP-forming) activity [GO:0003825]	2766.04	3577.45	5526.83	4235.58	3396.97	2524.97	3174.55	2370.78	2944.43		2405.09	5577.37	3128.62		3317.24	1880.52
A0A354UZ00	C	Acetobacter sp. DsW_064	groEL					1247.95	1449.66	596.56					689.616	3100.41	1815.16	1915.46
A0A371YYA4	C	Komagataeibacter melaceti	rne DY926_12465	mRNA catabolic process [GO:0006402]; rRNA processing [GO:0006364]; tRNA processing [GO:0008033]	cytoplasm [GO:0005737]; cytoplasmic side of plasma membrane [GO:0009898]	magnesium ion binding [GO:0000287]; ribonuclease E activity [GO:0008995]; rRNA binding [GO:0019843]; tRNA binding [GO:0000049]; zinc ion binding [GO:0008270]	2676.81		1993.28	2087.96	1941.13		665.631	1219.26	1084.79			2760.52	2793.41	3001.67	1965.77	1611.88
A0A371Z2F6	C	Komagataeibacter melaceti	DY926_05080	chromosome condensation [GO:0030261]		DNA binding [GO:0003677]; structural constituent of chromatin [GO:0030527]		3411.05	3986.56	5726.98	1213.2		3225.75		3564.31	8132.23		4337.96	2681.68	7174.73
A0A511B7R1	C	Gluconobacter kanchanaburiensis NBRC 103587	GKA01_16870		cytoplasm [GO:0005737]	oxidoreductase activity [GO:0016491]	4818.27	2828.68	2627.51	2326.58	2102.89	977.407	1894.49	392.873	3409.34	2287.19	1497.51	3549.24	5586.82	3074.88	4422.99
A0A511XJY9	C	Acetobacter oeni	aspS AOE01nite_14800	aspartyl-tRNA aminoacylation [GO:0006422]	cytoplasm [GO:0005737]	aspartate-tRNA ligase activity [GO:0004815]; aspartate-tRNA(Asn) ligase activity [GO:0050560]; ATP binding [GO:0005524]; nucleic acid binding [GO:0003676]	4193.68	3161.46	2808.72	2624.86	2345.53	3991.08	1382.46	2167.57	2479.52		3857.22			2269.56	1965.77	2417.81
A0A511XQ70	C	Acetobacter oeni	dnaK AOE01nite_33320			ATP binding [GO:0005524]; ATP-dependent protein folding chaperone [GO:0140662]; unfolded protein binding [GO:0051082]	19630	11647.5	10872.4	11334.6	12132	1058.86	6656.31	4335.15	15497	16264.5	9075.81	13520.9	7151.13	10981.7	6757.35	10745.8
A0A5C1YKH5	C	Acetobacter vaccinii	dnaK FLP30_02450			ATP binding [GO:0005524]; ATP-dependent protein folding chaperone [GO:0140662]; unfolded protein binding [GO:0051082]	1606.09	1247.95								1321.49	2132.82	2253.48	2234.73	1317.81
A0A5M8ZCM0	C	Acetobacter sp					3479.86	14975.4	11778.5	7158.72	1617.6	8145.06	972.845	8128.4	6198.79	6607.44	6353.07	13520.9	12291	2928.46	2948.66	12357.7
A0A7U7G4C4	C	Parasaccharibacter apium	SACS_0181	translation [GO:0006412]	cytosolic small ribosomal subunit [GO:0022627]	mRNA binding [GO:0003729]; structural constituent of ribosome [GO:0003735]	5264.4	4492.61	8607.35	4354.89	3154.33	4805.59	3328.15	3928.73	3176.88	5590.91	5899.28	4506.97	3128.62	4758.75	4054.41	5372.92
A0A833JIT0	C	Komagataeibacter medellinensis						3411.05	5164.41							5082.65		7887.19
G2I0I4	C	Komagataeibacter medellinensis (strain NBRC 3288 / BCRC 11682 / LMG 1693 / Kondo 51) (Gluconacetobacter medellinensis)	GLX_20300	homocysteine metabolic process [GO:0050667]; methylation [GO:0032259]; tetrahydrofolate metabolic process [GO:0046653]	cytosol [GO:0005829]	cobalamin binding [GO:0031419]; methionine synthase activity [GO:0008705]; zinc ion binding [GO:0008270]	2855.27	2495.89	3261.73						1472.21		1406.75				1965.77	2014.85
O30329	C	Komagataeibacter europaeus (Gluconacetobacter europaeus)	aldH			oxidoreductase activity [GO:0016491]	1516.86	5574.16	3080.53		3477.85	1954.81		1896.63	3951.73			1802.79		3001.67	2948.66
W5Y9T3	C	Komagataeibacter xylinus					1516.86	2745.48		2087.96					1627.18	965.703
W7E163	C	Commensalibacter papalotli (ex Servin-Garciduenas et al. 2014)	trpE COMX_03510	L-tryptophan biosynthetic process [GO:0000162]		anthranilate synthase activity [GO:0004049]; metal ion binding [GO:0046872]		2911.87	1540.26							1169.01	998.339	1802.79	1016.8	1098.17	1842.91

## Sheet: Cluster D
Table S1. List of protein composition within the four clusters constituting the heatmap. Each cluster comprises all metaproteome common proteins grouped according to abundance patterns, and includes detailed information on their taxonomic origin, associated biological processes, cellular localization, and molecular functions, based on Gene Ontology (GO) annotations.
Protein	Cluster	Organism	Gene Names	Gene Ontology (biological process)	Gene Ontology (cellular component)	Gene Ontology (molecular function)	S4.1	S4.2	S4.3	S4.4	S3.1	S3.2	S3.3	S3.4	S2.1	S2.2	S2.3	S2.4	S1.1	S1.2	S1.3	S1.4
A0A070AAE7	D	Komagataeibacter rhaeticus AF16					16953.2	9983.57			889.682		8192.38		2866.94	3405.37	5899.28	10140.7	20112.6	24159.8		17462
A0A0D6PUP0	D	Komagataeibacter europaeus NBRC 3261	Geu3261_0007_003		periplasmic space [GO:0042597]	aliphatic amine dehydrogenase activity [GO:0030058]	196300		99664.1	232658	137496	122176	112645						469293	292846	258008
A0A0D6PUY6	D	Komagataeibacter europaeus NBRC 3261	fmt Geu3261_0004_033		cytosol [GO:0005829]	methionyl-tRNA formyltransferase activity [GO:0004479]	11599.5	6822.11	5889.24	8948.4	16176	5457.19	7168.33	10160.5	6508.73	6607.44	7714.44	9577.31	33520.9	4319.48		7119.12
A0A0D6PVF0	D	Komagataeibacter europaeus NBRC 3261	dxr Geu3261_0004_052	isopentenyl diphosphate biosynthetic process, methylerythritol 4-phosphate pathway involved in terpenoid biosynthetic process [GO:0051484]		1-deoxy-D-xylulose-5-phosphate reductoisomerase activity [GO:0030604]; isomerase activity [GO:0016853]; manganese ion binding [GO:0030145]; NADPH binding [GO:0070402]						81450.6	61442.8	81284					30168.8	46855.4	29486.6
A0A0D6PVT2	D	Komagataeibacter europaeus NBRC 3261	Geu3261_0021_039			metal ion binding [GO:0046872]	1427.63	1747.12	1540.26	1908.99										556.407	540.588	282.078
A0A0D6PWM4	D	Komagataeibacter europaeus NBRC 3261	gltX Geu3261_0014_034	glutamyl-tRNA aminoacylation [GO:0006424]	cytosol [GO:0005829]	ATP binding [GO:0005524]; glutamate-tRNA ligase activity [GO:0004818]; tRNA binding [GO:0000049]; zinc ion binding [GO:0008270]	98149.9	108155	117785	83518.4	113232	122176	92164.3	101605	66637	71157.1	99833.9	112674	178778	139102	116718	161188
A0A0D6PX12	D	Komagataeibacter europaeus NBRC 3261	Geu3261_0019_009	protein import into mitochondrial matrix [GO:0030150]	membrane [GO:0016020]	protein-folding chaperone binding [GO:0051087]	258759	266229	371475	334074	307345	333947	327695	345457	178215	228719	358494	450697	536335	527123	344011	416401
A0A0D6PX67	D	Komagataeibacter europaeus NBRC 3261	Geu3261_0041_011				169532	116475	335234	178968	113232	138466	261132	250626	92981.9	106736	190592	174645	234647	124460	184291	282078
A0A0D6PXN5	D	Komagataeibacter europaeus NBRC 3261	Geu3261_0029_016		plasma membrane [GO:0005886]	peptidyl-prolyl cis-trans isomerase activity [GO:0003755]	1.51686e+06	1.08155e+06	996641	346005	1.05144e+06	1.30321e+06	1.12645e+06	1.49021e+06	1.31724e+06	1.57562e+06	680686	732382	1.0168e+06	805327	2.33436e+06	1.02086e+06
A0A0D6PXP7	D	Komagataeibacter europaeus NBRC 3261	rplE Geu3261_0037_044	translation [GO:0006412]	ribonucleoprotein complex [GO:1990904]; ribosome [GO:0005840]	rRNA binding [GO:0019843]; structural constituent of ribosome [GO:0003735]; tRNA binding [GO:0000049]	59782.2	83196.4	99664.1	65621.6	97056.3	77378.1	76803.6	81284	57338.8	55909.1	58992.8	90139.4	84919.7	87853.8	83545.4	59102.1
A0A0D6PY59	D	Komagataeibacter europaeus NBRC 3261	fabH Geu3261_0043_051	fatty acid biosynthetic process [GO:0006633]; secondary metabolite biosynthetic process [GO:0044550]	cytoplasm [GO:0005737]	3-oxoacyl-[acyl-carrier-protein] synthase activity [GO:0004315]; beta-ketoacyl-acyl-carrier-protein synthase III activity [GO:0033818]	1784.54		4439.58										4804.67	3660.58		5910.21
A0A0D6PYI1	D	Komagataeibacter europaeus NBRC 3261	rplO Geu3261_0037_051	translation [GO:0006412]	cytosolic large ribosomal subunit [GO:0022625]	rRNA binding [GO:0019843]; structural constituent of ribosome [GO:0003735]	178454	224630	181207	178968	194113	130321	148487	189663	162718	127066	122523	174645	156431	168386	159719	214917
A0A0D6PYL2	D	Komagataeibacter europaeus NBRC 3261	Geu3261_0057_017	DNA damage response [GO:0006974]			38367.7	29950.7	67046.8	38776.4	34778.5	25249.7	29185.4	36577.8	19371.2	28462.8	25412.3	28168.6	41342.5	20499.2	41772.7	34924
A0A0D6PYZ0	D	Komagataeibacter europaeus NBRC 3261	dnaA Geu3261_0068_028	DNA replication initiation [GO:0006270]; regulation of DNA replication [GO:0006275]	cytoplasm [GO:0005737]; plasma membrane [GO:0005886]	ATP binding [GO:0005524]; DNA replication origin binding [GO:0003688]; lipid binding [GO:0008289]		7238.09		8351.84									17877.8	26356.1
A0A0D6PZG5	D	Komagataeibacter europaeus NBRC 3261	Geu3261_0080_017	folic acid biosynthetic process [GO:0046656]; tetrahydrofolate biosynthetic process [GO:0046654]	cytoplasm [GO:0005737]	dihydroneopterin aldolase activity [GO:0004150]	107073	99835.7	144966	107381	113232	130321	153607	101605	55014.3	116901	131599	129575	156431	131781	119175	174620
A0A0D6PZH1	D	Komagataeibacter europaeus NBRC 3261	smc Geu3261_0092_001	chromosome condensation [GO:0030261]; chromosome segregation [GO:0007059]; DNA replication [GO:0006260]; sister chromatid cohesion [GO:0007062]	cytoplasm [GO:0005737]	ATP binding [GO:0005524]; ATP hydrolysis activity [GO:0016887]; DNA binding [GO:0003677]	49074.9	49085.9	99664.1	43548.9	42057.7	47241.4	56322.6	50802.5	31768.8	43710.8	43110.1	55210.4	67041.9	35141.5	51601.6	68504.8
A0A0D6PZH2	D	Komagataeibacter europaeus NBRC 3261	purF Geu3261_0041_015	'de novo' IMP biosynthetic process [GO:0006189]; purine nucleobase biosynthetic process [GO:0009113]		4 iron, 4 sulfur cluster binding [GO:0051539]; amidophosphoribosyltransferase activity [GO:0004044]; magnesium ion binding [GO:0000287]	17845.4	19135.2	23557	16107.1	16176	21177.2	14848.7	11515.2	10847.9	10673.6	8168.23	27041.8	29051.5	32213.1	28258	34924
A0A0D6PZQ0	D	Komagataeibacter europaeus NBRC 3261	Geu3261_0099_002	polyamine transport [GO:0015846]	periplasmic space [GO:0042597]	polyamine binding [GO:0019808]	14276.3	15807.3	10872.4	8948.4	12940.8	14661.1	9728.45	11515.2	7283.58	8132.23	9075.81	18591.2	18995.2	17570.8	20886.4	22834.9
A0A0D6Q018	D	Komagataeibacter europaeus NBRC 3261	Geu3261_0127_010	glutathione metabolic process [GO:0006749]; L-phenylalanine catabolic process [GO:0006559]		glutathione transferase activity [GO:0004364]; maleylacetoacetate isomerase activity [GO:0016034]	365831	349425	289932	226693	372049	366528	163848	311589	209209	177893	140675	326755	681593	688188	528302	456698
A0A0D6Q092	D	Komagataeibacter europaeus NBRC 3261	Geu3261_0068_039	regulation of intracellular pH [GO:0051453]; sodium ion import across plasma membrane [GO:0098719]	plasma membrane [GO:0005886]	potassium:proton antiporter activity [GO:0015386]; sodium:proton antiporter activity [GO:0015385]	46398.1	67389.1	50738.1	19089.9	43675.3	41539.8	39937.9	39964.6	33318.5	16264.5	23143.3	84505.7	69276.6	139102	104432	106115
A0A0D6Q0F3	D	Komagataeibacter europaeus NBRC 3261	Geu3261_0127_007				133841	216311	135906		202201		153607	121926	929.819	101653		309854	324036	344094	331724	2149.17
A0A0D6Q0J2	D	Komagataeibacter europaeus NBRC 3261	alaS Geu3261_0060_003	alanyl-tRNA aminoacylation [GO:0006419]; negative regulation of DNA-templated transcription [GO:0045892]	cytosol [GO:0005829]	alanine-tRNA ligase activity [GO:0004813]; aminoacyl-tRNA deacylase activity [GO:0002161]; ATP binding [GO:0005524]; tRNA binding [GO:0000049]; zinc ion binding [GO:0008270]	24091.3	33278.6	28087.2	23862.4	31543.3	33394.7	23553.1	27094.7	41841.9	18805.8	10891	32112.2	33520.9	45391.1	27029.4	14775.5
A0A0D6Q0J9	D	Komagataeibacter europaeus NBRC 3261	Geu3261_0111_011			hydrolase activity, acting on carbon-nitrogen (but not peptide) bonds [GO:0016810]					711.746		1177.65							2342.77	1167.18	1020.86
A0A0D6Q206	D	Komagataeibacter europaeus NBRC 3261	Geu3261_0216_002	regulation of protein targeting to membrane [GO:0090313]	plasma membrane [GO:0005886]		4818.27	15807.3	11778.5	8948.4	9705.63	4479.78	6656.31	7451.04	6431.25	6607.44	9983.39	3605.57	9162.39	12446	7248.79	18805.2
A0A0D6Q2G1	D	Komagataeibacter europaeus NBRC 3261	Geu3261_0222_009	D-amino acid catabolic process [GO:0019478]	cytoplasm [GO:0005737]	D-amino-acid oxidase activity [GO:0003884]; FAD binding [GO:0071949]	8387.35	7321.28	8788.56	13124.3	7198.34	7249.1	6656.31	7451.04	9298.19	7623.97	5899.28	8450.57	8603.71	9517.5	10934.6	14775.5
A0A0D6Q2I3	D	Komagataeibacter europaeus NBRC 3261	Geu3261_0134_003	protoporphyrinogen IX biosynthetic process [GO:0006782]		5-aminolevulinate synthase activity [GO:0003870]; pyridoxal phosphate binding [GO:0030170]	7762.76	8070.05	4711.39	5786.63	8088.02	8145.06	2611.32	2235.31	3409.34	3049.59	1361.37	5352.03		4758.75	5651.6
A0A0D6Q2M7	D	Komagataeibacter europaeus NBRC 3261	Geu3261_0263_012	regulation of DNA-templated transcription [GO:0006355]		ATP binding [GO:0005524]; phosphorelay sensor kinase activity [GO:0000155]	17845.4	19135.2	18120.7	23862.4	4044.01	28507.7	34817.6	34545.7	3564.31	3659.51	31311.5	35492.4	29051.5	27088.3	19657.7	26864.6
A0A0D6Q2N4	D	Komagataeibacter europaeus NBRC 3261	Geu3261_0207_002			ATP binding [GO:0005524]; kinase activity [GO:0016301]; magnesium ion binding [GO:0000287]; potassium ion binding [GO:0030955]; pyruvate kinase activity [GO:0004743]	68704.9	61565.3	62516.6	50111	66321.8	72491	71683.3	57576.2	41841.9	50826.5	72606.5	84505.7	122910	95175	100746	134323
A0A0D6Q329	D	Komagataeibacter europaeus NBRC 3261	Geu3261_0169_029	Mo-molybdopterin cofactor biosynthetic process [GO:0006777]	cytosol [GO:0005829]			1830.32	3352.34	1730.02		1140.31	1792.08	3115.89			1089.1	2309.82	5810.3		1597.19	1746.2
A0A0D6Q3B3	D	Komagataeibacter europaeus NBRC 3261	Geu3261_0156_044	cell redox homeostasis [GO:0045454]; glutathione transmembrane transport [GO:0034775]	plasma membrane [GO:0005886]	ABC-type transporter activity [GO:0140359]; ATP binding [GO:0005524]; ATP hydrolysis activity [GO:0016887]; ATPase-coupled lipid transmembrane transporter activity [GO:0034040]	72274	91516	73389	45338.6	52572.1	79007.1	47618.2	63672.5	39517.3	32528.9	35849.4	56337.1	52516.1	69550.9	55287.4	38953.7
A0A0D6Q3C2	D	Komagataeibacter europaeus NBRC 3261	Geu3261_0263_003	glycine biosynthetic process, by transamination of glyoxylate [GO:0019265]; L-serine biosynthetic process [GO:0006564]		alanine-glyoxylate transaminase activity [GO:0008453]; L-serine-pyruvate transaminase activity [GO:0004760]; O-phospho-L-serine:2-oxoglutarate aminotransferase activity [GO:0004648]	28552.7	30782.7	40771.7	26845.2	35587.3	34209.3	20993	28449.4	13172.4	12198.4	13159.9	21971.5	41342.5	21231.3	28258	26864.6
A0A0D6Q3J5	D	Komagataeibacter europaeus NBRC 3261	asd Geu3261_0200_005	'de novo' L-methionine biosynthetic process [GO:0071266]; diaminopimelate biosynthetic process [GO:0019877]; isoleucine biosynthetic process [GO:0009097]; lysine biosynthetic process via diaminopimelate [GO:0009089]; threonine biosynthetic process [GO:0009088]		aspartate-semialdehyde dehydrogenase activity [GO:0004073]; NAD binding [GO:0051287]; NADP binding [GO:0050661]; protein dimerization activity [GO:0046983]	19630	53245.7	50738.1	33407.4	49336.9	32580.2	29185.4	37932.5	28669.4	23888.4	20874.4	33238.9	42459.9	34409.4	39315.5	16118.8
A0A0D6Q3R4	D	Komagataeibacter europaeus NBRC 3261	secA Geu3261_0169_045	intracellular protein transmembrane transport [GO:0065002]; protein import [GO:0017038]; protein targeting [GO:0006605]; protein transport by the Sec complex [GO:0043952]	cell envelope Sec protein transport complex [GO:0031522]; cytosol [GO:0005829]; plasma membrane [GO:0005886]	ATP binding [GO:0005524]; metal ion binding [GO:0046872]; protein-exporting ATPase activity [GO:0008564]	15168.6	29950.7	20838.9	14317.4	14558.4	18733.6	12800.6	10160.5	19371.2	6607.44	6806.86	20281.4	24582	19767.1	17200.5	8059.38
A0A0D6Q4A5	D	Komagataeibacter europaeus NBRC 3261	Geu3261_0214_012	isoleucine biosynthetic process [GO:0009097]; L-leucine biosynthetic process [GO:0009098]; L-valine biosynthetic process [GO:0009099]		L-isoleucine-2-oxoglutarate transaminase activity [GO:0052656]; L-leucine-2-oxoglutarate transaminase activity [GO:0052654]; L-valine-2-oxoglutarate transaminase activity [GO:0052655]	26768.1	23295	36241.5	23862.4	20220.1	27693.2	25089.2	23030.5	13947.3	17281	21328.2	22534.8	41342.5	17570.8	20886.4	26864.6
A0A0D6Q4A9	D	Komagataeibacter xylinus NBRC 13693	coaBC Gxy13693_002_009	coenzyme A biosynthetic process [GO:0015937]; pantothenate catabolic process [GO:0015941]	phosphopantothenoylcysteine decarboxylase complex [GO:0071513]	FMN binding [GO:0010181]; metal ion binding [GO:0046872]; phosphopantothenate--cysteine ligase activity [GO:0004632]; phosphopantothenoylcysteine decarboxylase activity [GO:0004633]	21414.5	29118.7	24463	15510.6	19411.3	30136.7	19456.9	17611.5	21695.8	12706.6	17697.8	31548.8	33520.9	31480.9	30715.2	40296.9
A0A0D6Q4C8	D	Komagataeibacter europaeus NBRC 3261	Geu3261_0218_006				2141.45		2989.92		4529.29	2524.97	2713.73	1761.15					2122.99	1464.23	1720.05	1611.88
A0A0D6Q4V3	D	Komagataeibacter europaeus NBRC 3261	rph Geu3261_0254_007	rRNA 3'-end processing [GO:0031125]; rRNA catabolic process [GO:0016075]; tRNA processing [GO:0008033]		3'-5'-RNA exonuclease activity [GO:0000175]; tRNA binding [GO:0000049]; tRNA nucleotidyltransferase activity [GO:0009022]	14276.3	21631.1	34429.4	13124.3	20220.1	14661.1	16896.8	16256.8	8523.34	13723.1	16790.2	18591.2	21229.9	9517.5	18429.1	20148.5
A0A0D6Q6C2	D	Komagataeibacter xylinus NBRC 13693	Gxy13693_012_069	signal transduction [GO:0007165]	membrane [GO:0016020]							2850.77	1945.69						5363.35	4905.17	3071.52	1477.55
A0A0D6Q7K6	D	Komagataeibacter xylinus NBRC 13693	Gxy13693_019_006								590.426	496.849	1075.25						1676.05		405.441
A0A0D6Q7U2	D	Komagataeibacter xylinus NBRC 13693	Gxy13693_012_022	protein repair [GO:0030091]; response to oxidative stress [GO:0006979]	cytoplasm [GO:0005737]	peptide-methionine (R)-S-oxide reductase activity [GO:0033743]	70489.5	44926.1	14496.6	35793.6	6470.42	13032.1	25601.2	21675.7	48815.5	9657.03	10437.2	7887.19	41342.5	24891.9	13514.7	5775.89
A0A0D6QB59	D	Komagataeibacter xylinus NBRC 13693	Gxy13693_052_020	cobalamin biosynthetic process [GO:0009236]; methylation [GO:0032259]		methyltransferase activity [GO:0008168]	7851.99	17471.2	14496.6	18493.4	10514.4	28507.7	12800.6	8805.77	9298.19	11690.1	1497.51	22534.8	22347.3	28552.5	15971.9	13432.3
A0A0M0EC84	D	Komagataeibacter europaeus (Gluconacetobacter europaeus)	KOEU_36560									1710.46	1126.45						1564.31	3807
A0A0M0ED61	D	Komagataeibacter europaeus (Gluconacetobacter europaeus)	lpxC KOEU_33010	lipid A biosynthetic process [GO:0009245]	membrane [GO:0016020]	metal ion binding [GO:0046872]; UDP-3-O-acyl-N-acetylglucosamine deacetylase activity [GO:0103117]	8744.26	11647.5	19026.8	10738.1	13749.6	13846.6	12288.6	9483.14	9298.19	9657.03	10891	13520.9	23464.7	8785.38	14743.3	14775.5
A0A0M0EDP6	D	Komagataeibacter europaeus (Gluconacetobacter europaeus)	KOEU_31380		membrane [GO:0016020]		19630	7903.66	5798.64	8948.4	16176	27693.2	23553.1	23707.8	2557	6099.18	23597.1	6760.45	18995.2	29284.6	35629.7	25521.4
A0A0M0EEM0	D	Komagataeibacter europaeus (Gluconacetobacter europaeus)	ppiB KOEU_28050	protein folding [GO:0006457]		peptidyl-prolyl cis-trans isomerase activity [GO:0003755]	12491.8	11647.5	9966.41	14317.4	8088.02	17104.6	9216.43	10160.5	8523.34	9148.76	12706.1	14647.6	5586.82	13910.2	15971.9	30894.3
A0A0M0EER2	D	Komagataeibacter europaeus (Gluconacetobacter europaeus)	murG KOEU_27640	carbohydrate metabolic process [GO:0005975]; cell division [GO:0051301]; cell wall organization [GO:0071555]; peptidoglycan biosynthetic process [GO:0009252]; regulation of cell shape [GO:0008360]	plasma membrane [GO:0005886]	UDP-N-acetyl-D-glucosamine:N-acetylmuramoyl-L-alanyl-D-glutamyl-meso-2,6-diaminopimelyl-D-alanyl-D-alanine-diphosphoundecaprenol 4-beta-N-acetylglucosaminlytransferase activity [GO:0051991]; undecaprenyldiphospho-muramoylpentapeptide beta-N-acetylglucosaminyltransferase activity [GO:0050511]	3122.95	11647.5	8516.75	3579.36	11323.2	9774.07	6144.28	6028.57	8523.34	5590.91		3042.2	5139.88	15374.4	7125.93
A0A0M0EES2	D	Komagataeibacter europaeus (Gluconacetobacter europaeus)	nemA1 KOEU_26810		cytosol [GO:0005829]	FMN binding [GO:0010181]; oxidoreductase activity, acting on the CH-CH group of donors, NAD or NADP as acceptor [GO:0016628]	27660.4	22463	27181.1	19089.9	18602.5	22806.2	16384.8	19643.6	8523.34	18297.5	16336.5	20844.7	17877.8	16106.5	18429.1	22834.9
A0A0M0EF35	D	Komagataeibacter europaeus (Gluconacetobacter europaeus)	lpdC KOEU_25940	2-oxoglutarate metabolic process [GO:0006103]	cytoplasm [GO:0005737]	dihydrolipoyl dehydrogenase (NADH) activity [GO:0004148]; flavin adenine dinucleotide binding [GO:0050660]	8565.81	3327.86		10738.1	4933.69	5294.29	6144.28	8128.4	929.819	7623.97	11344.8	5633.71	6480.72	5198.02	8600.26	16118.8
A0A0M0EF64	D	Komagataeibacter europaeus (Gluconacetobacter europaeus)	pdhC KOEU_25930	pyruvate decarboxylation to acetyl-CoA [GO:0006086]	pyruvate dehydrogenase complex [GO:0045254]	dihydrolipoyllysine-residue acetyltransferase activity [GO:0004742]	11599.5	12479.5	14496.6	12527.8	9705.63	9774.07	8192.38	13547.3	6663.7	8640.5	7714.44	13520.9	11173.6	15374.4	13514.7	13298
A0A0M0EF88	D	Komagataeibacter europaeus (Gluconacetobacter europaeus)	grxD KOEU_26100			2 iron, 2 sulfur cluster binding [GO:0051537]; disulfide oxidoreductase activity [GO:0015036]; metal ion binding [GO:0046872]	88334.9	124795	89697.7	95449.6	113232	130321	112645	135473	92981.9	116901	68068.6	146476	91623.9	131781	147433	114175
A0A0M0EFE5	D	Komagataeibacter europaeus (Gluconacetobacter europaeus)	yfiH KOEU_25570			copper ion binding [GO:0005507]; hydrolase activity [GO:0016787]; S-methyl-5-thioadenosine phosphorylase activity [GO:0017061]	142763	191352	117785	125278	137496	146611	117765	162568	92981.9	111818	86220.2	157744	122910	161065	172005	123577
A0A0M0EFR3	D	Komagataeibacter europaeus (Gluconacetobacter europaeus)	nfdA2 KOEU_26930			hydrolase activity, acting on carbon-nitrogen (but not peptide) bonds [GO:0016810]	2676.81	2412.7	2446.3	2326.58	1860.25	2932.22	1894.49	2032.1	2402.03	1880.58	294.964	2816.86	5251.61	5710.5	4177.27	4566.98
A0A0M0EFW5	D	Komagataeibacter europaeus (Gluconacetobacter europaeus)	acsC2 KOEU_23620	cellulose biosynthetic process [GO:0030244]; UDP-alpha-D-glucose metabolic process [GO:0006011]	cell outer membrane [GO:0009279]		24091.3	29950.7	28087.2	37583.3	37204.9	17104.6	13312.6	16934.2	10847.9	10673.6	14067.5	23661.6	34638.3	13910.2	23343.6	22834.9
A0A0M0EG97	D	Komagataeibacter europaeus (Gluconacetobacter europaeus)	degP13 KOEU_21970	proteolysis [GO:0006508]	periplasmic space [GO:0042597]	serine-type endopeptidase activity [GO:0004252]	8476.58	11647.5	5164.41	6562.16	6227.78	8959.57	9216.43	6773.67	3254.37	6607.44	8168.23	7887.19	6592.45	13178.1	7617.38	6716.15
A0A0M0EGQ7	D	Komagataeibacter europaeus (Gluconacetobacter europaeus)	hisZ KOEU_23520	histidyl-tRNA aminoacylation [GO:0006427]; L-histidine biosynthetic process [GO:0000105]	cytoplasm [GO:0005737]	glycosyltransferase activity [GO:0016757]; histidine-tRNA ligase activity [GO:0004821]	32121.8	43262.1	27181.1	29231.4	35587.3	30136.7	34305.6	35900.4	24020.3	23888.4	38572.2	31548.8	50281.4	38070	36858.3	34924
A0A0M0EGY2	D	Komagataeibacter europaeus (Gluconacetobacter europaeus)	KOEU_19240				5085.95	6322.93	3533.55	4533.86	5985.14	4968.49	3788.98	4199.67	3641.79	1931.41	1905.92	5633.71	8715.45	7321.15	7125.93	8731
A0A0M0EGY8	D	Komagataeibacter europaeus (Gluconacetobacter europaeus)	ribF KOEU_19310	FAD biosynthetic process [GO:0006747]; FMN biosynthetic process [GO:0009398]; riboflavin biosynthetic process [GO:0009231]		ATP binding [GO:0005524]; FMN adenylyltransferase activity [GO:0003919]; riboflavin kinase activity [GO:0008531]	8922.72	9151.6	8788.56	7755.28	8896.82	8959.57	9216.43	10160.5	6586.22	10165.3	9529.6	9013.94	9721.07	8053.27	8108.82	13029.3
A0A0M0EH00	D	Komagataeibacter europaeus (Gluconacetobacter europaeus)	panC KOEU_22950	pantothenate biosynthetic process [GO:0015940]	cytosol [GO:0005829]	ATP binding [GO:0005524]; pantoate-beta-alanine ligase activity [GO:0004592]	67812.6	83196.4	71576.9	53093.8	78453.8	97740.7	61442.8	67736.7	55789.1	55909.1	43563.9	84505.7	70394	80532.7	78631	65818.3
A0A0M0EHJ7	D	Komagataeibacter europaeus (Gluconacetobacter europaeus)	sufD KOEU_16990	iron-sulfur cluster assembly [GO:0016226]				124795		65621.6	5176.33	114031			85233.4	39644.6	45379	67604.5	145257	73211.5	196577
A0A0M0EHW2	D	Komagataeibacter europaeus (Gluconacetobacter europaeus)	fccB KOEU_15070	sulfide oxidation, using sulfide:quinone oxidoreductase [GO:0070221]		FAD binding [GO:0071949]; quinone binding [GO:0048038]; sulfide dehydrogenase activity [GO:0070225]; sulfide:quinone oxidoreductase activity [GO:0070224]	6424.35	9983.57	5889.24	9544.96	13749.6	18733.6	17920.8	17611.5	10847.9	8132.23	9983.39	10704.1	3240.36	4392.69	7494.52	53729.2
A0A0M0EHZ0	D	Komagataeibacter europaeus (Gluconacetobacter europaeus)	cbf2 KOEU_15340			peptidyl-prolyl cis-trans isomerase activity [GO:0003755]	7941.22	4659	15402.6	8351.84	14558.4	20362.7	8704.4	3251.36	8523.34	3456.2	4356.39	12394.2	17877.8	13178.1	19657.7	7253.44
A0A0M0EI07	D	Komagataeibacter europaeus (Gluconacetobacter europaeus)	KOEU_15250				7851.99	5490.96	11778.5	7755.28	6874.82	6597.5	6144.28	7451.04	4416.64	5590.91	6353.07	11267.4	14525.7	11713.8	14743.3	14775.5
A0A0M0EI60	D	Komagataeibacter europaeus (Gluconacetobacter europaeus)	bipA KOEU_15930	ribosomal large subunit assembly [GO:0000027]	cytosol [GO:0005829]; ribonucleoprotein complex [GO:1990904]	GTP binding [GO:0005525]; GTPase activity [GO:0003924]; guanosine tetraphosphate binding [GO:0097216]; ribosome binding [GO:0043022]; rRNA binding [GO:0019843]; tRNA binding [GO:0000049]	20522.2	16639.3	21744.9	13124.3	17793.6	19548.1	15872.7	18966.3	14722.1	12198.4	16790.2	17464.5	23464.7	21231.3	18429.1	30894.3
A0A0M0EIB7	D	Komagataeibacter europaeus (Gluconacetobacter europaeus)	KOEU_13140	protein stabilization [GO:0050821]	cytosol [GO:0005829]	unfolded protein binding [GO:0051082]	8476.58	10815.5	15402.6	8948.4	12132	10588.6	12800.6	10837.9	6353.76	8640.5	12252.3	12394.2	21229.9	14642.3	12286.1	13432.3
A0A0M0EID4	D	Komagataeibacter europaeus (Gluconacetobacter europaeus)	rsh KOEU_13020	guanosine tetraphosphate metabolic process [GO:0015969]; response to starvation [GO:0042594]	plasma membrane [GO:0005886]	GTP diphosphokinase activity [GO:0008728]; guanosine-3',5'-bis(diphosphate) 3'-diphosphatase activity [GO:0008893]; kinase activity [GO:0016301]	2230.68	2579.09	2808.72	4116.26	2426.41	2362.07	1843.29	2980.41	2866.94	4167.77	1270.61	1690.11	2569.94	1683.86	4177.27
[truncated: 121 more rows]
