# Supplementary material for: Quantitative Metaproteomic Characterization of Acetic Acid Bacteria Reveals Functional Dynamics During Verdejo Wine Acetification
Source: Proteomes. 2026 May 20;14(2):27. doi: 10.3390/proteomes14020027 (PMC13214618; doi:10.3390/proteomes14020027)
Supplement: Supplementary file 1 [file proteomes-14-00027-s001.zip › Table_S3.xlsx]

## Sheet: Sheet1
Table S2. List of Tukey’s post hoc test results for pairwise comparisons among fermentation stages.
Valor	diff	lwr	upr	Comparison	p-value adj	Sample1	Sample2
A0A023D0Q7	-113143	-281342	55055.3	S2-S1	0.242171	S2	S1
A0A023D0Q7	-254008	-422206	-85808.9	S3-S1	0.00359946	S3	S1
A0A023D0Q7	-310901	-479100	-142702	S4-S1	0.000692719	S4	S1
A0A023D0Q7	-140864	-309063	27334.5	S3-S2	0.112938	S3	S2
A0A023D0Q7	-197758	-365956	-29559	S4-S2	0.020122	S4	S2
A0A023D0Q7	-56893.5	-225092	111305	S4-S3	0.749998	S4	S3
A0A023D0U5	-93853.9	-268082	80373.6	S2-S1	0.414857	S2	S1
A0A023D0U5	-232455	-406682	-58227.2	S3-S1	0.00883915	S3	S1
A0A023D0U5	-304151	-478378	-129923	S4-S1	0.00112812	S4	S1
A0A023D0U5	-138601	-312828	35626.7	S3-S2	0.138231	S3	S2
A0A023D0U5	-210297	-384524	-36069.1	S4-S2	0.0170982	S4	S2
A0A023D0U5	-71695.8	-245923	102532	S4-S3	0.625664	S4	S3
A0A023D6M7	15985.1	-28645.7	60616	S2-S1	0.717078	S2	S1
A0A023D6M7	70410.4	25779.6	115041	S3-S1	0.0025676	S3	S1
A0A023D6M7	94903.7	50272.8	139535	S4-S1	0.000196416	S4	S1
A0A023D6M7	54425.3	9794.42	99056.2	S3-S2	0.0160272	S3	S2
A0A023D6M7	78918.5	34287.6	123549	S4-S2	0.00101261	S4	S2
A0A023D6M7	24493.2	-20137.6	69124.1	S4-S3	0.399687	S4	S3
A0A061AG63	10841.8	-24295.9	45979.4	S2-S1	0.796902	S2	S1
A0A061AG63	53028.2	17890.5	88165.8	S3-S1	0.00361779	S3	S1
A0A061AG63	72196.8	37059.2	107334	S4-S1	0.000269624	S4	S1
A0A061AG63	42186.4	7048.79	77324.1	S3-S2	0.0176789	S3	S2
A0A061AG63	61355	26217.4	96492.7	S4-S2	0.00112582	S4	S2
A0A061AG63	19168.6	-15969	54306.3	S4-S3	0.404554	S4	S3
A0A066PUQ8	1.39384e+06	-73713.9	2.8614e+06	S2-S1	0.0645923	S2	S1
A0A066PUQ8	1.81331e+06	345754	3.28087e+06	S3-S1	0.0147364	S3	S1
A0A066PUQ8	1.35745e+06	-110109	2.825e+06	S4-S1	0.0732113	S4	S1
A0A066PUQ8	419468	-1.04809e+06	1.88702e+06	S3-S2	0.830463	S3	S2
A0A066PUQ8	-36395.2	-1.50395e+06	1.43116e+06	S4-S2	0.999848	S4	S2
A0A066PUQ8	-455863	-1.92342e+06	1.01169e+06	S4-S3	0.793727	S4	S3
A0A067Z6H4	10996.3	-14822.1	36814.7	S2-S1	0.600713	S2	S1
A0A067Z6H4	34846.8	9028.41	60665.2	S3-S1	0.00816044	S3	S1
A0A067Z6H4	30019.6	4201.19	55838	S4-S1	0.0215328	S4	S1
A0A067Z6H4	23850.5	-1967.87	49668.9	S3-S2	0.0736513	S3	S2
A0A067Z6H4	19023.3	-6795.1	44841.7	S4-S2	0.181876	S4	S2
A0A067Z6H4	-4827.23	-30645.6	20991.2	S4-S3	0.943369	S4	S3
A0A067Z8C2	953008	301346	1.60467e+06	S2-S1	0.00458256	S2	S1
A0A067Z8C2	715502	63839.8	1.36716e+06	S3-S1	0.0301525	S3	S1
A0A067Z8C2	620065	-31597.4	1.27173e+06	S4-S1	0.0640246	S4	S1
A0A067Z8C2	-237506	-889169	414156	S3-S2	0.706477	S3	S2
A0A067Z8C2	-332944	-984606	318719	S4-S2	0.458075	S4	S2
A0A067Z8C2	-95437.1	-747099	556225	S4-S3	0.971289	S4	S3
A0A068Q6W1	-223319	-515896	69259.3	S2-S1	0.160922	S2	S1
A0A068Q6W1	-419580	-712158	-127002	S3-S1	0.00529369	S3	S1
A0A068Q6W1	-364951	-657529	-72373	S4-S1	0.0138622	S4	S1
A0A068Q6W1	-196261	-488839	96316.6	S3-S2	0.244149	S3	S2
A0A068Q6W1	-141632	-434210	150946	S4-S2	0.501721	S4	S2
A0A068Q6W1	54628.9	-237949	347207	S4-S3	0.943577	S4	S3
A0A070A3M3	195897	-44538	436333	S2-S1	0.126067	S2	S1
A0A070A3M3	406714	166279	647150	S3-S1	0.00146554	S3	S1
A0A070A3M3	298747	58311.9	539183	S4-S1	0.0142151	S4	S1
A0A070A3M3	210817	-29618.3	451252	S3-S2	0.09311	S3	S2
A0A070A3M3	102850	-137585	343285	S4-S2	0.597501	S4	S2
A0A070A3M3	-107967	-348403	132468	S4-S3	0.560841	S4	S3
A0A070A4V1	190843	33663.4	348022	S2-S1	0.0164738	S2	S1
A0A070A4V1	67091	-90088.2	224270	S3-S1	0.599095	S3	S1
A0A070A4V1	66075	-91104.3	223254	S4-S1	0.610288	S4	S1
A0A070A4V1	-123752	-280931	33427.6	S3-S2	0.143713	S3	S2
A0A070A4V1	-124768	-281947	32411.5	S4-S2	0.13937	S4	S2
A0A070A4V1	-1016.09	-158195	156163	S4-S3	0.999997	S4	S3
A0A070A6U5	-12376.4	-29174.6	4421.82	S2-S1	0.181912	S2	S1
A0A070A6U5	-21508.4	-38306.6	-4710.2	S3-S1	0.0116773	S3	S1
A0A070A6U5	-13163.7	-29961.9	3634.5	S4-S1	0.146245	S4	S1
A0A070A6U5	-9132.02	-25930.2	7666.2	S3-S2	0.407399	S3	S2
A0A070A6U5	-787.315	-17585.5	16010.9	S4-S2	0.998982	S4	S2
A0A070A6U5	8344.7	-8453.51	25142.9	S4-S3	0.48089	S4	S3
A0A070A7D0	4053.24	-15576.9	23683.4	S2-S1	0.92307	S2	S1
A0A070A7D0	20415.3	785.099	40045.4	S3-S1	0.0409135	S3	S1
A0A070A7D0	20064.8	434.666	39695	S4-S1	0.0447497	S4	S1
A0A070A7D0	16362	-1811.98	34536	S3-S2	0.0819822	S3	S2
A0A070A7D0	16011.6	-2162.41	34185.6	S4-S2	0.0900881	S4	S2
A0A070A7D0	-350.433	-18524.4	17823.6	S4-S3	0.999925	S4	S3
A0A070AAE7	-15000.1	-24870.5	-5129.56	S2-S1	0.00636051	S2	S1
A0A070AAE7	-16037.1	-27834.6	-4239.59	S3-S1	0.0115696	S3	S1
A0A070AAE7	-7109.76	-18907.3	4687.74	S4-S1	0.274973	S4	S1
A0A070AAE7	-1037.04	-12229.1	10155.1	S3-S2	0.989126	S3	S2
A0A070AAE7	7890.3	-3301.79	19082.4	S4-S2	0.179143	S4	S2
A0A070AAE7	8927.33	-3996.18	21850.8	S4-S3	0.190334	S4	S3
A0A094YVV5	45346.1	-29257.9	119950	S2-S1	0.317856	S2	S1
A0A094YVV5	88660.7	14056.7	163265	S3-S1	0.0188368	S3	S1
A0A094YVV5	96323.7	21719.7	170928	S4-S1	0.0110452	S4	S1
A0A094YVV5	43314.6	-31289.4	117919	S3-S2	0.354126	S3	S2
A0A094YVV5	50977.6	-23626.4	125582	S4-S2	0.2312	S4	S2
A0A094YVV5	7663	-66941	82267	S4-S3	0.98965	S4	S3
A0A0D6MLE9	29034.6	-28815.5	86884.8	S2-S1	0.47256	S2	S1
A0A0D6MLE9	74007.3	16157.1	131857	S3-S1	0.0117445	S3	S1
A0A0D6MLE9	117006	59155.5	174856	S4-S1	0.000311309	S4	S1
A0A0D6MLE9	44972.6	-12877.5	102823	S3-S2	0.150614	S3	S2
A0A0D6MLE9	87971	30120.8	145821	S4-S2	0.00341405	S4	S2
A0A0D6MLE9	42998.4	-14851.8	100848	S4-S3	0.176561	S4	S3
A0A0D6MSG6	2524.27	-20026.9	25075.5	S2-S1	0.986712	S2	S1
A0A0D6MSG6	21842	-709.233	44393.2	S3-S1	0.0587153	S3	S1
A0A0D6MSG6	28311.7	5760.54	50862.9	S4-S1	0.0132923	S4	S1
A0A0D6MSG6	19317.7	-3233.5	41868.9	S3-S2	0.102858	S3	S2
A0A0D6MSG6	25787.5	3236.27	48338.7	S4-S2	0.023797	S4	S2
A0A0D6MSG6	6469.77	-16081.4	29021	S4-S3	0.828942	S4	S3
A0A0D6MXY1	3535.79	-3451.08	10522.7	S2-S1	0.434973	S2	S1
A0A0D6MXY1	7474.42	487.558	14461.3	S3-S1	0.0360369	S3	S1
A0A0D6MXY1	6965.51	-399.293	14330.3	S4-S1	0.0645032	S4	S1
A0A0D6MXY1	3938.64	-1766.11	9643.39	S3-S2	0.20745	S3	S2
A0A0D6MXY1	3429.72	-2732.11	9591.56	S4-S2	0.360305	S4	S2
A0A0D6MXY1	-508.914	-6670.75	5652.92	S4-S3	0.993563	S4	S3
A0A0D6MZH3	43458.1	-52252	139168	S2-S1	0.552273	S2	S1
A0A0D6MZH3	69848.4	-25861.7	165558	S3-S1	0.187805	S3	S1
A0A0D6MZH3	121220	25509.5	216930	S4-S1	0.0125487	S4	S1
A0A0D6MZH3	26390.3	-69319.8	122100	S3-S2	0.844601	S3	S2
A0A0D6MZH3	77761.5	-17948.6	173472	S4-S2	0.127465	S4	S2
A0A0D6MZH3	51371.2	-44338.9	147081	S4-S3	0.417817	S4	S3
A0A0D6P6G9	-159967	-316025	-3909.24	S4-S3	0.0470545	S4	S3
A0A0D6PFM3	726.254	-5552.34	7004.85	S2-S1	0.983922	S2	S1
A0A0D6PFM3	6097.07	-181.529	12375.7	S3-S1	0.057539	S3	S1
A0A0D6PFM3	3516.85	-2761.75	9795.44	S4-S1	0.366272	S4	S1
A0A0D6PFM3	5370.81	244.361	10497.3	S3-S2	0.0396457	S3	S2
A0A0D6PFM3	2790.59	-2335.86	7917.04	S4-S2	0.388891	S4	S2
A0A0D6PFM3	-2580.22	-7706.67	2546.23	S4-S3	0.451537	S4	S3
A0A0D6PUC9	9776.7	-27025.9	46579.3	S2-S1	0.858192	S2	S1
A0A0D6PUC9	23878.2	-12924.4	60680.8	S3-S1	0.268255	S3	S1
A0A0D6PUC9	42222.2	5419.59	79024.8	S4-S1	0.0233368	S4	S1
A0A0D6PUC9	14101.5	-22701.1	50904	S3-S2	0.674613	S3	S2
A0A0D6PUC9	32445.5	-4357.11	69248.1	S4-S2	0.0909243	S4	S2
A0A0D6PUC9	18344	-18458.6	55146.6	S4-S3	0.478153	S4	S3
A0A0D6PUH9	35439	-13996.6	84874.7	S2-S1	0.199137	S2	S1
A0A0D6PUH9	69834.2	20398.5	119270	S3-S1	0.00590664	S3	S1
A0A0D6PUH9	71405.7	21970.1	120841	S4-S1	0.00502203	S4	S1
A0A0D6PUH9	34395.2	-15040.5	83830.8	S3-S2	0.218857	S3	S2
A0A0D6PUH9	35966.7	-13468.9	85402.4	S4-S2	0.189735	S4	S2
A0A0D6PUH9	1571.55	-47864.1	51007.2	S4-S3	0.999681	S4	S3
A0A0D6PUJ9	41160.3	12386.7	69933.8	S2-S1	0.00539148	S2	S1
A0A0D6PUJ9	32105.4	3331.81	60878.9	S3-S1	0.0274857	S3	S1
A0A0D6PUJ9	16377.6	-12395.9	45151.2	S4-S1	0.370078	S4	S1
A0A0D6PUJ9	-9054.93	-37828.5	19718.6	S3-S2	0.787454	S3	S2
A0A0D6PUJ9	-24782.7	-53556.2	3990.87	S4-S2	0.100517	S4	S2
A0A0D6PUJ9	-15727.7	-44501.3	13045.8	S4-S3	0.402949	S4	S3
A0A0D6PUP0	-215943	-408446	-23440.1	S3-S1	0.0318163	S3	S1
A0A0D6PUP0	-163842	-356345	28661.5	S4-S1	0.0885899	S4	S1
A0A0D6PUP0	52101.6	-140402	244605	S4-S3	0.69949	S4	S3
A0A0D6PUY8	10377.7	-1066	21821.5	S2-S1	0.0801814	S2	S1
A0A0D6PUY8	12530.4	1086.7	23974.2	S3-S1	0.0306263	S3	S1
A0A0D6PUY8	5203.97	-6239.77	16647.7	S4-S1	0.551107	S4	S1
A0A0D6PUY8	2152.7	-9291.04	13596.4	S3-S2	0.942421	S3	S2
A0A0D6PUY8	-5173.78	-16617.5	6269.96	S4-S2	0.555611	S4	S2
A0A0D6PUY8	-7326.47	-18770.2	4117.26	S4-S3	0.278159	S4	S3
A0A0D6PUZ3	18143.6	6386.51	29900.7	S2-S1	0.00304895	S2	S1
A0A0D6PUZ3	33367	21609.9	45124.1	S3-S1	1.1449e-05	S3	S1
A0A0D6PUZ3	30013.7	18256.6	41770.8	S4-S1	3.35929e-05	S4	S1
A0A0D6PUZ3	15223.4	3466.3	26980.5	S3-S2	0.0108358	S3	S2
A0A0D6PUZ3	11870.1	112.987	23627.2	S4-S2	0.0475948	S4	S2
A0A0D6PUZ3	-3353.32	-15110.4	8403.78	S4-S3	0.831332	S4	S3
A0A0D6PV12	36339.5	-4464.09	77143.1	S2-S1	0.0869549	S2	S1
A0A0D6PV12	42084.4	1280.77	82887.9	S3-S1	0.042551	S3	S1
A0A0D6PV12	39542.1	-1261.53	80345.7	S4-S1	0.0585562	S4	S1
A0A0D6PV12	5744.86	-35058.7	46548.5	S3-S2	0.974324	S3	S2
A0A0D6PV12	3202.56	-37601	44006.2	S4-S2	0.995299	S4	S2
A0A0D6PV12	-2542.3	-43345.9	38261.3	S4-S3	0.997626	S4	S3
A0A0D6PV27	55346.6	-15940.1	126633	S2-S1	0.151328	S2	S1
A0A0D6PV27	87266.7	15980	158553	S3-S1	0.0156392	S3	S1
A0A0D6PV27	69525.6	-1761.08	140812	S4-S1	0.0567314	S4	S1
A0A0D6PV27	31920.1	-39366.6	103207	S3-S2	0.563032	S3	S2
A0A0D6PV27	14179	-57107.7	85465.7	S4-S2	0.933034	S4	S2
A0A0D6PV27	-17741.1	-89027.8	53545.6	S4-S3	0.879582	S4	S3
A0A0D6PV70	7796.81	-19846.5	35440.2	S2-S1	0.830306	S2	S1
A0A0D6PV70	14065	-13578.3	41708.4	S3-S1	0.452949	S3	S1
A0A0D6PV70	34822	7178.63	62465.3	S4-S1	0.0135498	S4	S1
A0A0D6PV70	6268.2	-19324.6	31861	S3-S2	0.880167	S3	S2
A0A0D6PV70	27025.2	1432.4	52617.9	S4-S2	0.0377561	S4	S2
A0A0D6PV70	20757	-4835.8	46349.7	S4-S3	0.126168	S4	S3
A0A0D6PV86	9089.68	-4929.59	23108.9	S2-S1	0.268763	S2	S1
A0A0D6PV86	12205.4	-1813.83	26224.7	S3-S1	0.0960055	S3	S1
A0A0D6PV86	21896.8	7877.55	35916.1	S4-S1	0.00277671	S4	S1
A0A0D6PV86	3115.77	-10903.5	17135	S3-S2	0.910055	S3	S2
A0A0D6PV86	12807.1	-1212.13	26826.4	S4-S2	0.0775391	S4	S2
A0A0D6PV86	9691.38	-4327.89	23710.6	S4-S3	0.223224	S4	S3
A0A0D6PVA9	28141.1	-3861.69	60143.8	S2-S1	0.0919559	S2	S1
A0A0D6PVA9	24589.8	-7412.92	56592.6	S3-S1	0.15714	S3	S1
A0A0D6PVA9	31396.1	-606.709	63398.8	S4-S1	0.0550922	S4	S1
A0A0D6PVA9	-3551.22	-35554	28451.5	S3-S2	0.987043	S3	S2
A0A0D6PVA9	3254.98	-28747.8	35257.7	S4-S2	0.989943	S4	S2
A0A0D6PVA9	6806.21	-25196.6	38809	S4-S3	0.919913	S4	S3
A0A0D6PVC6	39303.5	5096.76	73510.3	S2-S1	0.0231268	S2	S1
A0A0D6PVC6	58554.7	24347.9	92761.4	S3-S1	0.00132864	S3	S1
A0A0D6PVC6	65603.5	31396.7	99810.2	S4-S1	0.000501494	S4	S1
A0A0D6PVC6	19251.2	-14955.6	53457.9	S3-S2	0.379224	S3	S2
A0A0D6PVC6	26300	-7906.79	60506.7	S4-S2	0.156783	S4	S2
A0A0D6PVC6	7048.77	-27158	41255.5	S4-S3	0.926369	S4	S3
A0A0D6PVD8	34306.1	15337.8	53274.3	S2-S1	0.000835699	S2	S1
A0A0D6PVD8	33992.5	15024.3	52960.8	S3-S1	0.00090389	S3	S1
A0A0D6PVD8	36051.1	17082.9	55019.4	S4-S1	0.000543114	S4	S1
A0A0D6PVD8	-313.573	-19281.8	18654.7	S3-S2	0.999955	S3	S2
A0A0D6PVD8	1745.05	-17223.2	20713.3	S4-S2	0.9925	S4	S2
A0A0D6PVD8	2058.63	-16909.6	21026.9	S4-S3	0.987851	S4	S3
A0A0D6PVE4	364.843	-4292.84	5022.53	S2-S1	0.995326	S2	S1
A0A0D6PVE4	2208.49	-2449.2	6866.17	S3-S1	0.51826	S3	S1
A0A0D6PVE4	5523.15	865.47	10180.8	S4-S1	0.0190937	S4	S1
A0A0D6PVE4	1843.64	-2814.04	6501.33	S3-S2	0.652802	S3	S2
A0A0D6PVE4	5158.31	500.627	9815.99	S4-S2	0.0286983	S4	S2
A0A0D6PVE4	3314.67	-1343.02	7972.35	S4-S3	0.203868	S4	S3
A0A0D6PVE7	3941.48	-1342.62	9225.57	S2-S1	0.16698	S2	S1
A0A0D6PVE7	9950.79	4301.86	15599.7	S3-S1	0.00145277	S3	S1
A0A0D6PVE7	11873.7	6589.6	17157.8	S4-S1	0.000211187	S4	S1
A0A0D6PVE7	6009.31	725.222	11293.4	S3-S2	0.0256362	S3	S2
A0A0D6PVE7	7932.22	3040.1	12824.3	S4-S2	0.00266914	S4	S2
A0A0D6PVE7	1922.9	-3361.19	7206.99	S4-S3	0.690002	S4	S3
A0A0D6PVF0	39222.2	14959.4	63485	S3-S1	0.010921	S3	S1
A0A0D6PVG0	13521.3	-5981.35	33024	S2-S1	0.221244	S2	S1
A0A0D6PVG0	29456.6	9953.88	48959.3	S3-S1	0.00359546	S3	S1
A0A0D6PVG0	33153.7	13651	52656.4	S4-S1	0.00140709	S4	S1
A0A0D6PVG0	15935.2	-3567.47	35437.9	S3-S2	0.124669	S3	S2
A0A0D6PVG0	19632.3	129.616	39135	S4-S2	0.0483245	S4	S2
A0A0D6PVG0	3697.08	-15805.6	23199.8	S4-S3	0.9412	S4	S3
A0A0D6PVG5	9077.27	-62980.3	81134.8	S2-S1	0.981314	S2	S1
A0A0D6PVG5	16963.3	-55094.2	89020.8	S3-S1	0.895536	S3	S1
A0A0D6PVG5	103260	31202.7	175318	S4-S1	0.00532225	S4	S1
A0A0D6PVG5	7886.03	-64171.5	79943.6	S3-S2	0.987553	S3	S2
A0A0D6PVG5	94182.9	22125.4	166240	S4-S2	0.0101711	S4	S2
A0A0D6PVG5	86296.9	14239.4	158354	S4-S3	0.0179566	S4	S3
A0A0D6PVI3	7955.05	-9232.49	25142.6	S2-S1	0.537342	S2	S1
A0A0D6PVI3	14221.3	-2966.23	31408.9	S3-S1	0.118595	S3	S1
A0A0D6PVI3	17959.3	771.747	35146.8	S4-S1	0.0396864	S4	S1
A0A0D6PVI3	6266.25	-10921.3	23453.8	S3-S2	0.706277	S3	S2
A0A0D6PVI3	10004.2	-7183.31	27191.8	S4-S2	0.352101	S4	S2
A0A0D6PVI3	3737.98	-13449.6	20925.5	S4-S3	0.915038	S4	S3
A0A0D6PVL5	7360.99	-10610.2	25332.1	S2-S1	0.628967	S2	S1
A0A0D6PVL5	25292.6	7321.46	43263.8	S3-S1	0.00606673	S3	S1
A0A0D6PVL5	30087.2	12116	48058.3	S4-S1	0.00159504	S4	S1
A0A0D6PVL5	17931.6	-39.5329	35902.8	S3-S2	0.0505668	S3	S2
A0A0D6PVL5	22726.2	4755.03	40697.3	S4-S2	0.0126755	S4	S2
A0A0D6PVL5	4794.56	-13176.6	22765.7	S4-S3	0.856683	S4	S3
A0A0D6PVS6	-15421.1	-35454.7	4612.63	S2-S1	0.15612	S2	S1
A0A0D6PVS6	-29531.1	-49564.8	-9497.45	S3-S1	0.00431962	S3	S1
A0A0D6PVS6	-27348	-47381.7	-7314.3	S4-S1	0.00753779	S4	S1
A0A0D6PVS6	-14110.1	-34143.8	5923.6	S3-S2	0.210678	S3	S2
A0A0D6PVS6	-11926.9	-31960.6	8106.75	S4-S2	0.334155	S4	S2
A0A0D6PVS6	2183.16	-17850.5	22216.8	S4-S3	0.987706	S4	S3
A0A0D6PVT2	1196.31	818.356	1574.27	S4-S1	0.000455295	S4	S1
A0A0D6PVT8	37874.8	13122.7	62626.9	S2-S1	0.00325495	S2	S1
A0A0D6PVT8	47060.3	22308.2	71812.3	S3-S1	0.000541452	S3	S1
A0A0D6PVT8	41378.8	16626.8	66130.9	S4-S1	0.00161432	S4	S1
A0A0D6PVT8	9185.46	-15566.6	33937.5	S3-S2	0.695231	S3	S2
A0A0D6PVT8	3504.02	-21248	28256.1	S4-S2	0.973922	S4	S2
A0A0D6PVT8	-5681.44	-30433.5	19070.6	S4-S3	0.902156	S4	S3
A0A0D6PVV9	9683.64	-3031.87	22399.2	S2-S1	0.162217	S2	S1
A0A0D6PVV9	18267.5	5551.95	30983	S3-S1	0.00522533	S3	S1
A0A0D6PVV9	21837.5	9122.01	34553	S4-S1	0.0012931	S4	S1
A0A0D6PVV9	8583.83	-4131.69	21299.3	S3-S2	0.239669	S3	S2
A0A0D6PVV9	12153.9	-561.632	24869.4	S4-S2	0.0626373	S4	S2
A0A0D6PVV9	3570.05	-9145.46	16285.6	S4-S3	0.837617	S4	S3
A0A0D6PVX5	47568.5	20173.2	74963.7	S2-S1	0.0011799	S2	S1
A0A0D6PVX5	65418.4	38023.1	92813.6	S3-S1	6.4965e-05	S3	S1
A0A0D6PVX5	58480.5	31085.2	85875.7	S4-S1	0.000189431	S4	S1
A0A0D6PVX5	17849.9	-9545.32	45245.1	S3-S2	0.265141	S3	S2
A0A0D6PVX5	10912	-16483.2	38307.2	S4-S2	0.6485	S4	S2
A0A0D6PVX5	-6937.9	-34333.1	20457.3	S4-S3	0.874152	S4	S3
A0A0D6PVX9	3313.92	-4492.5	11120.3	S2-S1	0.60313	S2	S1
A0A0D6PVX9	9981.25	2174.83	17787.7	S3-S1	0.0117871	S3	S1
A0A0D6PVX9	3178.06	-4628.36	10984.5	S4-S1	0.633284	S4	S1
A0A0D6PVX9	6667.33	-1139.09	14473.7	S3-S2	0.104144	S3	S2
A0A0D6PVX9	-135.86	-7942.28	7670.56	S4-S2	0.999947	S4	S2
A0A0D6PVX9	-6803.19	-14609.6	1003.23	S4-S3	0.0955953	S4	S3
A0A0D6PW12	-136253	-269677	-2827.89	S2-S1	0.0448438	S2	S1
A0A0D6PW12	-201668	-335093	-68243.4	S3-S1	0.00357577	S3	S1
A0A0D6PW12	-163448	-296872	-30022.9	S4-S1	0.01557	S4	S1
A0A0D6PW12	-65415.5	-198840	68009.1	S3-S2	0.491496	S3	S2
A0A0D6PW12	-27195	-160620	106230	S4-S2	0.928491	S4	S2
A0A0D6PW12	38220.5	-95204.2	171645	S4-S3	0.829563	S4	S3
A0A0D6PW14	-23259.1	-59857.5	13339.3	S2-S1	0.283677	S2	S1
A0A0D6PW14	-45186.1	-81784.5	-8587.72	S3-S1	0.0148094	S3	S1
A0A0D6PW14	-44010.8	-80609.1	-7412.4	S4-S1	0.0175024	S4	S1
A0A0D6PW14	-21927	-58525.4	14671.4	S3-S2	0.329159	S3	S2
A0A0D6PW14	-20751.7	-57350	15846.7	S4-S2	0.373176	S4	S2
A0A0D6PW14	1175.32	-35423	37773.7	S4-S3	0.999671	S4	S3
A0A0D6PW18	87441.2	2695.83	172187	S2-S1	0.0424585	S2	S1
A0A0D6PW18	150143	65397.2	234888	S3-S1	0.000996093	S3	S1
A0A0D6PW18	166116	81370.9	250862	S4-S1	0.000412956	S4	S1
A0A0D6PW18	62701.4	-22044	147447	S3-S2	0.179335	S3	S2
A0A0D6PW18	78675.1	-6070.25	163420	S4-S2	0.0719688	S4	S2
A0A0D6PW18	15973.7	-68771.6	100719	S4-S3	0.942104	S4	S3
A0A0D6PW35	12223.8	-36308.8	60756.3	S2-S1	0.87588	S2	S1
A0A0D6PW35	-34065.2	-82597.8	14467.3	S3-S1	0.212958	S3	S1
A0A0D6PW35	-51601	-100134	-3068.47	S4-S1	0.0361006	S4	S1
A0A0D6PW35	-46289	-94821.6	2243.55	S3-S2	0.0632951	S3	S2
A0A0D6PW35	-63824.8	-112357	-15292.2	S4-S2	0.0097566	S4	S2
A0A0D6PW35	-17535.8	-66068.3	30996.8	S4-S3	0.711775	S4	S3
A0A0D6PW38	-148310	-468177	171556	S2-S1	0.535946	S2	S1
A0A0D6PW38	-320005	-639871	-137.847	S3-S1	0.0498897	S3	S1
A0A0D6PW38	-278021	-597887	41846	S4-S1	0.0966914	S4	S1
A0A0D6PW38	-171694	-491561	148172	S3-S2	0.41777	S3	S2
A0A0D6PW38	-129710	-449577	190156	S4-S2	0.636047	S4	S2
A0A0D6PW38	41983.9	-277883	361851	S4-S3	0.978979	S4	S3
A0A0D6PWB3	9252.76	-4155.22	22660.7	S2-S1	0.224405	S2	S1
A0A0D6PWB3	12053.1	-1354.86	25461.1	S3-S1	0.0834089	S3	S1
A0A0D6PWB3	19297	5888.98	32704.9	S4-S1	0.00515691	S4	S1
A0A0D6PWB3	2800.36	-10607.6	16208.3	S3-S2	0.923676	S3	S2
A0A0D6PWB3	10044.2	-3363.78	23452.2	S4-S2	0.17186	S4	S2
A0A0D6PWB3	7243.83	-6164.15	20651.8	S4-S3	0.41247	S4	S3
A0A0D6PWD4	1077.75	-10885.7	13041.2	S2-S1	0.992948	S2	S1
A0A0D6PWD4	12281.3	317.93	24244.8	S3-S1	0.0436191	S3	S1
A0A0D6PWD4	14838.1	2874.65	26801.5	S4-S1	0.0143815	S4	S1
A0A0D6PWD4	11203.6	-759.821	23167	S3-S2	0.0690819	S3	S2
A0A0D6PWD4	13760.3	1796.9	25723.7	S4-S2	0.0229826	S4	S2
A0A0D6PWD4	2556.72	-9406.69	14520.1	S4-S3	0.918875	S4	S3
A0A0D6PWF4	-275438	-488771	-62104.7	S2-S1	0.0110461	S2	S1
A0A0D6PWF4	-379413	-592746	-166080	S3-S1	0.000964234	S3	S1
A0A0D6PWF4	-385922	-599255	-172589	S4-S1	0.00083409	S4	S1
A0A0D6PWF4	-103976	-317309	109358	S3-S2	0.496263	S3	S2
A0A0D6PWF4	-110485	-323818	102849	S4-S2	0.447006	S4	S2
A0A0D6PWF4	-6509.03	-219842	206824	S4-S3	0.999718	S4	S3
A0A0D6PWI7	12074.9	-7107.91	31257.7	S2-S1	0.21171	S2	S1
A0A0D6PWI7	23194.1	4011.33	42376.9	S3-S1	0.0241764	S3	S1
A0A0D6PWI7	23171.7	3988.9	42354.5	S4-S1	0.02427	S4	S1
A0A0D6PWI7	11119.2	-9894.46	32133	S3-S2	0.316102	S3	S2
A0A0D6PWI7	11096.8	-9916.9	32110.5	S4-S2	0.317431	S4	S2
A0A0D6PWI7	-22.4383	-21036.1	20991.3	S4-S3	1	S4	S3
A0A0D6PWI8	-409769	-788985	-30552.9	S2-S1	0.0329996	S2	S1
A0A0D6PWI8	-473260	-852476	-94043.5	S3-S1	0.0138168	S3	S1
A0A0D6PWI8	-380359	-759575	-1142.99	S4-S1	0.0492333	S4	S1
A0A0D6PWI8	-63490.6	-442707	315725	S3-S2	0.958211	S3	S2
A0A0D6PWI8	29409.9	-349806	408626	S4-S2	0.995462	S4	S2
A0A0D6PWI8	92900.6	-286315	472117	S4-S3	0.884305	S4	S3
A0A0D6PWL6	27843.3	9464.38	46222.2	S2-S1	0.0035136	S2	S1
A0A0D6PWL6	33359.2	14980.2	51738.1	S3-S1	0.000810497	S3	S1
A0A0D6PWL6	17738.1	-640.869	36117	S4-S1	0.0597462	S4	S1
A0A0D6PWL6	5515.86	-12863.1	23894.8	S3-S2	0.80962	S3	S2
A0A0D6PWL6	-10105.2	-28484.2	8273.69	S4-S2	0.398157	S4	S2
A0A0D6PWL6	-15621.1	-34000	2757.82	S4-S3	0.106275	S4	S3
A0A0D6PWM0	8627.53	-6017.61	23272.7	S2-S1	0.342508	S2	S1
A0A0D6PWM0	19700.2	5055.07	34345.3	S3-S1	0.00835277	S3	S1
A0A0D6PWM0	28478.1	13832.9	43123.2	S4-S1	0.000443577	S4	S1
A0A0D6PWM0	11072.7	-3572.45	25717.8	S3-S2	0.166418	S3	S2
A0A0D6PWM0	19850.6	5205.42	34495.7	S4-S2	0.00792228	S4	S2
A0A0D6PWM0	8777.88	-5867.26	23423	S4-S3	0.328834	S4	S3
A0A0D6PWM4	-61370.9	-103467	-19275.1	S2-S1	0.00468948	S2	S1
A0A0D6PWM4	-41652.1	-83747.9	443.741	S3-S1	0.0527728	S3	S1
A0A0D6PWM4	-47044.3	-89140.1	-4948.53	S4-S1	0.0272355	S4	S1
A0A0D6PWM4	19718.8	-22377	61814.6	S3-S2	0.527895	S3	S2
A0A0D6PWM4	14326.6	-27769.2	56422.4	S4-S2	0.746605	S4	S2
A0A0D6PWM4	-5392.27	-47488.1	36703.5	S4-S3	0.980396	S4	S3
A0A0D6PWM9	-7384.2	-14848	79.5867	S2-S1	0.0521866	S2	S1
A0A0D6PWM9	-8894.81	-16358.6	-1431.02	S3-S1	0.0235065	S3	S1
A0A0D6PWM9	-1510.61	-9489.74	6468.52	S3-S2	0.846032	S3	S2
A0A0D6PWU2	5800.77	-20056	31657.5	S2-S1	0.90782	S2	S1
A0A0D6PWU2	17405.2	-8451.59	43261.9	S3-S1	0.241686	S3	S1
A0A0D6PWU2	28083.9	2227.17	53940.7	S4-S1	0.032061	S4	S1
A0A0D6PWU2	11604.4	-14252.4	37461.2	S3-S2	0.561275	S3	S2
A0A0D6PWU2	22283.2	-3573.6	48139.9	S4-S2	0.100274	S4	S2
A0A0D6PWU2	10678.8	-15178	36535.5	S4-S3	0.623082	S4	S3
A0A0D6PWV1	9194.35	-5011	23399.7	S2-S1	0.270045	S2	S1
A0A0D6PWV1	23485	9279.61	37690.3	S3-S1	0.00176712	S3	S1
A0A0D6PWV1	25996.6	11791.3	40202	S4-S1	0.000755162	S4	S1
A0A0D6PWV1	14290.6	85.2628	28496	S3-S2	0.0484844	S3	S2
A0A0D6PWV1	16802.3	2596.92	31007.6	S4-S2	0.0193945	S4	S2
A0A0D6PWV1	2511.65	-11693.7	16717	S4-S3	0.951407	S4	S3
A0A0D6PWV8	-55752	-112239	734.779	S2-S1	0.0534426	S2	S1
A0A0D6PWV8	-59915.7	-116402	-3428.84	S3-S1	0.036575	S3	S1
A0A0D6PWV8	-47559.3	-104046	8927.48	S4-S1	0.110507	S4	S1
A0A0D6PWV8	-4163.62	-60650.4	52323.2	S3-S2	0.996094	S3	S2
A0A0D6PWV8	8192.7	-48294.1	64679.5	S4-S2	0.972067	S4	S2
A0A0D6PWV8	12356.3	-44130.5	68843.2	S4-S3	0.91373	S4	S3
A0A0D6PWW8	-31405.7	-55106.1	-7705.25	S2-S1	0.00926415	S2	S1
A0A0D6PWW8	-35336.6	-59037	-11636.1	S3-S1	0.00396561	S3	S1
A0A0D6PWW8	-37091.7	-60792.2	-13391.3	S4-S1	0.00273386	S4	S1
A0A0D6PWW8	-3930.89	-27631.3	19769.5	S3-S2	0.959291	S3	S2
A0A0D6PWW8	-5686.08	-29386.5	18014.3	S4-S2	0.890321	S4	S2
A0A0D6PWW8	-1755.19	-25455.6	21945.2	S4-S3	0.99604	S4	S3
A0A0D6PWZ2	13029.2	1780.6	24277.8	S2-S1	0.0225478	S2	S1
A0A0D6PWZ2	9700.15	-1548.46	20948.8	S3-S1	0.0986475	S3	S1
A0A0D6PWZ2	9105.75	-2142.86	20354.4	S4-S1	0.127098	S4	S1
A0A0D6PWZ2	-3329.06	-13743.3	7085.13	S3-S2	0.772993	S3	S2
A0A0D6PWZ2	-3923.46	-14337.6	6490.74	S4-S2	0.6775	S4	S2
A0A0D6PWZ2	-594.397	-11008.6	9819.79	S4-S3	0.998086	S4	S3
A0A0D6PWZ7	13525.1	-5656.51	32706.8	S2-S1	0.209937	S2	S1
A0A0D6PWZ7	28696.2	9514.59	47877.9	S3-S1	0.00386555	S3	S1
A0A0D6PWZ7	27646.7	8465.07	46828.3	S4-S1	0.00510212	S4	S1
A0A0D6PWZ7	15171.1	-4010.54	34352.7	S3-S2	0.141287	S3	S2
A0A0D6PWZ7	14121.6	-5060.06	33303.2	S4-S2	0.182384	S4	S2
A0A0D6PWZ7	-1049.52	-20231.2	18132.1	S4-S3	0.998386	S4	S3
A0A0D6PX00	16773	3759.06	29786.9	S2-S1	0.0111767	S2	S1
A0A0D6PX00	22070	9056.08	35084	S3-S1	0.00143523	S3	S1
A0A0D6PX00	9825.17	-3188.77	22839.1	S4-S1	0.167265	S4	S1
A0A0D6PX00	5297.02	-7716.92	18311	S3-S2	0.633427	S3	S2
A0A0D6PX00	-6947.83	-19961.8	6066.11	S4-S2	0.422184	S4	S2
A0A0D6PX00	-12244.9	-25258.8	769.09	S4-S3	0.067558	S4	S3
A0A0D6PX09	5831.39	-9891.48	21554.3	S2-S1	0.687591	S2	S1
A0A0D6PX09	14688.5	131.911	29245	S3-S1	0.0477824	S3	S1
A0A0D6PX09	24347.8	9791.22	38904.3	S4-S1	0.00183792	S4	S1
A0A0D6PX09	8857.07	-6865.8	24579.9	S3-S2	0.370808	S3	S2
A0A0D6PX09	18516.4	2793.5	34239.2	S4-S2	0.0204518	S4	S2
A0A0D6PX09	9659.31	-4897.25	24215.9	S4-S3	0.246513	S4	S3
A0A0D6PX19	14216.1	-1992.1	30424.3	S2-S1	0.0929816	S2	S1
A0A0D6PX19	19220.6	3012.37	35428.7	S3-S1	0.0190897	S3	S1
A0A0D6PX19	17330	1121.83	33538.2	S4-S1	0.0349988	S4	S1
A0A0D6PX19	5004.48	-11203.7	21212.7	S3-S2	0.79658	S3	S2
A0A0D6PX19	3113.94	-13094.2	19322.1	S4-S2	0.939024	S4	S2
A0A0D6PX19	-1890.54	-18098.7	14317.6	S4-S3	0.98503	S4	S3
A0A0D6PX21	100572	40211.4	160932	S2-S1	0.00165862	S2	S1
A0A0D6PX21	53006.1	-7354.09	113366	S3-S1	0.09249	S3	S1
A0A0D6PX21	51391.3	-8968.85	111751	S4-S1	0.105516	S4	S1
A0A0D6PX21	-47565.5	-107926	12794.7	S3-S2	0.143237	S3	S2
A0A0D6PX21	-49180.2	-109540	11179.9	S4-S2	0.126056	S4	S2
A0A0D6PX21	-1614.76	-61974.9	58745.4	S4-S3	0.99981	S4	S3
A0A0D6PX93	3359.35	-5999.36	12718.1	S2-S1	0.708001	S2	S1
A0A0D6PX93	9848.62	489.91	19207.3	S3-S1	0.03845	S3	S1
A0A0D6PX93	9311.36	-47.3464	18670.1	S4-S1	0.0512813	S4	S1
A0A0D6PX93	6489.27	-2175.21	15153.7	S3-S2	0.168608	S3	S2
A0A0D6PX93	5952.01	-2712.47	14616.5	S4-S2	0.222731	S4	S2
A0A0D6PX93	-537.257	-9201.74	8127.22	S4-S3	0.997552	S4	S3
A0A0D6PXA6	20059.8	3927.3	36192.3	S2-S1	0.0141477	S2	S1
A0A0D6PXA6	9073.44	-7059.08	25206	S3-S1	0.379739	S3	S1
A0A0D6PXA6	5099.59	-11032.9	21232.1	S4-S1	0.785266	S4	S1
A0A0D6PXA6	-10986.4	-27118.9	5146.14	S3-S2	0.233539	S3	S2
A0A0D6PXA6	-14960.2	-31092.7	1172.29	S4-S2	0.0723457	S4	S2
A0A0D6PXA6	-3973.84	-20106.4	12158.7	S4-S3	0.882682	S4	S3
A0A0D6PXA7	11999	1141.84	22856.2	S2-S1	0.0290455	S2	S1
A0A0D6PXA7	5896.68	-4960.52	16753.9	S3-S1	0.408176	S3	S1
A0A0D6PXA7	4206.62	-6650.59	15063.8	S4-S1	0.667251	S4	S1
A0A0D6PXA7	-6102.36	-16959.6	4754.85	S3-S2	0.38028	S3	S2
A0A0D6PXA7	-7792.43	-18649.6	3064.78	S4-S2	0.198376	S4	S2
A0A0D6PXA7	-1690.07	-12547.3	9167.14	S4-S3	0.965904	S4	S3
A0A0D6PXD1	59562.9	26346.9	92778.8	S2-S1	0.000899075	S2	S1
A0A0D6PXD1	42459.5	9243.47	75675.4	S3-S1	0.0118061	S3	S1
A0A0D6PXD1	19179.4	-14036.6	52395.4	S4-S1	0.358527	S4	S1
A0A0D6PXD1	-17103.4	-50319.4	16112.6	S3-S2	0.451718	S3	S2
A0A0D6PXD1	-40383.4	-73599.4	-7167.46	S4-S2	0.0163363	S4	S2
A0A0D6PXD1	-23280.1	-56496	9935.94	S4-S3	0.213943	S4	S3
A0A0D6PXD4	-358559	-666194	-50924.5	S2-S1	0.0212196	S2	S1
A0A0D6PXD4	-371621	-679255	-63985.8	S3-S1	0.0170121	S3	S1
A0A0D6PXD4	-346218	-653853	-38583.1	S4-S1	0.0261446	S4	S1
A0A0D6PXD4	-13061.3	-320696	294573	S3-S2	0.999242	S3	S2
A0A0D6PXD4	12341.4	-295293	319976	S4-S2	0.99936	S4	S2
A0A0D6PXD4	25402.7	-282232	333037	S4-S3	0.99454	S4	S3
A0A0D6PXD5	3502.29	-6031.44	13036	S2-S1	0.69365	S2	S1
A0A0D6PXD5	14179.8	4646.09	23713.6	S3-S1	0.0044175	S3	S1
A0A0D6PXD5	14359.4	4825.62	23893.1	S4-S1	0.00403433	S4	S1
A0A0D6PXD5	10677.5	1851.02	19504.1	S3-S2	0.0174082	S3	S2
A0A0D6PXD5	10857.1	2030.54	19683.6	S4-S2	0.0157185	S4	S2
A0A0D6PXD5	179.526	-8646.99	9006.04	S4-S3	0.999912	S4	S3
A0A0D6PXD8	-75289.2	-163176	12597.4	S2-S1	0.102833	S2	S1
A0A0D6PXD8	-77757	-165644	10129.6	S3-S1	0.0895215	S3	S1
A0A0D6PXD8	-90753.7	-178640	-2867.1	S4-S1	0.0422812	S4	S1
A0A0D6PXD8	-2467.77	-90354.3	85418.8	S3-S2	0.99978	S3	S2
A0A0D6PXD8	-15464.5	-103351	72422.1	S4-S2	0.952049	S4	S2
A0A0D6PXD8	-12996.7	-100883	74889.9	S4-S3	0.97049	S4	S3
A0A0D6PXF2	1790.05	-37470.8	41050.9	S2-S1	0.999063	S2	S1
A0A0D6PXF2	42568.2	3307.33	81829.1	S3-S1	0.0323776	S3	S1
A0A0D6PXF2	45842.8	6581.89	85103.7	S4-S1	0.0209879	S4	S1
A0A0D6PXF2	40778.2	1517.27	80039	S3-S2	0.0409884	S3	S2
A0A0D6PXF2	44052.7	4791.84	83313.6	S4-S2	0.0266063	S4	S2
A0A0D6PXF2	3274.57	-35986.3	42535.4	S4-S3	0.994377	S4	S3
A0A0D6PXG0	11517.3	4504.13	18530.4	S2-S1	0.00186521	S2	S1
A0A0D6PXG0	7665.59	652.433	14678.7	S3-S1	0.0309346	S3	S1
A0A0D6PXG0	6541.79	-471.365	13554.9	S4-S1	0.0703838	S4	S1
A0A0D6PXG0	-3851.7	-10864.9	3161.46	S3-S2	0.399072	S3	S2
A0A0D6PXG0	-4975.5	-11988.7	2037.66	S4-S2	0.205894	S4	S2
A0A0D6PXG0	-1123.8	-8136.96	5889.36	S4-S3	0.96302	S4	S3
A0A0D6PXG6	2885.7	-35642.7	41414.1	S2-S1	0.995905	S2	S1
A0A0D6PXG6	42636.4	4107.96	81164.8	S3-S1	0.0288272	S3	S1
A0A0D6PXG6	50949.3	12420.9	89477.7	S4-S1	0.00939569	S4	S1
A0A0D6PXG6	39750.7	1222.26	78279.1	S3-S2	0.0424776	S3	S2
A0A0D6PXG6	48063.6	9535.17	86592	S4-S2	0.0138535	S4	S2
A0A0D6PXG6	8312.91	-30215.5	46841.3	S4-S3	0.916802	S4	S3
A0A0D6PXI6	15376.5	-6028.35	36781.3	S2-S1	0.197799	S2	S1
A0A0D6PXI6	21537.3	132.461	42942.1	S3-S1	0.0484381	S3	S1
A0A0D6PXI6	32341.6	10936.8	53746.5	S4-S1	0.0035852	S4	S1
A0A0D6PXI6	6160.82	-15244	27565.6	S3-S2	0.827607	S3	S2
A0A0D6PXI6	16965.2	-4439.62	38370	S4-S2	0.14017	S4	S2
A0A0D6PXI6	10804.4	-10600.4	32209.2	S4-S3	0.467929	S4	S3
A0A0D6PXJ7	8523.17	-61062.5	78108.8	S2-S1	0.982763	S2	S1
A0A0D6PXJ7	76951.8	7366.15	146537	S3-S1	0.0289419	S3	S1
A0A0D6PXJ7	53999.3	-15586.3	123585	S4-S1	0.1516	S4	S1
A0A0D6PXJ7	68428.6	-1157.02	138014	S3-S2	0.0544403	S3	S2
A0A0D6PXJ7	45476.2	-24109.5	115062	S4-S2	0.262944	S4	S2
A0A0D6PXJ7	-22952.5	-92538.1	46633.2	S4-S3	0.763574	S4	S3
A0A0D6PXJ9	15403.4	3748.65	27058.1	S2-S1	0.00943167	S2	S1
A0A0D6PXJ9	14242.4	2587.71	25897.1	S3-S1	0.0158137	S3	S1
A0A0D6PXJ9	15196	3541.34	26850.7	S4-S1	0.0103407	S4	S1
A0A0D6PXJ9	-1160.94	-12815.6	10493.8	S3-S2	0.990536	S3	S2
A0A0D6PXJ9	-207.308	-11862	11447.4	S4-S2	0.999944	S4	S2
A0A0D6PXJ9	953.629	-10701.1	12608.3	S4-S3	0.994685	S4	S3
A0A0D6PXL4	1983.62	-15751.9	19719.2	S2-S1	0.986743	S2	S1
A0A0D6PXL4	15128	-2607.55	32863.6	S3-S1	0.10471	S3	S1
A0A0D6PXL4	15924.5	-1811.06	33660.1	S4-S1	0.0838536	S4	S1
A0A0D6PXL4	13144.4	-4591.17	30879.9	S3-S2	0.178307	S3	S2
A0A0D6PXL4	13940.9	-3794.68	31676.4	S4-S2	0.144591	S4	S2
A0A0D6PXL4	796.494	-16939.1	18532	S4-S3	0.999104	S4	S3
A0A0D6PXL7	5932.97	-11222.4	23088.3	S2-S1	0.737573	S2	S1
A0A0D6PXL7	20494.5	3339.1	37649.8	S3-S1	0.0182365	S3	S1
A0A0D6PXL7	21436.9	4281.49	38592.2	S4-S1	0.013704	S4	S1
A0A0D6PXL7	14561.5	-2593.86	31716.9	S3-S2	0.106872	S3	S2
A0A0D6PXL7	15503.9	-1651.47	32659.3	S4-S2	0.0814401	S4	S2
A0A0D6PXL7	942.389	-16213	18097.8	S4-S3	0.998367	S4	S3
A0A0D6PXM2	10623.9	-3832.58	25080.3	S2-S1	0.183486	S2	S1
A0A0D6PXM2	28580.3	14123.9	43036.8	S3-S1	0.00038251	S3	S1
A0A0D6PXM2	28449.4	13992.9	42905.8	S4-S1	0.000398608	S4	S1
A0A0D6PXM2	17956.4	3499.99	32412.9	S3-S2	0.0142462	S3	S2
A0A0D6PXM2	17825.5	3369.04	32281.9	S4-S2	0.0149331	S4	S2
A0A0D6PXM2	-130.949	-14587.4	14325.5	S4-S3	0.999993	S4	S3
A0A0D6PXP1	20346.9	-5317.76	46011.6	S2-S1	0.14003	S2	S1
A0A0D6PXP1	27489	1824.37	53153.7	S3-S1	0.0346614	S3	S1
A0A0D6PXP1	39040.7	13376	64705.3	S4-S1	0.00340524	S4	S1
A0A0D6PXP1	7142.13	-18522.5	32806.8	S3-S2	0.841071	S3	S2
A0A0D6PXP1	18693.8	-6970.89	44358.4	S4-S2	0.189012	S4	S2
A0A0D6PXP1	11551.6	-14113	37216.3	S4-S3	0.559043	S4	S3
A0A0D6PXQ2	-75569.6	-137778	-13361.1	S2-S1	0.0164219	S2	S1
A0A0D6PXQ2	-100828	-163036	-38619.3	S3-S1	0.00207286	S3	S1
A0A0D6PXQ2	-99040.7	-161249	-36832.2	S4-S1	0.00238957	S4	S1
A0A0D6PXQ2	-25258.3	-87466.8	36950.3	S3-S2	0.63516	S3	S2
A0A0D6PXQ2	-23471.1	-85679.6	38737.5	S4-S2	0.684664	S4	S2
A0A0D6PXQ2	1787.17	-60421.4	63995.7	S4-S3	0.999764	S4	S3
A0A0D6PXR4	17870.2	1622.45	34117.9	S2-S1	0.0298577	S2	S1
A0A0D6PXR4	50681	34433.3	66928.7	S3-S1	4.26382e-06	S3	S1
A0A0D6PXR4	48767.6	32519.9	65015.3	S4-S1	6.39394e-06	S4	S1
A0A0D6PXR4	32810.9	16563.2	49058.6	S3-S2	0.000315748	S3	S2
A0A0D6PXR4	30897.4	14649.7	47145.1	S4-S2	0.000540498	S4	S2
A0A0D6PXR4	-1913.46	-18161.2	14334.2	S4-S3	0.984609	S4	S3
A0A0D6PXR7	2659.37	-5736.36	11055.1	S2-S1	0.784261	S2	S1
A0A0D6PXR7	9791.94	1396.21	18187.7	S3-S1	0.0211354	S3	S1
A0A0D6PXR7	8754.28	358.546	17150	S4-S1	0.0401388	S4	S1
A0A0D6PXR7	7132.57	-1263.16	15528.3	S3-S2	0.106483	S3	S2
A0A0D6PXR7	6094.91	-2300.82	14490.6	S4-S2	0.191114	S4	S2
A0A0D6PXR7	-1037.66	-9433.39	7358.07	S4-S3	0.98231	S4	S3
A0A0D6PXS0	31678.6	17260.8	46096.4	S2-S1	0.00014451	S2	S1
A0A0D6PXS0	45389.1	30971.3	59806.9	S3-S1	3.8677e-06	S3	S1
A0A0D6PXS0	54864.5	40446.7	69282.3	S4-S1	4.97985e-07	S4	S1
A0A0D6PXS0	13710.5	-707.306	28128.3	S3-S2	0.06421	S3	S2
A0A0D6PXS0	23185.9	8768.15	37603.7	S4-S2	0.00220664	S4	S2
A0A0D6PXS0	9475.45	-4942.34	23893.2	S4-S3	0.258852	S4	S3
A0A0D6PXW5	9504.9	-2085.81	21095.6	S2-S1	0.122899	S2	S1
A0A0D6PXW5	16839.1	5248.42	28429.8	S3-S1	0.00481201	S3	S1
A0A0D6PXW5	16407	4816.29	27997.7	S4-S1	0.0058196	S4	S1
A0A0D6PXW5	7334.23	-4256.48	18924.9	S3-S2	0.286952	S3	S2
A0A0D6PXW5	6902.1	-4688.6	18492.8	S4-S2	0.333966	S4	S2
A0A0D6PXW5	-432.124	-12022.8	11158.6	S4-S3	0.999486	S4	S3
A0A0D6PY33	19942	3587.08	36297	S2-S1	0.0160378	S2	S1
A0A0D6PY33	5040.66	-11314.3	21395.6	S3-S1	0.797432	S3	S1
A0A0D6PY33	9351.86	-7003.08	25706.8	S4-S1	0.366379	S4	S1
A0A0D6PY33	-14901.4	-31256.3	1453.58	S3-S2	0.0784837	S3	S2
A0A0D6PY33	-10590.2	-26945.1	5764.78	S4-S2	0.269731	S4	S2
A0A0D6PY33	4311.2	-12043.7	20666.1	S4-S3	0.86089	S4	S3
A0A0D6PY42	12702.1	-380.69	25785	S2-S1	0.0580163	S2	S1
A0A0D6PY42	918.826	-12164	14001.7	S3-S1	0.996615	S3	S1
A0A0D6PY42	-7278.51	-20361.3	5804.32	S4-S1	0.388575	S4	S1
A0A0D6PY42	-11783.3	-24866.1	1299.52	S3-S2	0.0826964	S3	S2
A0A0D6PY42	-19980.7	-33063.5	-6897.82	S4-S2	0.00330311	S4	S2
A0A0D6PY42	-8197.34	-21280.2	4885.49	S4-S3	0.294419	S4	S3
A0A0D6PY46	4621.81	-2321.43	11565	S2-S1	0.244314	S2	S1
A0A0D6PY46	8015.43	1072.19	14958.7	S3-S1	0.0229921	S3	S1
A0A0D6PY46	7412.78	469.537	14356	S4-S1	0.0356052	S4	S1
A0A0D6PY46	3393.62	-3034.57	9821.81	S3-S2	0.423089	S3	S2
A0A0D6PY46	2790.97	-3637.22	9219.16	S4-S2	0.577642	S4	S2
A0A0D6PY46	-602.648	-7030.84	5825.54	S4-S3	0.991715	S4	S3
A0A0D6PY58	-5817.57	-47104.1	35469	S2-S1	0.974265	S2	S1
A0A0D6PY58	46515	5228.47	87801.6	S3-S1	0.0259793	S3	S1
A0A0D6PY58	34958.6	-6327.91	76245.2	S4-S1	0.107959	S4	S1
A0A0D6PY58	52332.6	11046	93619.1	S3-S2	0.0124826	S3	S2
A0A0D6PY58	40776.2	-510.343	82062.8	S4-S2	0.0532662	S4	S2
A0A0D6PY58	-11556.4	-52842.9	29730.2	S4-S3	0.838815	S4	S3
A0A0D6PY63	-205317	-398771	-11862.9	S2-S1	0.0364579	S2	S1
A0A0D6PY63	-253735	-447189	-60280.6	S3-S1	0.00993436	S3	S1
A0A0D6PY63	-220752	-414206	-27298	S4-S1	0.0240959	S4	S1
A0A0D6PY63	-48417.8	-241872	145036	S3-S2	0.877846	S3	S2
A0A0D6PY63	-15435.2	-208889	178019	S4-S2	0.995065	S4	S2
A0A0D6PY63	32982.6	-160471	226437	S4-S3	0.956053	S4	S3
A0A0D6PY77	-112247	-203305	-21190	S2-S1	0.0149594	S2	S1
A0A0D6PY77	-164601	-255659	-73543.8	S3-S1	0.00083943	S3	S1
A0A0D6PY77	-117600	-208658	-26543	S4-S1	0.0110243	S4	S1
A0A0D6PY77	-52353.8	-143411	38703.5	S3-S2	0.361958	S3	S2
A0A0D6PY77	-5352.97	-96410.3	85704.4	S4-S2	0.998003	S4	S2
A0A0D6PY77	47000.9	-44056.5	138058	S4-S3	0.449735	S4	S3
A0A0D6PY95	-132611	-277114	11891.5	S2-S1	0.075934	S2	S1
A0A0D6PY95	-160067	-304570	-15564.5	S3-S1	0.0286646	S3	S1
A0A0D6PY95	-151200	-295703	-6697.53	S4-S1	0.039391	S4	S1
A0A0D6PY95	-27456	-171959	117047	S3-S2	0.940832	S3	S2
A0A0D6PY95	-18589	-163092	125914	S4-S2	0.980155	S4	S2
A0A0D6PY95	8866.98	-135636	153370	S4-S3	0.997731	S4	S3
A0A0D6PYA3	-48072.3	-87276.8	-8867.74	S2-S1	0.0154752	S2	S1
A0A0D6PYA3	-60317.5	-99522	-21113	S3-S1	0.00312115	S3	S1
A0A0D6PYA3	-50945	-90149.6	-11740.5	S4-S1	0.0105783	S4	S1
A0A0D6PYA3	-12245.2	-51449.8	26959.3	S3-S2	0.791091	S3	S2
A0A0D6PYA3	-2872.78	-42077.3	36331.7	S4-S2	0.996162	S4	S2
A0A0D6PYA3	9372.46	-29832.1	48577	S4-S3	0.891315	S4	S3
A0A0D6PYA5	5663.24	-1449.07	12775.5	S2-S1	0.137743	S2	S1
A0A0D6PYA5	10813.6	3701.31	17925.9	S3-S1	0.00341853	S3	S1
A0A0D6PYA5	10781.5	3669.21	17893.8	S4-S1	0.00349704	S4	S1
A0A0D6PYA5	5150.38	-1961.93	12262.7	S3-S2	0.192686	S3	S2
A0A0D6PYA5	5118.28	-1994.03	12230.6	S4-S2	0.196665	S4	S2
A0A0D6PYA5	-32.0953	-7144.4	7080.21	S4-S3	0.999999	S4	S3
A0A0D6PYA9	14687.3	-6538.75	35913.4	S2-S1	0.222577	S2	S1
A0A0D6PYA9	44823.3	23597.3	66049.4	S3-S1	0.000209492	S3	S1
A0A0D6PYA9	39884.6	18658.5	61110.7	S4-S1	0.000600331	S4	S1
A0A0D6PYA9	30136	8909.96	51362.1	S3-S2	0.00569499	S3	S2
A0A0D6PYA9	25197.3	3971.24	46423.3	S4-S2	0.0189671	S4	S2
A0A0D6PYA9	-4938.71	-26164.8	16287.3	S4-S3	0.898649	S4	S3
A0A0D6PYD5	18382.1	-20937.3	57701.5	S2-S1	0.529448	S2	S1
A0A0D6PYD5	54071.1	14751.7	93390.5	S3-S1	0.00715714	S3	S1
A0A0D6PYD5	66939.8	27620.4	106259	S4-S1	0.00139005	S4	S1
A0A0D6PYD5	35689	-3630.39	75008.5	S3-S2	0.0798529	S3	S2
A0A0D6PYD5	48557.8	9238.34	87877.2	S4-S2	0.0147857	S4	S2
A0A0D6PYD5	12868.7	-26450.7	52188.1	S4-S3	0.767662	S4	S3
A0A0D6PYD8	-1184.76	-73806.3	71436.8	S2-S1	0.998448	S2	S1
A0A0D6PYD8	116679	44057.3	189300	S4-S1	0.00781503	S4	S1
A0A0D6PYD8	117864	34007.5	201720	S4-S2	0.0136829	S4	S2
A0A0D6PYE3	10547.5	-9881.58	30976.6	S2-S1	0.449529	S2	S1
A0A0D6PYE3	36538.3	16109.2	56967.3	S3-S1	0.000919205	S3	S1
A0A0D6PYE3	40220.9	19791.8	60650	S4-S1	0.000397033	S4	S1
A0A0D6PYE3	25990.8	5561.68	46419.8	S3-S2	0.0121819	S3	S2
A0A0D6PYE3	29673.4	9244.29	50102.5	S4-S2	0.00481951	S4	S2
A0A0D6PYE3	3682.61	-16746.5	24111.7	S4-S3	0.948753	S4	S3
A0A0D6PYE7	4676.81	-2839.05	12192.7	S2-S1	0.2997	S2	S1
A0A0D6PYE7	9289.69	1773.83	16805.5	S3-S1	0.0147048	S3	S1
A0A0D6PYE7	6544.87	-970.992	14060.7	S4-S1	0.0959161	S4	S1
A0A0D6PYE7	4612.88	-2902.98	12128.7	S3-S2	0.310309	S3	S2
A0A0D6PYE7	1868.06	-5647.8	9383.92	S4-S2	0.879974	S4	S2
A0A0D6PYE7	-2744.82	-10260.7	4771.04	S4-S3	0.705225	S4	S3
A0A0D6PYG3	4118.91	-4441.01	12678.8	S2-S1	0.506533	S2	S1
A0A0D6PYG3	8972.73	412.809	17532.6	S3-S1	0.0390111	S3	S1
A0A0D6PYG3	7416.22	-1143.7	15976.1	S4-S1	0.0980297	S4	S1
A0A0D6PYG3	4853.82	-3706.1	13413.7	S3-S2	0.373134	S3	S2
A0A0D6PYG3	3297.32	-5262.6	11857.2	S4-S2	0.671111	S4	S2
A0A0D6PYG3	-1556.51	-10116.4	7003.41	S4-S3	0.947517	S4	S3
A0A0D6PYJ4	24422.9	-7834.71	56680.6	S2-S1	0.165604	S2	S1
A0A0D6PYJ4	38173.3	5915.65	70430.9	S3-S1	0.0193365	S3	S1
A0A0D6PYJ4	23339.5	-8918.1	55597.2	S4-S1	0.193224	S4	S1
A0A0D6PYJ4	13750.4	-18507.3	46008	S3-S2	0.600094	S3	S2
A0A0D6PYJ4	-1083.39	-33341	31174.3	S4-S2	0.999624	S4	S2
A0A0D6PYJ4	-14833.8	-47091.4	17423.9	S4-S3	0.542409	S4	S3
A0A0D6PYJ5	44596.2	-17595.9	106788	S2-S1	0.198956	S2	S1
A0A0D6PYJ5	72889.5	10697.5	135082	S3-S1	0.0205166	S3	S1
A0A0D6PYJ5	50776.5	-11415.5	112969	S4-S1	0.125048	S4	S1
A0A0D6PYJ5	28293.4	-33898.7	90485.4	S3-S2	0.550779	S3	S2
A0A0D6PYJ5	6180.35	-56011.7	68372.4	S4-S2	0.990601	S4	S2
A0A0D6PYJ5	-22113	-84305	40079	S4-S3	0.721435	S4	S3
A0A0D6PYK3	3056.63	-4747.33	10860.6	S2-S1	0.659967	S2	S1
A0A0D6PYK3	9233.56	1429.6	17037.5	S3-S1	0.0193565	S3	S1
A0A0D6PYK3	13734.6	5930.65	21538.6	S4-S1	0.00105361	S4	S1
A0A0D6PYK3	6176.92	-1627.03	13980.9	S3-S2	0.140889	S3	S2
A0A0D6PYK3	10678	2874.01	18481.9	S4-S2	0.0074156	S4	S2
A0A0D6PYK3	4501.05	-3302.91	12305	S4-S3	0.359432	S4	S3
A0A0D6PYM9	10003	-1772.65	21778.6	S2-S1	0.106526	S2	S1
A0A0D6PYM9	22072.9	10297.3	33848.5	S3-S1	0.000613292	S3	S1
A0A0D6PYM9	21350.7	9575.1	33126.3	S4-S1	0.000817997	S4	S1
A0A0D6PYM9	12069.9	294.287	23845.5	S3-S2	0.0439762	S3	S2
A0A0D6PYM9	11347.7	-427.872	23123.4	S4-S2	0.0601933	S4	S2
A0A0D6PYM9	-722.159	-12497.8	11053.5	S4-S3	0.997735	S4	S3
A0A0D6PYP0	1272.84	-12181.1	14726.8	S2-S1	0.991492	S2	S1
A0A0D6PYP0	11651.2	-1802.71	25105.1	S3-S1	0.0969097	S3	S1
A0A0D6PYP0	15245.9	1791.95	28699.8	S4-S1	0.0255882	S4	S1
A0A0D6PYP0	10378.4	-2077.55	22834.3	S3-S2	0.113516	S3	S2
A0A0D6PYP0	13973	1517.12	26428.9	S4-S2	0.0271005	S4	S2
A0A0D6PYP0	3594.66	-8861.25	16050.6	S4-S3	0.820779	S4	S3
A0A0D6PYQ6	2678.67	-4242.76	9600.09	S2-S1	0.668004	S2	S1
A0A0D6PYQ6	6958.27	36.8429	13879.7	S3-S1	0.0486537	S3	S1
A0A0D6PYQ6	7885.78	964.352	14807.2	S4-S1	0.0243201	S4	S1
A0A0D6PYQ6	4279.6	-2641.83	11201	S3-S2	0.304589	S3	S2
A0A0D6PYQ6	5207.11	-1714.32	12128.5	S4-S2	0.169337	S4	S2
A0A0D6PYQ6	927.509	-5993.92	7848.93	S4-S3	0.977695	S4	S3
A0A0D6PYR2	16111.8	9392.05	22831.5	S2-S1	6.24328e-05	S2	S1
A0A0D6PYR2	12595.5	5875.79	19315.2	S3-S1	0.000613419	S3	S1
A0A0D6PYR2	9669.12	2949.41	16388.8	S4-S1	0.00516468	S4	S1
A0A0D6PYR2	-3516.27	-10236	3203.44	S3-S2	0.438569	S3	S2
A0A0D6PYR2	-6442.65	-13162.4	277.062	S4-S2	0.0617099	S4	S2
A0A0D6PYR2	-2926.38	-9646.09	3793.33	S4-S3	0.584151	S4	S3
A0A0D6PYS8	-158185	-290880	-25490.4	S2-S1	0.0184794	S2	S1
A0A0D6PYS8	-181944	-314640	-49249.5	S3-S1	0.0073069	S3	S1
A0A0D6PYS8	-174259	-306954	-41564	S4-S1	0.00985105	S4	S1
A0A0D6PYS8	-23759.1	-156454	108936	S3-S2	0.949695	S3	S2
A0A0D6PYS8	-16073.6	-148769	116621	S4-S2	0.983306	S4	S2
A0A0D6PYS8	7685.46	-125010	140380	S4-S3	0.998089	S4	S3
A0A0D6PYT7	19207.4	-8572.85	46987.6	S2-S1	0.223111	S2	S1
A0A0D6PYT7	26427.4	-1352.78	54207.7	S3-S1	0.0640923	S3	S1
A0A0D6PYT7	57760.9	29980.6	85541.1	S4-S1	0.000241789	S4	S1
A0A0D6PYT7	7220.07	-20560.1	35000.3	S3-S2	0.865704	S3	S2
A0A0D6PYT7	38553.5	10773.3	66333.7	S4-S2	0.00670774	S4	S2
A0A0D6PYT7	31333.4	3553.19	59113.6	S4-S3	0.025809	S4	S3
A0A0D6PYU0	2555.04	-2798.91	7908.99	S2-S1	0.513132	S2	S1
A0A0D6PYU0	8560.38	3206.43	13914.3	S3-S1	0.00231014	S3	S1
A0A0D6PYU0	9529.22	4175.27	14883.2	S4-S1	0.000958062	S4	S1
A0A0D6PYU0	6005.34	651.392	11359.3	S3-S2	0.0266597	S3	S2
A0A0D6PYU0	6974.18	1620.23	12328.1	S4-S2	0.0104069	S4	S2
A0A0D6PYU0	968.84	-4385.11	6322.79	S4-S3	0.94821	S4	S3
A0A0D6PYU1	2274.59	-1185.23	5734.42	S2-S1	0.258602	S2	S1
A0A0D6PYU1	6036.58	2576.76	9496.4	S3-S1	0.00113323	S3	S1
A0A0D6PYU1	6759.35	3299.53	10219.2	S4-S1	0.000425423	S4	S1
A0A0D6PYU1	3761.99	302.168	7221.81	S3-S2	0.0318618	S3	S2
A0A0D6PYU1	4484.76	1024.94	7944.58	S4-S2	0.0107567	S4	S2
A0A0D6PYU1	722.767	-2737.05	4182.59	S4-S3	0.923632	S4	S3
A0A0D6PYU4	2212.14	-4897.34	9321.61	S2-S1	0.786461	S2	S1
A0A0D6PYU4	8657.59	1548.11	15767.1	S3-S1	0.016719	S3	S1
A0A0D6PYU4	7024.06	-85.4119	14133.5	S4-S1	0.0530951	S4	S1
A0A0D6PYU4	6445.45	-136.645	13027.5	S3-S2	0.0554645	S3	S2
A0A0D6PYU4	4811.92	-1770.17	11394	S4-S2	0.182939	S4	S2
A0A0D6PYU4	-1633.53	-8215.62	4948.57	S4-S3	0.876105	S4	S3
A0A0D6PYW3	6010.84	-12608.8	24630.5	S2-S1	0.774744	S2	S1
A0A0D6PYW3	-14205.1	-32824.8	4414.56	S3-S1	0.1612	S3	S1
A0A0D6PYW3	-21274	-39893.7	-2654.35	S4-S1	0.0239151	S4	S1
A0A0D6PYW3	-20216	-38835.6	-1596.28	S3-S2	0.0321282	S3	S2
A0A0D6PYW3	-27284.9	-45904.5	-8665.18	S4-S2	0.00451442	S4	S2
A0A0D6PYW3	-7068.9	-25688.6	11550.8	S4-S3	0.680644	S4	S3
A0A0D6PYY5	-562.418	-1623.94	499.101	S2-S1	0.410458	S2	S1
A0A0D6PYY5	-1599.49	-2746.06	-452.915	S3-S1	0.00748101	S3	S1
A0A0D6PYY5	-1307.42	-2453.99	-160.85	S4-S1	0.0252603	S4	S1
A0A0D6PYY5	-1037.07	-2183.64	109.503	S3-S2	0.0793684	S3	S2
A0A0D6PYY5	-745.003	-1891.57	401.568	S4-S2	0.254824	S4	S2
A0A0D6PYY5	292.065	-933.671	1517.8	S4-S3	0.883314	S4	S3
A0A0D6PYZ3	-31091.6	-79747.1	17563.9	S2-S1	0.279564	S2	S1
A0A0D6PYZ3	-52345.9	-101001	-3690.46	S3-S1	0.0338166	S3	S1
A0A0D6PYZ3	-48164.4	-96819.8	491.09	S4-S1	0.052652	S4	S1
A0A0D6PYZ3	-21254.3	-69909.8	27401.1	S3-S2	0.581838	S3	S2
A0A0D6PYZ3	-17072.8	-65728.3	31582.7	S4-S2	0.729212	S4	S2
A0A0D6PYZ3	4181.55	-44473.9	52837	S4-S3	0.993859	S4	S3
A0A0D6PZ00	-161393	-253675	-69110.8	S2-S1	0.00111093	S2	S1
A0A0D6PZ00	-177450	-269732	-85167.3	S3-S1	0.000489957	S3	S1
A0A0D6PZ00	-195867	-288149	-103585	S4-S1	0.00019983	S4	S1
A0A0D6PZ00	-16056.5	-108339	76225.8	S3-S2	0.953512	S3	S2
A0A0D6PZ00	-34473.9	-126756	57808.4	S4-S2	0.691025	S4	S2
A0A0D6PZ00	-18417.4	-110700	73864.9	S4-S3	0.93242	S4	S3
A0A0D6PZ09	21169.7	4379.17	37960.2	S2-S1	0.0129268	S2	S1
A0A0D6PZ09	27420.5	10629.9	44211	S3-S1	0.00195105	S3	S1
A0A0D6PZ09	39502.1	22711.6	56292.7	S4-S1	7.50999e-05	S4	S1
A0A0D6PZ09	6250.78	-10539.8	23041.3	S3-S2	0.693222	S3	S2
A0A0D6PZ09	18332.4	1541.9	35123	S4-S2	0.0311275	S4	S2
A0A0D6PZ09	12081.7	-4708.87	28872.2	S4-S3	0.196741	S4	S3
A0A0D6PZ12	28504.9	-779.67	57789.4	S2-S1	0.0572894	S2	S1
A0A0D6PZ12	64076.4	34791.8	93361	S3-S1	0.000150296	S3	S1
A0A0D6PZ12	52292.6	23008.1	81577.2	S4-S1	0.000931844	S4	S1
A0A0D6PZ12	35571.5	6286.96	64856.1	S3-S2	0.0164299	S3	S2
A0A0D6PZ12	23787.7	-5496.81	53072.3	S4-S2	0.12757	S4	S2
A0A0D6PZ12	-11783.8	-41068.3	17500.8	S4-S3	0.641458	S4	S3
A0A0D6PZ21	12457.8	-8834.98	33750.6	S2-S1	0.347982	S2	S1
A0A0D6PZ21	23138.3	1845.55	44431.1	S3-S1	0.0319713	S3	S1
A0A0D6PZ21	20149.1	-1143.69	41441.9	S4-S1	0.0657422	S4	S1
A0A0D6PZ21	10680.5	-10612.3	31973.3	S3-S2	0.47303	S3	S2
A0A0D6PZ21	7691.29	-13601.5	28984.1	S4-S2	0.71195	S4	S2
A0A0D6PZ21	-2989.23	-24282	18303.5	S4-S3	0.974534	S4	S3
A0A0D6PZ85	3340.28	-3110.95	9791.51	S2-S1	0.4472	S2	S1
A0A0D6PZ85	7064.25	613.019	13515.5	S3-S1	0.0306162	S3	S1
A0A0D6PZ85	6723.37	272.137	13174.6	S4-S1	0.0402471	S4	S1
A0A0D6PZ85	3723.97	-2727.26	10175.2	S3-S2	0.358757	S3	S2
A0A0D6PZ85	3383.09	-3068.14	9834.32	S4-S2	0.436802	S4	S2
A0A0D6PZ85	-340.882	-6792.11	6110.35	S4-S3	0.998546	S4	S3
A0A0D6PZ88	15491.2	2379.49	28603	S2-S1	0.0195297	S2	S1
A0A0D6PZ88	30522.6	17410.8	43634.3	S3-S1	8.32046e-05	S3	S1
A0A0D6PZ88	19914.3	6802.52	33026	S4-S1	0.00344612	S4	S1
A0A0D6PZ88	15031.3	1919.61	28143.1	S3-S2	0.0234411	S3	S2
A0A0D6PZ88	4423.03	-8688.7	17534.8	S4-S2	0.75149	S4	S2
A0A0D6PZ88	-10608.3	-23720.1	2503.42	S4-S3	0.129561	S4	S3
A0A0D6PZ96	17647.7	1655.96	33639.5	S2-S1	0.0292906	S2	S1
A0A0D6PZ96	13369.3	-2622.4	29361.1	S3-S1	0.11375	S3	S1
A0A0D6PZ96	9379.41	-6612.34	25371.2	S4-S1	0.346016	S4	S1
A0A0D6PZ96	-4278.36	-20270.1	11713.4	S3-S2	0.855694	S3	S2
A0A0D6PZ96	-8268.3	-24260.1	7723.45	S4-S2	0.448365	S4	S2
A0A0D6PZ96	-3989.94	-19981.7	12001.8	S4-S3	0.878808	S4	S3
A0A0D6PZC0	1484.38	-3081.59	6050.34	S2-S1	0.771145	S2	S1
A0A0D6PZC0	5612.14	1046.17	10178.1	S3-S1	0.015241	S3	S1
A0A0D6PZC0	6996.45	2430.48	11562.4	S4-S1	0.00322022	S4	S1
A0A0D6PZC0	4127.76	-438.205	8693.73	S3-S2	0.0813206	S3	S2
A0A0D6PZC0	5512.07	946.105	10078	S4-S2	0.0170817	S4	S2
A0A0D6PZC0	1384.31	-3181.66	5950.28	S4-S3	0.805037	S4	S3
A0A0D6PZC4	4175.65	-3335.73	11687	S2-S1	0.389205	S2	S1
A0A0D6PZC4	6008.53	-1502.84	13519.9	S3-S1	0.135357	S3	S1
A0A0D6PZC4	13214.5	5703.13	20725.9	S4-S1	0.00105709	S4	S1
A0A0D6PZC4	1832.88	-5678.49	9344.26	S3-S2	0.885465	S3	S2
A0A0D6PZC4	9038.85	1527.48	16550.2	S4-S2	0.0174276	S4	S2
A0A0D6PZC4	7205.97	-305.402	14717.3	S4-S3	0.0615306	S4	S3
A0A0D6PZD9	7712.64	-5884.64	21309.9	S2-S1	0.372879	S2	S1
A0A0D6PZD9	17629.2	4031.9	31226.5	S3-S1	0.010741	S3	S1
A0A0D6PZD9	16456.8	2859.56	30054.1	S4-S1	0.0168088	S4	S1
A0A0D6PZD9	9916.54	-3680.74	23513.8	S3-S2	0.188224	S3	S2
A0A0D6PZD9	8744.19	-4853.09	22341.5	S4-S2	0.274827	S4	S2
A0A0D6PZD9	-1172.34	-14769.6	12424.9	S4-S3	0.9938	S4	S3
A0A0D6PZE7	9881.65	-9638.37	29401.7	S2-S1	0.465569	S2	S1
A0A0D6PZE7	19992.2	472.191	39512.2	S3-S1	0.0441579	S3	S1
A0A0D6PZE7	21549.5	2029.51	41069.5	S4-S1	0.0292268	S4	S1
A0A0D6PZE7	10110.6	-9409.46	29630.6	S3-S2	0.446909	S3	S2
A0A0D6PZE7	11667.9	-7852.13	31187.9	S4-S2	0.330983	S4	S2
A0A0D6PZE7	1557.32	-17962.7	21077.3	S4-S3	0.995067	S4	S3
A0A0D6PZF9	12747	-1897	27391	S2-S1	0.0960813	S2	S1
A0A0D6PZF9	18173	3528.93	32817	S3-S1	0.0143297	S3	S1
A0A0D6PZF9	12696.2	-1947.79	27340.2	S4-S1	0.0977395	S4	S1
A0A0D6PZF9	5425.94	-9218.08	20070	S3-S2	0.696211	S3	S2
A0A0D6PZF9	-50.7887	-14694.8	14593.2	S4-S2	1	S4	S2
A0A0D6PZF9	-5476.72	-20120.7	9167.29	S4-S3	0.690308	S4	S3
A0A0D6PZG8	25986.3	12704.2	39268.3	S2-S1	0.000419965	S2	S1
A0A0D6PZG8	27711.9	14429.8	40993.9	S3-S1	0.000234197	S3	S1
A0A0D6PZG8	26658.7	13376.7	39940.8	S4-S1	0.000333717	S4	S1
A0A0D6PZG8	1725.61	-11556.4	15007.7	S3-S2	0.979585	S3	S2
A0A0D6PZG8	672.485	-12609.6	13954.5	S4-S2	0.998719	S4	S2
A0A0D6PZG8	-1053.13	-14335.2	12228.9	S4-S3	0.995156	S4	S3
A0A0D6PZH2	-16928.8	-27966.6	-5890.88	S2-S1	0.00319779	S2	S1
A0A0D6PZH2	-15182.4	-26220.2	-4144.47	S3-S1	0.00714607	S3	S1
A0A0D6PZH2	-11950.5	-22988.3	-912.582	S4-S1	0.0326409	S4	S1
A0A0D6PZH2	1746.41	-9291.47	12784.3	S3-S2	0.964311	S3	S2
A0A0D6PZH2	4978.3	-6059.58	16016.2	S4-S2	0.557467	S4	S2
A0A0D6PZH2	3231.89	-7805.99	14269.8	S4-S3	0.82041	S4	S3
A0A0D6PZK7	3295.17	-3712.89	10303.2	S2-S1	0.524914	S2	S1
A0A0D6PZK7	4979.92	-2028.15	11988	S3-S1	0.204838	S3	S1
A0A0D6PZK7	7512.29	504.227	14520.4	S4-S1	0.0345066	S4	S1
A0A0D6PZK7	1684.74	-5323.32	8692.8	S3-S2	0.889751	S3	S2
A0A0D6PZK7	4217.12	-2790.95	11225.2	S4-S2	0.325717	S4	S2
A0A0D6PZK7	2532.37	-4475.69	9540.44	S4-S3	0.711722	S4	S3
A0A0D6PZL1	27206	-30641.4	85053.3	S2-S1	0.524731	S2	S1
A0A0D6PZL1	41152.1	-16695.3	98999.4	S3-S1	0.20411	S3	S1
A0A0D6PZL1	62915.2	5067.83	120763	S4-S1	0.0318171	S4	S1
A0A0D6PZL1	13946.1	-43901.2	71793.4	S3-S2	0.888946	S3	S2
A0A0D6PZL1	35709.2	-22138.1	93556.5	S4-S2	0.305852	S4	S2
A0A0D6PZL1	21763.1	-36084.2	79610.4	S4-S3	0.686511	S4	S3
A0A0D6PZN4	6205.44	-2372.24	14783.1	S2-S1	0.193307	S2	S1
A0A0D6PZN4	12176.1	3598.37	20753.7	S3-S1	0.00570258	S3	S1
A0A0D6PZN4	7953.92	-623.763	16531.6	S4-S1	0.072365	S4	S1
A0A0D6PZN4	5970.61	-2607.07	14548.3	S3-S2	0.218559	S3	S2
A0A0D6PZN4	1748.48	-6829.2	10326.2	S4-S2	0.928475	S4	S2
A0A0D6PZN4	-4222.14	-12799.8	4355.55	S4-S3	0.488306	S4	S3
A0A0D6PZN8	7619.67	-7496.18	22735.5	S2-S1	0.469023	S2	S1
A0A0D6PZN8	17366.3	2250.46	32482.2	S3-S1	0.0231409	S3	S1
A0A0D6PZN8	18721.8	3605.97	33837.7	S4-S1	0.0145115	S4	S1
A0A0D6PZN8	9746.64	-5369.21	24862.5	S3-S2	0.272853	S3	S2
A0A0D6PZN8	11102.2	-4013.7	26218	S4-S2	0.183836	S4	S2
A0A0D6PZN8	1355.51	-13760.3	16471.4	S4-S3	0.993042	S4	S3
A0A0D6PZQ0	-9301.09	-16507.6	-2094.63	S2-S1	0.0110723	S2	S1
A0A0D6PZQ0	-7860.4	-15066.9	-653.939	S3-S1	0.0313037	S3	S1
A0A0D6PZQ0	-7595.68	-14802.1	-389.219	S4-S1	0.0378626	S4	S1
A0A0D6PZQ0	1440.69	-5765.77	8647.15	S3-S2	0.93211	S3	S2
A0A0D6PZQ0	1705.41	-5501.05	8911.87	S4-S2	0.894116	S4	S2
A0A0D6PZQ0	264.719	-6941.74	7471.18	S4-S3	0.999508	S4	S3
A0A0D6PZS7	2402.16	-505.748	5310.06	S2-S1	0.119367	S2	S1
A0A0D6PZS7	3696.54	788.64	6604.45	S3-S1	0.0122477	S3	S1
A0A0D6PZS7	3202.78	294.875	6110.68	S4-S1	0.0296188	S4	S1
A0A0D6PZS7	1294.39	-1613.52	4202.29	S3-S2	0.567566	S3	S2
A0A0D6PZS7	800.623	-2107.28	3708.53	S4-S2	0.845157	S4	S2
A0A0D6PZS7	-493.765	-3401.67	2414.14	S4-S3	0.956545	S4	S3
A0A0D6PZU6	-241288	-467012	-15563.9	S2-S1	0.0350465	S2	S1
A0A0D6PZU6	-317575	-543299	-91851	S3-S1	0.00608176	S3	S1
A0A0D6PZU6	-443328	-669052	-217604	S4-S1	0.000405769	S4	S1
A0A0D6PZU6	-76287.2	-302011	149437	S3-S2	0.750461	S3	S2
A0A0D6PZU6	-202041	-427764	23683.3	S4-S2	0.0850354	S4	S2
A0A0D6PZU6	-125753	-351477	99970.4	S4-S3	0.38745	S4	S3
A0A0D6PZW8	188.879	-7621.02	7998.78	S2-S1	0.999853	S2	S1
A0A0D6PZW8	8306.08	496.184	16116	S3-S1	0.0363462	S3	S1
A0A0D6PZW8	3674.62	-4135.28	11484.5	S4-S1	0.515599	S4	S1
A0A0D6PZW8	8117.2	886.643	15347.8	S3-S2	0.026988	S3	S2
A0A0D6PZW8	3485.74	-3744.82	10716.3	S4-S2	0.496304	S4	S2
A0A0D6PZW8	-4631.46	-11862	2599.1	S4-S3	0.271852	S4	S3
A0A0D6PZX0	-45138.5	-116371	26094.2	S2-S1	0.285869	S2	S1
A0A0D6PZX0	-94875.6	-166108	-23642.9	S3-S1	0.00894431	S3	S1
A0A0D6PZX0	-105015	-176247	-33781.9	S4-S1	0.00431585	S4	S1
A0A0D6PZX0	-49737.1	-120970	21495.5	S3-S2	0.216464	S3	S2
A0A0D6PZX0	-59876.1	-131109	11356.6	S4-S2	0.111255	S4	S2
A0A0D6PZX0	-10138.9	-81371.6	61093.7	S4-S3	0.973517	S4	S3
A0A0D6PZX2	32660.6	12031.5	53289.7	S2-S1	0.00249691	S2	S1
A0A0D6PZX2	38138.2	17509.1	58767.3	S3-S1	0.000691603	S3	S1
A0A0D6PZX2	37580.5	16951.4	58209.6	S4-S1	0.000785439	S4	S1
A0A0D6PZX2	5477.63	-15151.5	26106.7	S3-S2	0.858355	S3	S2
A0A0D6PZX2	4919.92	-15709.2	25549	S4-S2	0.891981	S4	S2
A0A0D6PZX2	-557.713	-21186.8	20071.4	S4-S3	0.999804	S4	S3
A0A0D6PZX6	7889	680.982	15097	S2-S1	0.0307034	S2	S1
A0A0D6PZX6	10338.1	3130.13	17546.2	S3-S1	0.00528889	S3	S1
A0A0D6PZX6	10285.3	3077.24	17493.3	S4-S1	0.00549064	S4	S1
A0A0D6PZX6	2449.15	-4758.87	9657.16	S3-S2	0.747505	S3	S2
A0A0D6PZX6	2396.26	-4811.75	9604.28	S4-S2	0.759399	S4	S2
A0A0D6PZX6	-52.8871	-7260.9	7155.13	S4-S3	0.999996	S4	S3
A0A0D6PZY9	26828.2	-1705.01	55361.4	S2-S1	0.0677831	S2	S1
A0A0D6PZY9	1536.46	-26996.8	30069.7	S3-S1	0.998461	S3	S1
A0A0D6PZY9	-2822.9	-31356.1	25710.3	S4-S1	0.990723	S4	S1
A0A0D6PZY9	-25291.8	-53825	3241.47	S3-S2	0.0887891	S3	S2
A0A0D6PZY9	-29651.1	-58184.3	-1117.89	S4-S2	0.040876	S4	S2
A0A0D6PZY9	-4359.36	-32892.6	24173.9	S4-S3	0.967649	S4	S3
A0A0D6PZZ1	8881.79	-1817.13	19580.7	S2-S1	0.117032	S2	S1
A0A0D6PZZ1	14873.1	4174.23	25572.1	S3-S1	0.00662732	S3	S1
A0A0D6PZZ1	15754.2	5055.25	26453.1	S4-S1	0.0043542	S4	S1
A0A0D6PZZ1	5991.36	-4707.56	16690.3	S3-S2	0.383257	S3	S2
A0A0D6PZZ1	6872.38	-3826.53	17571.3	S4-S2	0.275685	S4	S2
A0A0D6PZZ1	881.028	-9817.89	11579.9	S4-S3	0.994584	S4	S3
A0A0D6PZZ8	6455.99	-729.52	13641.5	S2-S1	0.083608	S2	S1
A0A0D6PZZ8	11506.4	4320.85	18691.9	S3-S1	0.0022824	S3	S1
A0A0D6PZZ8	10712.6	3527.12	17898.1	S4-S1	0.00396766	S4	S1
A0A0D6PZZ8	5050.37	-2135.13	12235.9	S3-S2	0.212058	S3	S2
A0A0D6PZZ8	4256.64	-2928.87	11442.1	S4-S2	0.33809	S4	S2
A0A0D6PZZ8	-793.737	-7979.24	6391.77	S4-S3	0.987213	S4	S3
A0A0D6Q003	3295.06	-2629.58	9219.7	S2-S1	0.388835	S2	S1
A0A0D6Q003	6562.26	637.617	12486.9	S3-S1	0.0286779	S3	S1
A0A0D6Q003	8890.79	2966.15	14815.4	S4-S1	0.00377642	S4	S1
A0A0D6Q003	3267.19	-2657.45	9191.83	S3-S2	0.395745	S3	S2
A0A0D6Q003	5595.72	-328.915	11520.4	S4-S2	0.0663453	S4	S2
A0A0D6Q003	2328.53	-3596.11	8253.17	S4-S3	0.657642	S4	S3
A0A0D6Q004	3068.32	-6027.1	12163.7	S2-S1	0.751468	S2	S1
A0A0D6Q004	10196.3	1100.85	19291.7	S3-S1	0.0267474	S3	S1
A0A0D6Q004	12398.8	3303.41	21494.3	S4-S1	0.00761206	S4	S1
A0A0D6Q004	7127.96	-1967.46	16223.4	S3-S2	0.146211	S3	S2
A0A0D6Q004	9330.51	235.091	18425.9	S4-S2	0.0437829	S4	S2
A0A0D6Q004	2202.56	-6892.87	11298	S4-S3	0.887673	S4	S3
A0A0D6Q018	-375062	-565987	-184137	S2-S1	0.000404992	S2	S1
A0A0D6Q018	-285192	-476117	-94267.2	S3-S1	0.00391044	S3	S1
A0A0D6Q018	-280725	-471650	-89800.2	S4-S1	0.00440211	S4	S1
A0A0D6Q018	89870.2	-101055	280795	S3-S2	0.524052	S3	S2
A0A0D6Q018	94337.2	-96587.6	285262	S4-S2	0.485223	S4	S2
A0A0D6Q018	4466.97	-186458	195392	S4-S3	0.999873	S4	S3
A0A0D6Q020	17196.9	1549.45	32844.4	S2-S1	0.0299873	S2	S1
A0A0D6Q020	29272.9	13625.5	44920.4	S3-S1	0.0006239	S3	S1
A0A0D6Q020	22818.3	7170.82	38465.7	S4-S1	0.00468026	S4	S1
A0A0D6Q020	12076	-3571.43	27723.5	S3-S2	0.154663	S3	S2
A0A0D6Q020	5621.37	-10026.1	21268.8	S4-S2	0.715252	S4	S2
A0A0D6Q020	-6454.65	-22102.1	9192.8	S4-S3	0.623934	S4	S3
A0A0D6Q030	-8922.98	-18820.6	974.595	S2-S1	0.0823412	S2	S1
A0A0D6Q030	-13289.5	-23187.1	-3391.92	S3-S1	0.00845981	S3	S1
A0A0D6Q030	-10423.5	-20321.1	-525.935	S4-S1	0.0380336	S4	S1
A0A0D6Q030	-4366.52	-14264.1	5531.06	S3-S2	0.574368	S3	S2
A0A0D6Q030	-1500.53	-11398.1	8397.05	S4-S2	0.968345	S4	S2
A0A0D6Q030	2865.99	-7031.59	12763.6	S4-S3	0.825103	S4	S3
A0A0D6Q033	-2478.36	-5697.04	740.328	S2-S1	0.155949	S2	S1
A0A0D6Q033	-4608.69	-7827.37	-1390	S3-S1	0.0053541	S3	S1
A0A0D6Q033	-3762.81	-6981.49	-544.125	S4-S1	0.0208347	S4	S1
A0A0D6Q033	-2130.33	-5349.01	1088.35	S3-S2	0.25374	S3	S2
A0A0D6Q033	-1284.45	-4503.14	1934.23	S4-S2	0.647214	S4	S2
A0A0D6Q033	845.877	-2372.81	4064.56	S4-S3	0.861937	S4	S3
A0A0D6Q045	4767.46	-257.934	9792.85	S2-S1	0.0649524	S2	S1
A0A0D6Q045	8332.89	3307.5	13358.3	S3-S1	0.00172512	S3	S1
A0A0D6Q045	6990.09	1964.7	12015.5	S4-S1	0.00660017	S4	S1
A0A0D6Q045	3565.43	-1459.96	8590.82	S3-S2	0.205865	S3	S2
A0A0D6Q045	2222.63	-2802.76	7248.02	S4-S2	0.572458	S4	S2
A0A0D6Q045	-1342.8	-6368.19	3682.59	S4-S3	0.856137	S4	S3
A0A0D6Q047	10052.8	-3766.03	23871.7	S2-S1	0.1898	S2	S1
A0A0D6Q047	14016.9	198.03	27835.7	S3-S1	0.0464547	S3	S1
A0A0D6Q047	18383	4564.19	32201.9	S4-S1	0.00901966	S4	S1
A0A0D6Q047	3964.06	-9854.78	17782.9	S3-S2	0.82899	S3	S2
A0A0D6Q047	8330.21	-5488.63	22149.1	S4-S2	0.32433	S4	S2
A0A0D6Q047	4366.16	-9452.68	18185	S4-S3	0.785498	S4	S3
A0A0D6Q059	7626.87	-9199.35	24453.1	S2-S1	0.553617	S2	S1
A0A0D6Q059	16644	-182.22	33470.2	S3-S1	0.0528506	S3	S1
A0A0D6Q059	18657.7	1831.48	35483.9	S4-S1	0.028496	S4	S1
A0A0D6Q059	9017.13	-7809.09	25843.4	S3-S2	0.419096	S3	S2
A0A0D6Q059	11030.8	-5795.39	27857.1	S4-S2	0.260661	S4	S2
A0A0D6Q059	2013.7	-14812.5	18839.9	S4-S3	0.983878	S4	S3
A0A0D6Q072	5780.54	-314.853	11875.9	S2-S1	0.0650605	S2	S1
A0A0D6Q072	10929.7	4834.31	17025.1	S3-S1	0.000899461	S3	S1
A0A0D6Q072	11936.7	5841.34	18032.1	S4-S1	0.000416481	S4	S1
A0A0D6Q072	5149.16	-946.237	11244.6	S3-S2	0.109003	S3	S2
A0A0D6Q072	6156.2	60.7973	12251.6	S4-S2	0.0475059	S4	S2
A0A0D6Q072	1007.03	-5088.36	7102.43	S4-S3	0.95973	S4	S3
A0A0D6Q081	4799.72	-5018.36	14617.8	S2-S1	0.493823	S2	S1
A0A0D6Q081	8541.05	-1277.03	18359.1	S3-S1	0.0963324	S3	S1
A0A0D6Q081	12990.2	3172.17	22808.3	S4-S1	0.00936115	S4	S1
A0A0D6Q081	3741.32	-6076.76	13559.4	S3-S2	0.678216	S3	S2
A0A0D6Q081	8190.52	-1627.55	18008.6	S4-S2	0.114742	S4	S2
A0A0D6Q081	4449.2	-5368.88	14267.3	S4-S3	0.553802	S4	S3
A0A0D6Q092	-65423.4	-114376	-16470.5	S2-S1	0.00873688	S2	S1
A0A0D6Q092	-63452	-112405	-14499.1	S3-S1	0.0107598	S3	S1
A0A0D6Q092	-58827.6	-107780	-9874.7	S4-S1	0.0175768	S4	S1
A0A0D6Q092	1971.42	-46981.4	50924.3	S3-S2	0.999353	S3	S2
A0A0D6Q092	6595.82	-42357	55548.7	S4-S2	0.977345	S4	S2
A0A0D6Q092	4624.4	-44328.5	53577.3	S4-S3	0.991895	S4	S3
A0A0D6Q0A4	10709.8	480.233	20939.5	S2-S1	0.0392699	S2	S1
A0A0D6Q0A4	16732.9	6503.33	26962.5	S3-S1	0.00192582	S3	S1
A0A0D6Q0A4	17793.5	7563.89	28023.1	S4-S1	0.0011628	S4	S1
A0A0D6Q0A4	6023.1	-4206.51	16252.7	S3-S2	0.342933	S3	S2
A0A0D6Q0A4	7083.66	-3145.95	17313.3	S4-S2	0.222067	S4	S2
A0A0D6Q0A4	1060.56	-9169.05	11290.2	S4-S3	0.989366	S4	S3
A0A0D6Q0B2	-147.127	-3119.79	2825.54	S2-S1	0.998803	S2	S1
A0A0D6Q0B2	-3604.98	-6577.65	-632.319	S3-S1	0.0165995	S3	S1
A0A0D6Q0B2	-4808.75	-7781.41	-1836.08	S4-S1	0.00210534	S4	S1
A0A0D6Q0B2	-3457.86	-6430.52	-485.192	S3-S2	0.0214771	S3	S2
A0A0D6Q0B2	-4661.62	-7634.29	-1688.96	S4-S2	0.00269142	S4	S2
A0A0D6Q0B2	-1203.76	-4176.43	1768.9	S4-S3	0.637033	S4	S3
A0A0D6Q0C3	7299.51	-2077.7	16676.7	S2-S1	0.149884	S2	S1
A0A0D6Q0C3	11183.7	1806.5	20560.9	S3-S1	0.0184266	S3	S1
A0A0D6Q0C3	18947.1	9569.84	28324.3	S4-S1	0.000314152	S4	S1
A0A0D6Q0C3	3884.2	-5493.01	13261.4	S3-S2	0.620967	S3	S2
A0A0D6Q0C3	11647.5	2270.33	21024.8	S4-S2	0.0142458	S4	S2
A0A0D6Q0C3	7763.34	-1613.87	17140.6	S4-S3	0.118322	S4	S3
A0A0D6Q0D0	3221.99	-469.081	6913.06	S2-S1	0.0949229	S2	S1
A0A0D6Q0D0	4434.61	743.535	8125.68	S3-S1	0.0176022	S3	S1
A0A0D6Q0D0	2502.67	-1188.4	6193.74	S4-S1	0.236593	S4	S1
A0A0D6Q0D0	1212.62	-2478.46	4903.69	S3-S2	0.765683	S3	S2
A0A0D6Q0D0	-719.32	-4410.39	2971.75	S4-S2	0.936623	S4	S2
A0A0D6Q0D0	-1931.94	-5623.01	1759.14	S4-S3	0.438364	S4	S3
A0A0D6Q0E2	4903.05	-6182.35	15988.4	S2-S1	0.524071	S2	S1
A0A0D6Q0E2	7041.56	-3327.88	17411	S3-S1	0.209805	S3	S1
A0A0D6Q0E2	18085.9	5692.06	30479.7	S4-S1	0.00693549	S4	S1
A0A0D6Q0E2	2138.51	-8230.92	12507.9	S3-S2	0.908957	S3	S2
A0A0D6Q0E2	13182.9	789.008	25576.7	S4-S2	0.0375723	S4	S2
A0A0D6Q0E2	11044.3	-713.492	22802.2	S4-S3	0.0657642	S4	S3
A0A0D6Q0J5	14104.8	5076.7	23132.9	S2-S1	0.00277097	S2	S1
A0A0D6Q0J5	23304.3	14276.2	32332.4	S3-S1	3.00587e-05	S3	S1
A0A0D6Q0J5	18248.9	9220.81	27277	S4-S1	0.000313016	S4	S1
A0A0D6Q0J5	9199.53	171.456	18227.6	S3-S2	0.0453549	S3	S2
A0A0D6Q0J5	4144.11	-4883.97	13172.2	S4-S2	0.543816	S4	S2
A0A0D6Q0J5	-5055.43	-14083.5	3972.65	S4-S3	0.3833	S4	S3
A0A0D6Q0M4	14915.3	355.998	29474.5	S2-S1	0.0440985	S2	S1
A0A0D6Q0M4	23247.3	8688.01	37806.5	S3-S1	0.00233498	S3	S1
A0A0D6Q0M4	15910.6	1351.3	30469.8	S4-S1	0.0309693	S4	S1
A0A0D6Q0M4	8332.01	-6227.26	22891.3	S3-S2	0.365708	S3	S2
A0A0D6Q0M4	995.305	-13564	15554.6	S4-S2	0.996875	S4	S2
A0A0D6Q0M4	-7336.71	-21896	7222.56	S4-S3	0.469289	S4	S3
A0A0D6Q0N8	9402.38	-21224.6	40029.4	S2-S1	0.799269	S2	S1
A0A0D6Q0N8	49800.2	19173.2	80427.2	S3-S1	0.0020202	S3	S1
A0A0D6Q0N8	50753.2	20126.2	81380.2	S4-S1	0.00173374	S4	S1
A0A0D6Q0N8	40397.8	9770.8	71024.8	S3-S2	0.00956014	S3	S2
A0A0D6Q0N8	41350.8	10723.8	71977.8	S4-S2	0.00814137	S4	S2
A0A0D6Q0N8	953.025	-29674	31580	S4-S3	0.999701	S4	S3
A0A0D6Q0P1	1485.95	-1089.32	4061.23	S2-S1	0.343055	S2	S1
A0A0D6Q0P1	2932.53	523.579	5341.48	S3-S1	0.0173986	S3	S1
A0A0D6Q0P1	2920.49	511.541	5329.44	S4-S1	0.0178227	S4	S1
A0A0D6Q0P1	1446.58	-962.372	3855.53	S3-S2	0.31244	S3	S2
A0A0D6Q0P1	1434.54	-974.41	3843.49	S4-S2	0.318783	S4	S2
A0A0D6Q0P1	-12.0384	-2242.29	2218.22	S4-S3	0.999998	S4	S3
A0A0D6Q0R5	11944.4	6732.26	17156.5	S2-S1	9.67799e-05	S2	S1
A0A0D6Q0R5	15641.8	10429.7	20854	S3-S1	6.40411e-06	S3	S1
A0A0D6Q0R5	15862.1	10650	21074.2	S4-S1	5.52992e-06	S4	S1
A0A0D6Q0R5	3697.45	-1514.67	8909.58	S3-S2	0.205947	S3	S2
A0A0D6Q0R5	3917.71	-1294.42	9129.83	S4-S2	0.169859	S4	S2
A0A0D6Q0R5	220.253	-4991.87	5432.38	S4-S3	0.999253	S4	S3
A0A0D6Q0U7	1913.35	-9291.16	13117.8	S2-S1	0.955858	S2	S1
A0A0D6Q0U7	10696.7	-507.851	21901.2	S3-S1	0.063006	S3	S1
A0A0D6Q0U7	14350.4	3145.91	25554.9	S4-S1	0.0116547	S4	S1
A0A0D6Q0U7	8783.31	-2421.2	19987.8	S3-S2	0.146058	S3	S2
A0A0D6Q0U7	12437.1	1232.56	23641.6	S4-S2	0.0283249	S4	S2
A0A0D6Q0U7	3653.76	-7550.74	14858.3	S4-S3	0.769555	S4	S3
A0A0D6Q0W2	8758.25	873.244	16643.3	S2-S1	0.028216	S2	S1
A0A0D6Q0W2	4524.23	-3360.78	12409.2	S3-S1	0.363609	S3	S1
A0A0D6Q0W2	1175.37	-6709.63	9060.38	S4-S1	0.969818	S4	S1
A0A0D6Q0W2	-4234.02	-12119	3650.98	S3-S2	0.417461	S3	S2
A0A0D6Q0W2	-7582.88	-15467.9	302.131	S4-S2	0.0608028	S4	S2
A0A0D6Q0W2	-3348.85	-11233.9	4536.16	S4-S3	0.602786	S4	S3
A0A0D6Q0X0	-9024.59	-84638.2	66589	S2-S1	0.984004	S2	S1
A0A0D6Q0X0	-75878.6	-151492	-264.969	S3-S1	0.0491097	S3	S1
A0A0D6Q0X0	-74219	-149833	1394.57	S4-S1	0.0549476	S4	S1
A0A0D6Q0X0	-66854	-142468	8759.62	S3-S2	0.0897839	S3	S2
A0A0D6Q0X0	-65194.5	-140808	10419.2	S4-S2	0.10007	S4	S2
A0A0D6Q0X0	1659.54	-73954.1	77273.2	S4-S3	0.999895	S4	S3
A0A0D6Q0Y7	3750.59	-10982.5	18483.7	S2-S1	0.872499	S2	S1
A0A0D6Q0Y7	10850.8	-3882.32	25583.9	S3-S1	0.182144	S3	S1
A0A0D6Q0Y7	14793.4	60.2453	29526.5	S4-S1	0.0489626	S4	S1
A0A0D6Q0Y7	7100.22	-7632.91	21833.4	S3-S2	0.505308	S3	S2
A0A0D6Q0Y7	11042.8	-3690.35	25775.9	S4-S2	0.171543	S4	S2
A0A0D6Q0Y7	3942.56	-10790.6	18675.7	S4-S3	0.85561	S4	S3
A0A0D6Q101	771.941	256.99	1286.89	S4-S3	0.0231218	S4	S3
A0A0D6Q123	6504.4	1.41142	13007.4	S2-S1	0.0499444	S2	S1
A0A0D6Q123	483.609	-6019.38	6986.6	S3-S1	0.995991	S3	S1
A0A0D6Q123	2023.04	-4479.95	8526.03	S4-S1	0.793011	S4	S1
A0A0D6Q123	-6020.8	-12523.8	482.197	S3-S2	0.0728882	S3	S2
A0A0D6Q123	-4481.36	-10984.4	2021.63	S4-S2	0.225367	S4	S2
A0A0D6Q123	1539.43	-4963.56	8042.43	S4-S3	0.894027	S4	S3
A0A0D6Q147	-8618.39	-12498.7	-4738.1	S2-S1	0.000130457	S2	S1
A0A0D6Q147	-11865	-15745.2	-7984.68	S3-S1	5.26108e-06	S3	S1
A0A0D6Q147	-9240.51	-13120.8	-5360.23	S4-S1	6.6728e-05	S4	S1
A0A0D6Q147	-3246.57	-7126.85	633.709	S3-S2	0.11338	S3	S2
A0A0D6Q147	-622.125	-4502.4	3258.16	S4-S2	0.962963	S4	S2
A0A0D6Q147	2624.45	-1255.83	6504.73	S4-S3	0.23833	S4	S3
A0A0D6Q1A5	-35754.5	-68047.9	-3460.96	S2-S1	0.0287449	S2	S1
A0A0D6Q1A5	-39938.5	-72232	-7645	S3-S1	0.0146496	S3	S1
A0A0D6Q1A5	-35313.7	-67607.2	-3020.22	S4-S1	0.0308554	S4	S1
A0A0D6Q1A5	-4184.04	-36477.5	28109.5	S3-S2	0.979745	S3	S2
A0A0D6Q1A5	440.745	-31852.7	32734.2	S4-S2	0.999975	S4	S2
A0A0D6Q1A5	4624.78	-27668.7	36918.3	S4-S3	0.973052	S4	S3
A0A0D6Q1A6	15509	8313.43	22704.6	S2-S1	0.000173134	S2	S1
A0A0D6Q1A6	13339.7	6144.14	20535.3	S3-S1	0.000675208	S3	S1
A0A0D6Q1A6	15836.8	8641.18	23032.3	S4-S1	0.000142223	S4	S1
A0A0D6Q1A6	-2169.3	-9364.88	5026.28	S3-S2	0.807593	S3	S2
A0A0D6Q1A6	327.751	-6867.83	7523.33	S4-S2	0.999066	S4	S2
A0A0D6Q1A6	2497.05	-4698.53	9692.63	S4-S3	0.735614	S4	S3
A0A0D6Q1A8	-78845.9	-164187	6495.41	S2-S1	0.073611	S2	S1
A0A0D6Q1A8	-112035	-197376	-26693.3	S3-S1	0.00987387	S3	S1
A0A0D6Q1A8	-92581.9	-177923	-7240.55	S4-S1	0.0322766	S4	S1
A0A0D6Q1A8	-33188.7	-118530	52152.7	S3-S2	0.664764	S3	S2
A0A0D6Q1A8	-13736	-99077.3	71605.4	S4-S2	0.962559	S4	S2
A0A0D6Q1A8	19452.7	-65888.6	104794	S4-S3	0.903913	S4	S3
A0A0D6Q1B7	10200.8	-1863.53	22265.1	S2-S1	0.108593	S2	S1
A0A0D6Q1B7	18485.4	6421.04	30549.7	S3-S1	0.00322136	S3	S1
A0A0D6Q1B7	23778.1	11713.8	35842.4	S4-S1	0.000393188	S4	S1
A0A0D6Q1B7	8284.57	-3779.77	20348.9	S3-S2	0.227784	S3	S2
A0A0D6Q1B7	13577.3	1512.96	25641.6	S4-S2	0.0261461	S4	S2
A0A0D6Q1B7	5292.73	-6771.61	17357.1	S4-S3	0.578606	S4	S3
A0A0D6Q1C0	5776.35	313.211	11239.5	S2-S1	0.0372179	S2	S1
A0A0D6Q1C0	7349.96	1886.82	12813.1	S3-S1	0.00834406	S3	S1
A0A0D6Q1C0	7171.51	1708.38	12634.7	S4-S1	0.00987757	S4	S1
A0A0D6Q1C0	1573.61	-3889.53	7036.75	S3-S2	0.827295	S3	S2
A0A0D6Q1C0	1395.17	-4067.97	6858.3	S4-S2	0.871477	S4	S2
A0A0D6Q1C0	-178.443	-5641.58	5284.69	S4-S3	0.999654	S4	S3
A0A0D6Q1D4	2759.84	-3065.32	8584.99	S2-S1	0.510118	S2	S1
A0A0D6Q1D4	7360.22	1535.07	13185.4	S3-S1	0.0132923	S3	S1
A0A0D6Q1D4	8502.75	2677.6	14327.9	S4-S1	0.00505066	S4	S1
A0A0D6Q1D4	4600.38	-792.657	9993.43	S3-S2	0.103196	S3	S2
A0A0D6Q1D4	5742.91	349.872	11136	S4-S2	0.0361016	S4	S2
A0A0D6Q1D4	1142.53	-4250.51	6535.57	S4-S3	0.917656	S4	S3
A0A0D6Q1M1	7466.48	-612.016	15545	S2-S1	0.0734806	S2	S1
A0A0D6Q1M1	20143.9	12065.4	28222.4	S3-S1	4.24464e-05	S3	S1
A0A0D6Q1M1	16186.6	8108.08	24265.1	S4-S1	0.000338978	S4	S1
A0A0D6Q1M1	12677.4	4598.93	20755.9	S3-S2	0.00267646	S3	S2
A0A0D6Q1M1	8720.1	641.598	16798.6	S4-S2	0.0331966	S4	S2
A0A0D6Q1M1	-3957.34	-12035.8	4121.16	S4-S3	0.492187	S4	S3
A0A0D6Q1M9	9499.14	1563.18	17435.1	S2-S1	0.0180162	S2	S1
A0A0D6Q1M9	7510.45	-425.509	15446.4	S3-S1	0.0657107	S3	S1
A0A0D6Q1M9	6320.05	-1615.92	14256	S4-S1	0.137664	S4	S1
A0A0D6Q1M9	-1988.69	-9924.65	5947.27	S3-S2	0.877461	S3	S2
A0A0D6Q1M9	-3179.1	-11115.1	4756.86	S4-S2	0.644564	S4	S2
A0A0D6Q1M9	-1190.41	-9126.37	6745.55	S4-S3	0.96928	S4	S3
A0A0D6Q1N2	-10254.2	-20135.5	-372.794	S2-S1	0.0411831	S2	S1
A0A0D6Q1N2	-13813.8	-23695.2	-3932.41	S3-S1	0.00636724	S3	S1
A0A0D6Q1N2	-6949.66	-16831	2931.72	S4-S1	0.21163	S4	S1
A0A0D6Q1N2	-3559.61	-13441	6321.76	S3-S2	0.713601	S3	S2
A0A0D6Q1N2	3304.51	-6576.86	13185.9	S4-S2	0.756214	S4	S2
A0A0D6Q1N2	6864.13	-3017.25	16745.5	S4-S3	0.219929	S4	S3
A0A0D6Q1P7	148816	8093.68	289539	S2-S1	0.0371826	S2	S1
A0A0D6Q1P7	101481	-39241.1	242204	S3-S1	0.195327	S3	S1
A0A0D6Q1P7	43096.9	-97625.6	183819	S4-S1	0.800395	S4	S1
A0A0D6Q1P7	-47334.8	-188057	93387.7	S3-S2	0.753055	S3	S2
A0A0D6Q1P7	-105719	-246442	35003.2	S4-S2	0.170168	S4	S2
A0A0D6Q1P7	-58384.5	-199107	82338.1	S4-S3	0.619799	S4	S3
A0A0D6Q1Q4	3526.43	-202.667	7255.52	S2-S1	0.0659539	S2	S1
A0A0D6Q1Q4	7419.59	3690.49	11148.7	S3-S1	0.00036116	S3	S1
A0A0D6Q1Q4	6622.97	2893.87	10352.1	S4-S1	0.000975696	S4	S1
A0A0D6Q1Q4	3893.16	164.066	7622.26	S3-S2	0.0398723	S3	S2
A0A0D6Q1Q4	3096.54	-632.558	6825.63	S4-S2	0.11691	S4	S2
A0A0D6Q1Q4	-796.625	-4525.72	2932.47	S4-S3	0.918963	S4	S3
A0A0D6Q1Q5	11549.4	-5235.24	28334	S2-S1	0.226392	S2	S1
A0A0D6Q1Q5	18715.4	1930.72	35500	S3-S1	0.0275952	S3	S1
A0A0D6Q1Q5	9196.41	-7588.22	25981	S4-S1	0.401009	S4	S1
A0A0D6Q1Q5	7165.96	-9618.67	23950.6	S3-S2	0.598936	S3	S2
A0A0D6Q1Q5	-2352.98	-19137.6	14431.7	S4-S2	0.974637	S4	S2
A0A0D6Q1Q5	-9518.95	-26303.6	7265.69	S4-S3	0.373017	S4	S3
A0A0D6Q1S2	11732.5	-9785.73	33250.7	S2-S1	0.404995	S2	S1
A0A0D6Q1S2	23449.8	1931.65	44968	S3-S1	0.0314625	S3	S1
A0A0D6Q1S2	20831.8	-686.427	42350	S4-S1	0.05885	S4	S1
A0A0D6Q1S2	11717.4	-9800.82	33235.6	S3-S2	0.406044	S3	S2
A0A0D6Q1S2	9099.31	-12418.9	30617.5	S4-S2	0.605982	S4	S2
A0A0D6Q1S2	-2618.07	-24136.3	18900.1	S4-S3	0.983092	S4	S3
A0A0D6Q1V2	-11066.9	-18710.7	-3423.2	S2-S1	0.00493519	S2	S1
A0A0D6Q1V2	-11416.8	-19060.5	-3773.07	S3-S1	0.00391291	S3	S1
A0A0D6Q1V2	-11508.9	-19152.6	-3865.13	S4-S1	0.00368213	S4	S1
A0A0D6Q1V2	-349.861	-7993.6	7293.88	S3-S2	0.999052	S3	S2
A0A0D6Q1V2	-441.921	-8085.66	7201.82	S4-S2	0.998099	S4	S2
A0A0D6Q1V2	-92.0602	-7735.8	7551.68	S4-S3	0.999983	S4	S3
A0A0D6Q1V4	-40056.8	-77307.9	-2805.66	S2-S1	0.0339099	S2	S1
A0A0D6Q1V4	-47272.9	-84524.1	-10021.8	S3-S1	0.0123866	S3	S1
A0A0D6Q1V4	-38002.1	-75253.2	-750.939	S4-S1	0.0450834	S4	S1
A0A0D6Q1V4	-7216.14	-44467.3	30035	S3-S2	0.937643	S3	S2
A0A0D6Q1V4	2054.72	-35196.4	39305.9	S4-S2	0.998347	S4	S2
A0A0D6Q1V4	9270.86	-27980.3	46522	S4-S3	0.879576	S4	S3
A0A0D6Q1X0	-7956.58	-16094.8	181.629	S2-S1	0.0560451	S2	S1
A0A0D6Q1X0	-13075.1	-21213.3	-4936.9	S3-S1	0.00222325	S3	S1
A0A0D6Q1X0	-9789.87	-17928.1	-1651.66	S4-S1	0.0174643	S4	S1
A0A0D6Q1X0	-5118.52	-13256.7	3019.68	S3-S2	0.291537	S3	S2
A0A0D6Q1X0	-1833.29	-9971.49	6304.92	S4-S2	0.906821	S4	S2
A0A0D6Q1X0	3285.23	-4852.97	11423.4	S4-S3	0.639222	S4	S3
A0A0D6Q1Y0	4957.82	-2782.81	12698.5	S2-S1	0.277837	S2	S1
A0A0D6Q1Y0	9273.71	1533.07	17014.3	S3-S1	0.0179152	S3	S1
A0A0D6Q1Y0	10034.9	2294.28	17775.6	S4-S1	0.0107481	S4	S1
A0A0D6Q1Y0	4315.89	-3424.75	12056.5	S3-S2	0.386794	S3	S2
A0A0D6Q1Y0	5077.09	-2663.54	12817.7	S4-S2	0.260298	S4	S2
A0A0D6Q1Y0	761.208	-6979.43	8501.84	S4-S3	0.990885	S4	S3
A0A0D6Q1Y5	6010.11	-3918.81	15939	S2-S1	0.32109	S2	S1
A0A0D6Q1Y5	8179.99	-1748.92	18108.9	S3-S1	0.120657	S3	S1
A0A0D6Q1Y5	12855.3	2926.34	22784.2	S4-S1	0.0108412	S4	S1
A0A0D6Q1Y5	2169.88	-7759.03	12098.8	S3-S2	0.913943	S3	S2
A0A0D6Q1Y5	6845.15	-3083.76	16774.1	S4-S2	0.225077	S4	S2
A0A0D6Q1Y5	4675.27	-5253.65	14604.2	S4-S3	0.523776	S4	S3
A0A0D6Q202	4624.5	-9434.32	18683.3	S2-S1	0.765023	S2	S1
A0A0D6Q202	13206	-852.8	27264.8	S3-S1	0.0680935	S3	S1
A0A0D6Q202	22583.9	8525.07	36642.7	S4-S1	0.00222596	S4	S1
A0A0D6Q202	8581.51	-5477.3	22640.3	S3-S2	0.31456	S3	S2
A0A0D6Q202	17959.4	3900.57	32018.2	S4-S2	0.0118575	S4	S2
A0A0D6Q202	9377.87	-4680.94	23436.7	S4-S3	0.248144	S4	S3
A0A0D6Q207	-16613.3	-82540.4	49313.7	S2-S1	0.87572	S2	S1
A0A0D6Q207	-42555.6	-108483	23371.4	S3-S1	0.272049	S3	S1
A0A0D6Q207	-69885.3	-135812	-3958.27	S4-S1	0.0367003	S4	S1
A0A0D6Q207	-25942.2	-91869.3	39984.8	S3-S2	0.656824	S3	S2
A0A0D6Q207	-53272	-119199	12655.1	S4-S2	0.1302	S4	S2
A0A0D6Q207	-27329.7	-93256.7	38597.3	S4-S3	0.620398	S4	S3
A0A0D6Q252	11074.5	5468.94	16680	S2-S1	0.000384879	S2	S1
A0A0D6Q252	8621.19	3015.67	14226.7	S3-S1	0.00312978	S3	S1
A0A0D6Q252	6159.06	553.543	11764.6	S4-S1	0.0300298	S4	S1
A0A0D6Q252	-2453.27	-8058.78	3152.25	S3-S2	0.580426	S3	S2
A0A0D6Q252	-4915.4	-10520.9	690.117	S4-S2	0.0930767	S4	S2
A0A0D6Q252	-2462.13	-8067.64	3143.39	S4-S3	0.577702	S4	S3
A0A0D6Q288	2870.64	-8376.88	14118.2	S2-S1	0.871672	S2	S1
A0A0D6Q288	10650	-597.554	21897.5	S3-S1	0.0655478	S3	S1
A0A0D6Q288	13558	2310.46	24805.5	S4-S1	0.0172415	S4	S1
A0A0D6Q288	7779.33	-3468.19	19026.9	S3-S2	0.222871	S3	S2
A0A0D6Q288	10687.3	-560.177	21934.9	S4-S2	0.0644535	S4	S2
A0A0D6Q288	2908.02	-8339.51	14155.5	S4-S3	0.867443	S4	S3
A0A0D6Q2B5	2918.99	185.047	5652.94	S2-S1	0.0352769	S2	S1
A0A0D6Q2B5	4016.93	1282.99	6750.88	S3-S1	0.00442593	S3	S1
A0A0D6Q2B5	4334.18	1600.23	7068.13	S4-S1	0.0024711	S4	S1
A0A0D6Q2B5	1097.94	-1636.01	3831.89	S3-S2	0.642833	S3	S2
A0A0D6Q2B5	1415.19	-1318.76	4149.14	S4-S2	0.447419	S4	S2
A0A0D6Q2B5	317.249	-2416.7	3051.2	S4-S3	0.985252	S4	S3
A0A0D6Q2C2	12412	-3662.6	28486.6	S2-S1	0.154377	S2	S1
A0A0D6Q2C2	16821.9	747.277	32896.5	S3-S1	0.0393627	S3	S1
A0A0D6Q2C2	14349.2	-1725.4	30423.9	S4-S1	0.0860647	S4	S1
A0A0D6Q2C2	4409.88	-11664.7	20484.5	S3-S2	0.846511	S3	S2
A0A0D6Q2C2	1937.21	-14137.4	18011.8	S4-S2	0.983551	S4	S2
A0A0D6Q2C2	-2472.68	-18547.3	13601.9	S4-S3	0.967024	S4	S3
A0A0D6Q2C6	5323.4	-889.841	11536.6	S2-S1	0.102773	S2	S1
A0A0D6Q2C6	8042.31	1829.07	14255.6	S3-S1	0.0108607	S3	S1
A0A0D6Q2C6	8119.05	1905.81	14332.3	S4-S1	0.0101878	S4	S1
A0A0D6Q2C6	2718.91	-3494.33	8932.15	S3-S2	0.580517	S3	S2
A0A0D6Q2C6	2795.65	-3417.59	9008.89	S4-S2	0.559297	S4	S2
A0A0D6Q2C6	76.7391	-6136.5	6289.98	S4-S3	0.999981	S4	S3
A0A0D6Q2D1	6151.94	362.848	11941	S2-S1	0.0362029	S2	S1
A0A0D6Q2D1	8152.85	2363.76	13941.9	S3-S1	0.0060385	S3	S1
A0A0D6Q2D1	6673.48	884.391	12462.6	S4-S1	0.0226775	S4	S1
A0A0D6Q2D1	2000.91	-3788.18	7790	S3-S2	0.737907	S3	S2
A0A0D6Q2D1	521.543	-5267.55	6310.64	S4-S2	0.992947	S4	S2
A0A0D6Q2D1	-1479.37	-7268.46	4309.73	S4-S3	0.871268	S4	S3
A0A0D6Q2E7	-28535.7	-58576.6	1505.11	S2-S1	0.0645508	S2	S1
A0A0D6Q2E7	-40604.6	-70645.4	-10563.8	S3-S1	0.00807853	S3	S1
A0A0D6Q2E7	-39232.6	-69273.4	-9191.72	S4-S1	0.0102279	S4	S1
A0A0D6Q2E7	-12068.9	-42109.7	17972	S3-S2	0.642566	S3	S2
A0A0D6Q2E7	-10696.8	-40737.7	19344	S4-S2	0.720572	S4	S2
A0A0D6Q2E7	1372.04	-28668.8	31412.9	S4-S3	0.999058	S4	S3
A0A0D6Q2H7	1950.45	-8289.47	12190.4	S2-S1	0.940432	S2	S1
A0A0D6Q2H7	1827.68	-8412.24	12067.6	S3-S1	0.95013	S3	S1
A0A0D6Q2H7	13334.1	3094.2	23574	S4-S1	0.0104313	S4	S1
A0A0D6Q2H7	-122.77	-10362.7	10117.1	S3-S2	0.999983	S3	S2
A0A0D6Q2H7	11383.7	1143.76	21623.6	S4-S2	0.0280773	S4	S2
A0A0D6Q2H7	11506.4	1266.53	21746.4	S4-S3	0.0263812	S4	S3
A0A0D6Q2M3	-22427.8	-44309.6	-545.964	S2-S1	0.0439854	S2	S1
A0A0D6Q2M3	-23707.7	-45589.5	-1825.84	S3-S1	0.032512	S3	S1
A0A0D6Q2M3	-21628.8	-43510.7	253.013	S4-S1	0.0530492	S4	S1
A0A0D6Q2M3	-1279.87	-23161.7	20602	S3-S2	0.998032	S3	S2
A0A0D6Q2M3	798.977	-21082.9	22680.8	S4-S2	0.999517	S4	S2
A0A0D6Q2M3	2078.85	-19803	23960.7	S4-S3	0.99176	S4	S3
A0A0D6Q2N1	9279.97	-1218.93	19778.9	S2-S1	0.0898968	S2	S1
A0A0D6Q2N1	14010.5	3511.57	24509.4	S3-S1	0.0088269	S3	S1
A0A0D6Q2N1	19014.4	8515.53	29513.3	S4-S1	0.000825935	S4	S1
A0A0D6Q2N1	4730.5	-5768.4	15229.4	S3-S2	0.558235	S3	S2
A0A0D6Q2N1	9734.46	-764.438	20233.4	S4-S2	0.0723985	S4	S2
A0A0D6Q2N1	5003.96	-5494.94	15502.9	S4-S3	0.514147	S4	S3
A0A0D6Q2N4	-50843.4	-81092.8	-20594	S2-S1	0.00154441	S2	S1
A0A0D6Q2N4	-46270.4	-76519.8	-16021	S3-S1	0.00326371	S3	S1
A0A0D6Q2N4	-52564.1	-82813.4	-22314.7	S4-S1	0.00117248	S4	S1
A0A0D6Q2N4	4572.97	-25676.4	34822.4	S3-S2	0.968597	S3	S2
A0A0D6Q2N4	-1720.65	-31970	28528.7	S4-S2	0.998189	S4	S2
A0A0D6Q2N4	-6293.62	-36543	23955.8	S4-S3	0.924453	S4	S3
A0A0D6Q2P5	-94834.7	-190872	1202.32	S2-S1	0.0533093	S2	S1
A0A0D6Q2P5	-148647	-244684	-52610.4	S3-S1	0.00297938	S3	S1
A0A0D6Q2P5	-152532	-248569	-56495.4	S4-S1	0.00243518	S4	S1
A0A0D6Q2P5	-53812.7	-149850	42224.2	S3-S2	0.382769	S3	S2
A0A0D6Q2P5	-57697.7	-153735	38339.3	S4-S2	0.326979	S4	S2
A0A0D6Q2P5	-3884.99	-99922	92152	S4-S3	0.999344	S4	S3
A0A0D6Q2T5	2424.93	-4626.34	9476.19	S2-S1	0.740761	S2	S1
A0A0D6Q2T5	7938.53	887.263	14989.8	S3-S1	0.0260887	S3	S1
A0A0D6Q2T5	8770.45	1719.19	15821.7	S4-S1	0.0141204	S4	S1
A0A0D6Q2T5	5513.6	-1537.66	12564.9	S3-S2	0.147429	S3	S2
A0A0D6Q2T5	6345.52	-705.741	13396.8	S4-S2	0.0830096	S4	S2
A0A0D6Q2T5	831.923	-6219.34	7883.19	S4-S3	0.984528	S4	S3
A0A0D6Q2U9	11160.2	-619.282	22939.7	S2-S1	0.0653639	S2	S1
A0A0D6Q2U9	13003.1	1223.6	24782.6	S3-S1	0.0292413	S3	S1
A0A0D6Q2U9	8933.93	-2845.56	20713.4	S4-S1	0.164599	S4	S1
A0A0D6Q2U9	1842.88	-9936.61	13622.4	S3-S2	0.96542	S3	S2
A0A0D6Q2U9	-2226.28	-14005.8	9553.21	S4-S2	0.941681	S4	S2
A0A0D6Q2U9	-4069.16	-15848.6	7710.34	S4-S3	0.738221	S4	S3
A0A0D6Q2X4	4107.1	-3000.66	11214.9	S2-S1	0.357946	S2	S1
A0A0D6Q2X4	8889.84	1782.08	15997.6	S3-S1	0.0136223	S3	S1
A0A0D6Q2X4	7599.23	491.473	14707	S4-S1	0.0350111	S4	S1
A0A0D6Q2X4	4782.74	-2325.02	11890.5	S3-S2	0.241947	S3	S2
A0A0D6Q2X4	3492.14	-3615.62	10599.9	S4-S2	0.489799	S4	S2
A0A0D6Q2X4	-1290.6	-8398.36	5817.16	S4-S3	0.947722	S4	S3
A0A0D6Q324	7010.74	868.065	13153.4	S2-S1	0.0240698	S2	S1
A0A0D6Q324	2987.36	-3155.31	9130.04	S3-S1	0.498006	S3	S1
A0A0D6Q324	5069.73	-1072.94	11212.4	S4-S1	0.1198	S4	S1
A0A0D6Q324	-4023.37	-10166	2119.3	S3-S2	0.261314	S3	S2
A0A0D6Q324	-1941.01	-8083.68	4201.67	S4-S2	0.785451	S4	S2
A0A0D6Q324	2082.37	-4060.31	8225.04	S4-S3	0.748778	S4	S3
A0A0D6Q367	7453.59	-2916.62	17823.8	S2-S1	0.197455	S2	S1
A0A0D6Q367	13319.6	2949.37	23689.8	S3-S1	0.011437	S3	S1
A0A0D6Q367	13937.8	3567.56	24308	S4-S1	0.00840247	S4	S1
A0A0D6Q367	5865.99	-4504.21	16236.2	S3-S2	0.375108	S3	S2
A0A0D6Q367	6484.18	-3886.02	16854.4	S4-S2	0.296006	S4	S2
A0A0D6Q367	618.19	-9752.02	10988.4	S4-S3	0.997918	S4	S3
A0A0D6Q395	-47285.7	-100868	6296.17	S2-S1	0.0905258	S2	S1
A0A0D6Q395	-72510	-126092	-18928.1	S3-S1	0.00801182	S3	S1
A0A0D6Q395	-74602	-128184	-21020.1	S4-S1	0.00655484	S4	S1
A0A0D6Q395	-25224.3	-78806.2	28357.6	S3-S2	0.523966	S3	S2
A0A0D6Q395	-27316.2	-80898.1	26265.7	S4-S2	0.459848	S4	S2
A0A0D6Q395	-2091.96	-55673.9	51489.9	S4-S3	0.99941	S4	S3
A0A0D6Q398	15029.1	1981.18	28077	S2-S1	0.0227875	S2	S1
A0A0D6Q398	13053.8	5.87067	26101.7	S3-S1	0.0498848	S3	S1
A0A0D6Q398	14566.3	1518.41	27614.2	S4-S1	0.0274034	S4	S1
A0A0D6Q398	-1975.31	-15023.2	11072.6	S3-S2	0.968472	S3	S2
A0A0D6Q398	-462.771	-13510.7	12585.1	S4-S2	0.999557	S4	S2
A0A0D6Q398	1512.54	-11535.4	14560.4	S4-S3	0.985296	S4	S3
A0A0D6Q3C2	-14298.6	-28238.7	-358.409	S2-S1	0.0438137	S2	S1
A0A0D6Q3C2	385.621	-13554.5	14325.8	S3-S1	0.99979	S3	S1
A0A0D6Q3C2	2313.95	-11626.2	16254.1	S4-S1	0.959199	S4	S1
A0A0D6Q3C2	14684.2	744.03	28624.3	S3-S2	0.0379873	S3	S2
A0A0D6Q3C2	16612.5	2672.36	30552.7	S4-S2	0.0185175	S4	S2
A0A0D6Q3C2	1928.33	-12011.8	15868.5	S4-S3	0.975581	S4	S3
A0A0D6Q3C6	4112.18	-715.837	8940.2	S2-S1	0.10535	S2	S1
A0A0D6Q3C6	5320.47	492.448	10148.5	S3-S1	0.0295277	S3	S1
A0A0D6Q3C6	5620.77	792.746	10448.8	S4-S1	0.0213679	S4	S1
A0A0D6Q3C6	1208.29	-3619.73	6036.31	S3-S2	0.877865	S3	S2
A0A0D6Q3C6	1508.58	-3319.44	6336.6	S4-S2	0.790903	S4	S2
A0A0D6Q3C6	300.298	-4527.72	5128.32	S4-S3	0.997638	S4	S3
A0A0D6Q3C7	-6285.17	-9790.7	-2779.63	S2-S1	0.000900238	S2	S1
A0A0D6Q3C7	-7593.51	-11099	-4087.97	S3-S1	0.000165215	S3	S1
A0A0D6Q3C7	-6459.22	-9964.76	-2953.69	S4-S1	0.000711964	S4	S1
A0A0D6Q3C7	-1308.34	-4813.87	2197.19	S3-S2	0.691619	S3	S2
A0A0D6Q3C7	-174.056	-3679.59	3331.48	S4-S2	0.998792	S4	S2
A0A0D6Q3C7	1134.28	-2371.25	4639.82	S4-S3	0.773563	S4	S3
A0A0D6Q3D9	-20615.4	-53343.5	12112.7	S2-S1	0.290393	S2	S1
A0A0D6Q3D9	-38446	-71174.1	-5717.89	S3-S1	0.0202301	S3	S1
A0A0D6Q3D9	-31282.9	-64011	1445.21	S4-S1	0.0626337	S4	S1
A0A0D6Q3D9	-17830.6	-50558.7	14897.5	S3-S2	0.40563	S3	S2
A0A0D6Q3D9	-10667.5	-43395.6	22060.6	S4-S2	0.769799	S4	S2
A0A0D6Q3D9	7163.1	-25565	39891.2	S4-S3	0.913606	S4	S3
A0A0D6Q3E8	7365.69	145.417	14586	S2-S1	0.0450877	S2	S1
A0A0D6Q3E8	12101.5	4881.26	19321.8	S3-S1	0.00158066	S3	S1
A0A0D6Q3E8	8748.04	1527.77	15968.3	S4-S1	0.0166962	S4	S1
A0A0D6Q3E8	4735.84	-2484.43	11956.1	S3-S2	0.260289	S3	S2
A0A0D6Q3E8	1382.36	-5837.92	8602.63	S4-S2	0.939596	S4	S2
A0A0D6Q3E8	-3353.49	-10573.8	3866.79	S4-S3	0.534605	S4	S3
A0A0D6Q3K1	2108.94	-2509.23	6727.1	S2-S1	0.547837	S2	S1
A0A0D6Q3K1	4858.95	240.785	9477.12	S3-S1	0.0382304	S3	S1
A0A0D6Q3K1	4240.86	-377.301	8859.03	S4-S1	0.0757081	S4	S1
A0A0D6Q3K1	2750.01	-1868.15	7368.18	S3-S2	0.333977	S3	S2
A0A0D6Q3K1	2131.93	-2486.24	6750.09	S4-S2	0.539375	S4	S2
A0A0D6Q3K1	-618.087	-5236.25	4000.08	S4-S3	0.977774	S4	S3
A0A0D6Q3R7	6164.05	2439.97	9888.13	S2-S1	0.0017504	S2	S1
A0A0D6Q3R7	5792.2	2068.12	9516.28	S3-S1	0.00286937	S3	S1
A0A0D6Q3R7	5736.23	2012.15	9460.31	S4-S1	0.00309351	S4	S1
A0A0D6Q3R7	-371.852	-4095.93	3352.23	S3-S2	0.990469	S3	S2
A0A0D6Q3R7	-427.82	-4151.9	3296.26	S4-S2	0.985675	S4	S2
A0A0D6Q3R7	-55.9687	-3780.05	3668.11	S4-S3	0.999966	S4	S3
A0A0D6Q3R8	2860.25	-1608.18	7328.67	S2-S1	0.278293	S2	S1
A0A0D6Q3R8	48.9232	-4419.5	4517.35	S3-S1	0.999987	S3	S1
A0A0D6Q3R8	-2104.52	-6572.95	2363.9	S4-S1	0.523603	S4	S1
A0A0D6Q3R8	-2811.32	-7279.75	1657.1	S3-S2	0.291292	S3	S2
A0A0D6Q3R8	-4964.77	-9433.2	-496.347	S4-S2	0.0281675	S4	S2
A0A0D6Q3R8	-2153.45	-6621.87	2314.98	S4-S3	0.505303	S4	S3
A0A0D6Q3V6	7175.33	463.094	13887.6	S2-S1	0.035039	S2	S1
A0A0D6Q3V6	4021.45	-2690.78	10733.7	S3-S1	0.329161	S3	S1
A0A0D6Q3V6	7003.78	291.545	13716	S4-S1	0.039988	S4	S1
A0A0D6Q3V6	-3153.87	-9866.11	3558.36	S3-S2	0.525466	S3	S2
A0A0D6Q3V6	-171.548	-6883.78	6540.69	S4-S2	0.999834	S4	S2
A0A0D6Q3V6	2982.32	-3729.91	9694.56	S4-S3	0.568967	S4	S3
A0A0D6Q420	9905.99	-7512.15	27324.1	S2-S1	0.370749	S2	S1
A0A0D6Q420	20759.7	3341.55	38177.8	S3-S1	0.0185039	S3	S1
A0A0D6Q420	15605.7	-1812.4	33023.9	S4-S1	0.0846678	S4	S1
A0A0D6Q420	10853.7	-6564.45	28271.8	S3-S2	0.298633	S3	S2
A0A0D6Q420	5699.75	-11718.4	23117.9	S4-S2	0.767751	S4	S2
A0A0D6Q420	-5153.94	-22572.1	12264.2	S4-S3	0.815876	S4	S3
A0A0D6Q457	2091.45	-1747.51	5930.4	S2-S1	0.397669	S2	S1
A0A0D6Q457	4332.29	493.335	8171.25	S3-S1	0.0261995	S3	S1
A0A0D6Q457	2840.2	-998.752	6679.16	S4-S1	0.175784	S4	S1
A0A0D6Q457	2240.85	-1313.34	5795.03	S3-S2	0.283522	S3	S2
A0A0D6Q457	748.76	-2805.42	4302.94	S4-S2	0.918865	S4	S2
A0A0D6Q457	-1492.09	-5046.27	2062.1	S4-S3	0.602584	S4	S3
A0A0D6Q461	-10330.4	-31184.2	10523.5	S2-S1	0.483158	S2	S1
A0A0D6Q461	-25762.5	-46616.4	-4908.68	S3-S1	0.0147528	S3	S1
A0A0D6Q461	-29840.7	-50694.5	-8986.82	S4-S1	0.00537906	S4	S1
A0A0D6Q461	-15432.1	-36286	5421.71	S3-S2	0.179225	S3	S2
A0A0D6Q461	-19510.3	-40364.2	1343.57	S4-S2	0.069402	S4	S2
A0A0D6Q461	-4078.15	-24932	16775.7	S4-S3	0.936026	S4	S3
A0A0D6Q4A9	-13091.3	-25864.1	-318.465	S2-S1	0.0439894	S2	S1
A0A0D6Q4A9	-12349.4	-25122.2	423.389	S3-S1	0.059225	S3	S1
A0A0D6Q4A9	-11376.8	-24149.6	1395.99	S4-S1	0.0869072	S4	S1
A0A0D6Q4A9	741.855	-12030.9	13514.6	S3-S2	0.998073	S3	S2
A0A0D6Q4A9	1714.46	-11058.3	14487.2	S4-S2	0.977589	S4	S2
A0A0D6Q4A9	972.602	-11800.2	13745.4	S4-S3	0.995701	S4	S3
A0A0D6Q4B9	-13898	-28789.4	993.322	S2-S1	0.070204	S2	S1
A0A0D6Q4B9	-14528.1	-29419.5	363.247	S3-S1	0.0566415	S3	S1
A0A0D6Q4B9	-15133.2	-30024.6	-241.871	S4-S1	0.0460005	S4	S1
A0A0D6Q4B9	-630.074	-15521.4	14261.3	S3-S2	0.99925	S3	S2
A0A0D6Q4B9	-1235.19	-16126.5	13656.2	S4-S2	0.994467	S4	S2
A0A0D6Q4B9	-605.118	-15496.5	14286.2	S4-S3	0.999335	S4	S3
A0A0D6Q4X9	-2038.44	-11666.5	7589.67	S2-S1	0.917795	S2	S1
A0A0D6Q4X9	-8767.48	-18395.6	860.629	S3-S1	0.0779331	S3	S1
A0A0D6Q4X9	-10609.4	-21009	-209.897	S4-S1	0.0451917	S4	S1
A0A0D6Q4X9	-6729.04	-16357.2	2899.07	S3-S2	0.211306	S3	S2
A0A0D6Q4X9	-8571.01	-18970.6	1828.54	S4-S2	0.118529	S4	S2
A0A0D6Q4X9	-1841.96	-12241.5	8557.58	S4-S3	0.949166	S4	S3
A0A0D6Q517	1762.29	-12084.9	15609.5	S2-S1	0.980758	S2	S1
A0A0D6Q517	862.111	-12985.1	14709.3	S3-S1	0.997631	S3	S1
A0A0D6Q517	-14861.2	-28708.5	-1014.02	S4-S1	0.0342787	S4	S1
A0A0D6Q517	-900.178	-14747.4	12947	S3-S2	0.997307	S3	S2
A0A0D6Q517	-16623.5	-30470.8	-2776.31	S4-S2	0.017689	S4	S2
A0A0D6Q517	-15723.4	-29570.6	-1876.13	S4-S3	0.0248108	S4	S3
A0A0D6Q535	826.02	-8304.78	9956.82	S2-S1	0.992537	S2	S1
A0A0D6Q535	7315.76	-1815.03	16446.6	S3-S1	0.132177	S3	S1
A0A0D6Q535	16646.6	7515.83	25777.4	S4-S1	0.000927091	S4	S1
A0A0D6Q535	6489.75	-1963.73	14943.2	S3-S2	0.154635	S3	S2
A0A0D6Q535	15820.6	7367.13	24274.1	S4-S2	0.000748217	S4	S2
A0A0D6Q535	9330.86	877.385	17784.3	S4-S3	0.0296755	S4	S3
A0A0D6Q588	6884.27	-12099.9	25868.4	S2-S1	0.701734	S2	S1
A0A0D6Q588	21859.6	1354.4	42364.9	S3-S1	0.0358884	S3	S1
A0A0D6Q588	37965.8	18981.7	56950	S4-S1	0.000429185	S4	S1
A0A0D6Q588	14975.4	-5529.88	35480.6	S3-S2	0.183557	S3	S2
A0A0D6Q588	31081.6	12097.4	50065.7	S4-S2	0.00216693	S4	S2
A0A0D6Q588	16106.2	-4399.04	36611.4	S4-S3	0.142343	S4	S3
A0A0D6Q5A6	5340.4	1447.9	9232.89	S2-S1	0.00727596	S2	S1
A0A0D6Q5A6	10443.9	6551.38	14336.4	S3-S1	2.03457e-05	S3	S1
A0A0D6Q5A6	9309.72	5417.23	13202.2	S4-S1	6.39738e-05	S4	S1
A0A0D6Q5A6	5103.47	1210.98	8995.97	S3-S2	0.00995989	S3	S2
A0A0D6Q5A6	3969.33	76.8319	7861.82	S4-S2	0.045181	S4	S2
A0A0D6Q5A6	-1134.15	-5026.64	2758.35	S4-S3	0.822494	S4	S3
A0A0D6Q5A7	6942.17	-3974.23	17858.6	S2-S1	0.283184	S2	S1
A0A0D6Q5A7	14838.8	3922.39	25755.2	S3-S1	0.00776573	S3	S1
A0A0D6Q5A7	16733.2	5816.85	27649.6	S4-S1	0.00321133	S4	S1
A0A0D6Q5A7	7896.62	-3019.77	18813	S3-S2	0.193366	S3	S2
A0A0D6Q5A7	9791.08	-1125.31	20707.5	S4-S2	0.0842603	S4	S2
A0A0D6Q5A7	1894.46	-9021.94	12810.9	S4-S3	0.953844	S4	S3
A0A0D6Q5M8	5160.85	-1278.92	11600.6	S2-S1	0.134405	S2	S1
A0A0D6Q5M8	2793.4	-3646.37	9233.16	S3-S1	0.587118	S3	S1
A0A0D6Q5M8	6681.79	242.021	13121.6	S4-S1	0.0412139	S4	S1
A0A0D6Q5M8	-2367.45	-8807.21	4072.32	S3-S2	0.70112	S3	S2
A0A0D6Q5M8	1520.94	-4918.83	7960.7	S4-S2	0.894657	S4	S2
A0A0D6Q5M8	3888.39	-2551.38	10328.2	S4-S3	0.32304	S4	S3
A0A0D6Q5Q5	11163.1	3924.87	18401.4	S2-S1	0.00306373	S2	S1
A0A0D6Q5Q5	4966.28	-2271.99	12204.6	S3-S1	0.22837	S3	S1
A0A0D6Q5Q5	3798.87	-3439.4	11037.1	S4-S1	0.436145	S4	S1
A0A0D6Q5Q5	-6196.86	-13435.1	1041.41	S3-S2	0.103106	S3	S2
A0A0D6Q5Q5	-7364.27	-14602.5	-126	S4-S2	0.0457258	S4	S2
A0A0D6Q5Q5	-1167.41	-8405.68	6070.86	S4-S3	0.962344	S4	S3
A0A0D6Q5T0	-279.451	-6518.68	5959.78	S2-S1	0.999111	S2	S1
A0A0D6Q5T0	4039.9	-2199.33	10279.1	S3-S1	0.269755	S3	S1
A0A0D6Q5T0	7419.39	1180.15	13658.6	S4-S1	0.018765	S4	S1
A0A0D6Q5T0	4319.35	-1919.88	10558.6	S3-S2	0.222241	S3	S2
A0A0D6Q5T0	7698.84	1459.61	13938.1	S4-S2	0.014864	S4	S2
A0A0D6Q5T0	3379.49	-2859.74	9618.72	S4-S3	0.410375	S4	S3
A0A0D6Q5T3	1584.1	-2260.38	5428.59	S2-S1	0.624729	S2	S1
A0A0D6Q5T3	4947.06	1102.58	8791.54	S3-S1	0.0112964	S3	S1
A0A0D6Q5T3	4198.16	353.677	8042.64	S4-S1	0.031101	S4	S1
A0A0D6Q5T3	3362.96	-481.528	7207.44	S3-S2	0.0940664	S3	S2
A0A0D6Q5T3	2614.06	-1230.43	6458.54	S4-S2	0.234622	S4	S2
A0A0D6Q5T3	-748.899	-4593.38	3095.59	S4-S3	0.936696	S4	S3
A0A0D6Q619	-72279.8	-132912	-11647.4	S2-S1	0.0184793	S2	S1
A0A0D6Q619	-85165.5	-145798	-24533.1	S3-S1	0.00615373	S3	S1
A0A0D6Q619	-82628.4	-143261	-21996	S4-S1	0.00762846	S4	S1
A0A0D6Q619	-12885.7	-73518.1	47746.8	S3-S2	0.920067	S3	S2
A0A0D6Q619	-10348.6	-70981	50283.8	S4-S2	0.955921	S4	S2
A0A0D6Q619	2537.06	-58095.4	63169.5	S4-S3	0.999275	S4	S3
A0A0D6Q687	3370.89	-2408.42	9150.19	S2-S1	0.350447	S2	S1
A0A0D6Q687	10340.7	4561.42	16120	S3-S1	0.000916035	S3	S1
A0A0D6Q687	9220.87	3441.56	15000.2	S4-S1	0.00234934	S4	S1
A0A0D6Q687	6969.84	1190.53	12749.1	S3-S2	0.0171895	S3	S2
A0A0D6Q687	5849.98	70.676	11629.3	S4-S2	0.046959	S4	S2
A0A0D6Q687	-1119.86	-6899.16	4659.45	S4-S3	0.937596	S4	S3
A0A0D6Q6F9	5104.14	-8231.88	18440.2	S2-S1	0.667134	S2	S1
A0A0D6Q6F9	-11196.9	-23543.7	1149.84	S3-S1	0.0793795	S3	S1
A0A0D6Q6F9	-12772.5	-25119.3	-425.779	S4-S1	0.0420616	S4	S1
A0A0D6Q6F9	-16301.1	-29637.1	-2965.03	S3-S2	0.0163391	S3	S2
A0A0D6Q6F9	-17876.7	-31212.7	-4540.65	S4-S2	0.00906233	S4	S2
A0A0D6Q6F9	-1575.62	-13922.4	10771.1	S4-S3	0.979757	S4	S3
A0A0D6Q6M2	14532	704.819	28359.2	S2-S1	0.0384613	S2	S1
A0A0D6Q6M2	23986.8	10159.6	37814	S3-S1	0.00118918	S3	S1
A0A0D6Q6M2	27294	13466.8	41121.2	S4-S1	0.000387869	S4	S1
A0A0D6Q6M2	9454.74	-4372.46	23281.9	S3-S2	0.230724	S3	S2
A0A0D6Q6M2	12762	-1065.23	26589.2	S4-S2	0.0739554	S4	S2
A0A0D6Q6M2	3307.23	-10520	17134.4	S4-S3	0.891178	S4	S3
A0A0D6Q729	1010.06	-1497.69	3517.81	S2-S1	0.640788	S2	S1
A0A0D6Q729	3535.75	1028	6043.5	S3-S1	0.00598871	S3	S1
A0A0D6Q729	2205.11	-302.645	4712.86	S4-S1	0.0919634	S4	S1
A0A0D6Q729	2525.69	17.9421	5033.44	S3-S2	0.0481985	S3	S2
A0A0D6Q729	1195.04	-1312.71	3702.8	S4-S2	0.514276	S4	S2
A0A0D6Q729	-1330.65	-3838.4	1177.1	S4-S3	0.427191	S4	S3
A0A0D6Q7C3	3611.22	-2984.65	10207.1	S2-S1	0.401618	S2	S1
A0A0D6Q7C3	7399.47	803.594	13995.3	S3-S1	0.0266365	S3	S1
A0A0D6Q7C3	5413.22	-1182.66	12009.1	S4-S1	0.122512	S4	S1
A0A0D6Q7C3	3788.25	-2807.63	10384.1	S3-S2	0.362824	S3	S2
A0A0D6Q7C3	1801.99	-4793.88	8397.87	S4-S2	0.848064	S4	S2
A0A0D6Q7C3	-1986.25	-8582.13	4609.62	S4-S3	0.808102	S4	S3
A0A0D6Q7I6	4196.33	410.986	7981.68	S3-S2	0.031171	S3	S2
A0A0D6Q7I6	4485.01	699.659	8270.35	S4-S2	0.0224082	S4	S2
A0A0D6Q7I6	288.673	-3496.68	4074.02	S4-S3	0.975386	S4	S3
A0A0D6Q7X1	3636.07	-3495.49	10767.6	S2-S1	0.451277	S2	S1
A0A0D6Q7X1	7619.54	487.973	14751.1	S3-S1	0.0354623	S3	S1
A0A0D6Q7X1	10813.2	3681.62	17944.8	S4-S1	0.00384361	S4	S1
A0A0D6Q7X1	3983.47	-2619.08	10586	S3-S2	0.316868	S3	S2
A0A0D6Q7X1	7177.11	574.568	13779.7	S4-S2	0.0322917	S4	S2
A0A0D6Q7X1	3193.65	-3408.9	9796.19	S4-S3	0.493634	S4	S3
A0A0D6Q849	-73016.9	-131910	-14124.1	S2-S1	0.0144159	S2	S1
A0A0D6Q849	-83758.1	-142651	-24865.3	S3-S1	0.00562417	S3	S1
A0A0D6Q849	-73224.3	-132117	-14331.6	S4-S1	0.0141543	S4	S1
A0A0D6Q849	-10741.2	-69634	48151.5	S3-S2	0.947082	S3	S2
A0A0D6Q849	-207.473	-59100.2	58685.3	S4-S2	1	S4	S2
A0A0D6Q849	10533.7	-48359	69426.5	S4-S3	0.949839	S4	S3
A0A0D6Q873	-2252.58	-8125.72	3620.55	S2-S1	0.643414	S2	S1
A0A0D6Q873	-6473.87	-12347	-600.732	S3-S1	0.0309557	S3	S1
A0A0D6Q873	-5996.38	-11869.5	-123.239	S4-S1	0.0453062	S4	S1
A0A0D6Q873	-4221.29	-10499.9	2057.36	S3-S2	0.224335	S3	S2
A0A0D6Q873	-3743.79	-10022.4	2534.86	S4-S2	0.308113	S4	S2
A0A0D6Q873	477.493	-5801.16	6756.14	S4-S3	0.994949	S4	S3
A0A0D6Q8C7	-79781.4	-124544	-35019.1	S2-S1	0.000946776	S2	S1
A0A0D6Q8C7	-95707	-140469	-50944.7	S3-S1	0.000186626	S3	S1
A0A0D6Q8C7	-97089.2	-141851	-52326.8	S4-S1	0.000163192	S4	S1
A0A0D6Q8C7	-15925.5	-60687.9	28836.8	S3-S2	0.721067	S3	S2
A0A0D6Q8C7	-17307.7	-62070	27454.6	S4-S2	0.668612	S4	S2
A0A0D6Q8C7	-1382.17	-46144.5	43380.2	S4-S3	0.999708	S4	S3
A0A0D6Q8D5	70684.3	-6108.43	147477	S2-S1	0.0748929	S2	S1
A0A0D6Q8D5	14168.6	-62624.1	90961.3	S3-S1	0.945383	S3	S1
A0A0D6Q8D5	-35058	-111851	41734.7	S4-S1	0.548065	S4	S1
A0A0D6Q8D5	-56515.7	-133308	20277	S3-S2	0.182595	S3	S2
A0A0D6Q8D5	-105742	-182535	-28949.6	S4-S2	0.00709098	S4	S2
A0A0D6Q8D5	-49226.6	-126019	27566.1	S4-S3	0.277209	S4	S3
A0A0D6Q8E8	7865	-6695.34	22425.3	S2-S1	0.412617	S2	S1
A0A0D6Q8E8	8759.43	-5800.91	23319.8	S3-S1	0.325922	S3	S1
A0A0D6Q8E8	-5909.49	-20469.8	8650.85	S4-S1	0.635444	S4	S1
A0A0D6Q8E8	894.43	-13665.9	15454.8	S3-S2	0.997724	S3	S2
A0A0D6Q8E8	-13774.5	-28334.8	785.851	S4-S2	0.0658287	S4	S2
A0A0D6Q8E8	-14668.9	-29229.3	-108.579	S4-S3	0.0481238	S4	S3
A0A0D6Q8K0	9180.25	-2048.53	20409	S2-S1	0.124377	S2	S1
A0A0D6Q8K0	13095.7	1866.91	24324.5	S3-S1	0.0211395	S3	S1
A0A0D6Q8K0	13292.2	2063.44	24521	S4-S1	0.0192987	S4	S1
A0A0D6Q8K0	3915.45	-7313.34	15144.2	S3-S2	0.732849	S3	S2
A0A0D6Q8K0	4111.97	-7116.81	15340.8	S4-S2	0.703541	S4	S2
A0A0D6Q8K0	196.527	-11032.3	11425.3	S4-S3	0.999947	S4	S3
A0A0D6QDS3	-4971.82	-19230.3	9286.62	S2-S1	0.732856	S2	S1
A0A0D6QDS3	-13300.4	-27558.9	958.005	S3-S1	0.0703757	S3	S1
A0A0D6QDS3	-21070.6	-35329.1	-6812.19	S4-S1	0.00423958	S4	S1
A0A0D6QDS3	-8328.61	-22587	5929.82	S3-S2	0.349284	S3	S2
A0A0D6QDS3	-16098.8	-30357.2	-1840.37	S4-S2	0.0256526	S4	S2
A0A0D6QDS3	-7770.19	-22028.6	6488.24	S4-S3	0.405414	S4	S3
A0A0D6QE39	8670.4	-8351.19	25692	S2-S1	0.460529	S2	S1
A0A0D6QE39	-9792.87	-26814.5	7228.72	S3-S1	0.361446	S3	S1
A0A0D6QE39	-16821.9	-33843.5	199.686	S4-S1	0.053095	S4	S1
A0A0D6QE39	-18463.3	-35484.9	-1441.69	S3-S2	0.0323008	S3	S2
A0A0D6QE39	-25492.3	-42513.9	-8470.72	S4-S2	0.00383406	S4	S2
A0A0D6QE39	-7029.03	-24050.6	9992.56	S4-S3	0.623166	S4	S3
A0A0K0T9Y4	11733.6	941.76	22525.5	S2-S1	0.0318735	S2	S1
A0A0K0T9Y4	11760.4	968.529	22552.3	S3-S1	0.0314661	S3	S1
A0A0K0T9Y4	8906.35	-1885.52	19698.2	S4-S1	0.119827	S4	S1
A0A0K0T9Y4	26.7691	-10765.1	10818.6	S3-S2	1	S3	S2
A0A0K0T9Y4	-2827.28	-13619.2	7964.59	S4-S2	0.863006	S4	S2
A0A0K0T9Y4	-2854.05	-13645.9	7937.82	S4-S3	0.85976	S4	S3
A0A0L8RLY4	-2424.42	-5660.94	812.111	S2-S1	0.118964	S2	S1
A0A0L8RLY4	-3742.53	-6979.06	-506.005	S3-S1	0.0309689	S3	S1
A0A0L8RLY4	-3197.99	-6434.51	38.5415	S4-S1	0.0519552	S4	S1
A0A0L8RLY4	-1318.12	-4554.64	1918.41	S3-S2	0.444911	S3	S2
A0A0L8RLY4	-773.57	-4010.1	2462.96	S4-S2	0.771823	S4	S2
A0A0L8RLY4	544.547	-2691.98	3781.07	S4-S3	0.897919	S4	S3
A0A0L8VK15	-1157	-13270.6	10956.7	S2-S1	0.990153	S2	S1
A0A0L8VK15	4689.03	-7424.62	16802.7	S3-S1	0.637125	S3	S1
A0A0L8VK15	21532.3	8763.38	34301.2	S4-S1	0.00237645	S4	S1
A0A0L8VK15	5846.03	-4044.72	15736.8	S3-S2	0.31464	S3	S2
A0A0L8VK15	22689.3	12006	33372.5	S4-S2	0.000452283	S4	S2
A0A0L8VK15	16843.3	6160.02	27526.5	S4-S3	0.0037365	S4	S3
A0A0L8VSH9	358.979	9.8177	708.139	S4-S2	0.046709	S4	S2
A0A0M0ECC2	-256.474	-10775.2	10262.3	S2-S1	0.999856	S2	S1
A0A0M0ECC2	11393.1	874.395	21911.9	S3-S1	0.0325649	S3	S1
A0A0M0ECC2	14765.6	4246.89	25284.4	S4-S1	0.00618136	S4	S1
A0A0M0ECC2	11649.6	1130.87	22168.4	S3-S2	0.0286945	S3	S2
A0A0M0ECC2	15022.1	4503.37	25540.9	S4-S2	0.0054569	S4	S2
A0A0M0ECC2	3372.5	-7146.26	13891.3	S4-S3	0.778216	S4	S3
A0A0M0ECF4	14571.1	-857.64	29999.9	S2-S1	0.066369	S2	S1
A0A0M0ECF4	22669.4	7240.63	38098.2	S3-S1	0.0044256	S3	S1
A0A0M0ECF4	18009.6	2580.79	33438.3	S4-S1	0.0210287	S4	S1
A0A0M0ECF4	8098.27	-7330.5	23527	S3-S2	0.436068	S3	S2
A0A0M0ECF4	3438.43	-11990.3	18867.2	S4-S2	0.909407	S4	S2
A0A0M0ECF4	-4659.84	-20088.6	10768.9	S4-S3	0.806775	S4	S3
A0A0M0ECI2	-10502.6	-23277.7	2272.52	S2-S1	0.121677	S2	S1
A0A0M0ECI2	-15150.5	-27925.6	-2375.38	S3-S1	0.0190815	S3	S1
A0A0M0ECI2	-11400.5	-24175.6	1374.66	S4-S1	0.0861795	S4	S1
A0A0M0ECI2	-4647.9	-17423	8127.21	S3-S2	0.707554	S3	S2
A0A0M0ECI2	-897.86	-13673	11877.3	S4-S2	0.996608	S4	S2
A0A0M0ECI2	3750.05	-9025.07	16525.2	S4-S3	0.819326	S4	S3
A0A0M0ECK7	6192.8	-5060.52	17446.1	S2-S1	0.397445	S2	S1
A0A0M0ECK7	16957.5	5704.16	28210.8	S3-S1	0.0036594	S3	S1
A0A0M0ECK7	19662.5	8409.15	30915.8	S4-S1	0.00111975	S4	S1
A0A0M0ECK7	10764.7	-488.638	22018	S3-S2	0.0624001	S3	S2
A0A0M0ECK7	13469.7	2216.36	24723	S4-S2	0.0180183	S4	S2
A0A0M0ECK7	2705	-8548.32	13958.3	S4-S3	0.889783	S4	S3
A0A0M0ECN5	30829.8	7854.1	53805.4	S2-S1	0.00849731	S2	S1
A0A0M0ECN5	50187.5	27211.8	73163.1	S3-S1	0.000152702	S3	S1
A0A0M0ECN5	50296.2	27320.5	73271.9	S4-S1	0.00014962	S4	S1
A0A0M0ECN5	19357.7	-3617.97	42333.4	S3-S2	0.110197	S3	S2
A0A0M0ECN5	19466.4	-3509.23	42442.1	S4-S2	0.107679	S4	S2
A0A0M0ECN5	108.742	-22866.9	23084.4	S4-S3	0.999999	S4	S3
A0A0M0ECQ3	4256.82	-14383.5	22897.2	S2-S1	0.903445	S2	S1
A0A0M0ECQ3	22291.7	3651.3	40932	S3-S1	0.018119	S3	S1
A0A0M0ECQ3	23002.6	4362.22	41643	S4-S1	0.0148578	S4	S1
A0A0M0ECQ3	18034.8	-605.523	36675.2	S3-S2	0.0590254	S3	S2
A0A0M0ECQ3	18745.8	105.4	37386.1	S4-S2	0.048571	S4	S2
A0A0M0ECQ3	710.923	-17929.4	19351.3	S4-S3	0.99945	S4	S3
A0A0M0ECQ5	5623.13	233.767	11012.5	S2-S1	0.0400003	S2	S1
A0A0M0ECQ5	6259.44	870.079	11648.8	S3-S1	0.0216764	S3	S1
A0A0M0ECQ5	4971.12	-418.235	10360.5	S4-S1	0.0741658	S4	S1
A0A0M0ECQ5	636.312	-4753.05	6025.67	S3-S2	0.984495	S3	S2
A0A0M0ECQ5	-652.001	-6041.36	4737.36	S4-S2	0.983366	S4	S2
A0A0M0ECQ5	-1288.31	-6677.67	4101.05	S4-S3	0.891336	S4	S3
A0A0M0EDB3	617.188	-4155.06	5389.44	S2-S1	0.978969	S2	S1
A0A0M0EDB3	4173.94	-598.303	8946.19	S3-S1	0.0929347	S3	S1
A0A0M0EDB3	3758.09	-1014.16	8530.34	S4-S1	0.141001	S4	S1
A0A0M0EDB3	3556.76	-861.486	7975	S3-S2	0.129826	S3	S2
A0A0M0EDB3	3140.9	-1277.34	7559.14	S4-S2	0.200325	S4	S2
A0A0M0EDB3	-415.855	-4834.1	4002.39	S4-S3	0.991619	S4	S3
A0A0M0EDB8	-31919.3	-79192.4	15353.8	S2-S1	0.23952	S2	S1
A0A0M0EDB8	-60350.7	-107624	-13077.6	S3-S1	0.0119072	S3	S1
A0A0M0EDB8	-48350.4	-95623.5	-1077.27	S4-S1	0.0444777	S4	S1
A0A0M0EDB8	-28431.4	-75704.5	18841.7	S3-S2	0.326139	S3	S2
A0A0M0EDB8	-16431.1	-63704.2	30842	S4-S2	0.734701	S4	S2
A0A0M0EDB8	12000.3	-35272.8	59273.5	S4-S3	0.873401	S4	S3
A0A0M0EDI9	5125.15	-1495.14	11745.4	S2-S1	0.152928	S2	S1
A0A0M0EDI9	8963.8	2343.5	15584.1	S3-S1	0.00798164	S3	S1
A0A0M0EDI9	10654.7	4034.42	17275	S4-S1	0.00219298	S4	S1
A0A0M0EDI9	3838.65	-2781.65	10458.9	S3-S2	0.355179	S3	S2
A0A0M0EDI9	5529.57	-1090.73	12149.9	S4-S2	0.114176	S4	S2
A0A0M0EDI9	1690.92	-4929.37	8311.21	S4-S3	0.871432	S4	S3
A0A0M0EDP6	-17604.3	-32386.6	-2821.91	S2-S1	0.0185952	S2	S1
A0A0M0EDP6	-4575.17	-19357.5	10207.2	S3-S1	0.795451	S3	S1
A0A0M0EDP6	-16787.5	-31569.9	-2005.17	S4-S1	0.0247904	S4	S1
A0A0M0EDP6	13029.1	-1753.26	27811.5	S3-S2	0.0910205	S3	S2
A0A0M0EDP6	816.734	-13965.6	15599.1	S4-S2	0.998339	S4	S2
A0A0M0EDP6	-12212.4	-26994.7	2569.99	S4-S3	0.119329	S4	S3
A0A0M0EDQ6	4758.02	-13163.4	22679.5	S2-S1	0.858403	S2	S1
A0A0M0EDQ6	23348.9	5427.46	41270.3	S3-S1	0.0103948	S3	S1
A0A0M0EDQ6	16367.2	-1554.24	34288.6	S4-S1	0.0776418	S4	S1
A0A0M0EDQ6	18590.9	669.443	36512.3	S3-S2	0.0412623	S3	S2
A0A0M0EDQ6	11609.2	-6312.26	29530.6	S4-S2	0.269434	S4	S2
A0A0M0EDQ6	-6981.7	-24903.1	10939.7	S4-S3	0.663594	S4	S3
A0A0M0EEC0	3110.19	-4086.1	10306.5	S2-S1	0.589846	S2	S1
A0A0M0EEC0	9668.87	2472.57	16865.2	S3-S1	0.00842118	S3	S1
A0A0M0EEC0	12336.1	5139.8	19532.4	S4-S1	0.00131304	S4	S1
A0A0M0EEC0	6558.67	-637.623	13755	S3-S2	0.0783765	S3	S2
A0A0M0EEC0	9225.9	2029.61	16422.2	S4-S2	0.0115786	S4	S2
A0A0M0EEC0	2667.23	-4529.07	9863.53	S4-S3	0.696013	S4	S3
A0A0M0EED5	5534.02	-163.465	11231.5	S2-S1	0.0577013	S2	S1
A0A0M0EED5	5805.16	107.675	11502.6	S3-S1	0.0454838	S3	S1
A0A0M0EED5	3405.98	-2291.5	9103.46	S4-S1	0.323971	S4	S1
A0A0M0EED5	271.14	-5003.71	5545.99	S3-S2	0.998598	S3	S2
A0A0M0EED5	-2128.04	-7402.89	3146.81	S4-S2	0.63113	S4	S2
A0A0M0EED5	-2399.18	-7674.03	2875.67	S4-S3	0.542127	S4	S3
A0A0M0EEE4	-44884.4	-86831.9	-2936.89	S2-S1	0.0348542	S2	S1
A0A0M0EEE4	-63581.5	-105529	-21634	S3-S1	0.0034998	S3	S1
A0A0M0EEE4	-55062.6	-97010.1	-13115.1	S4-S1	0.00988032	S4	S1
A0A0M0EEE4	-18697.1	-60644.6	23250.4	S3-S2	0.566538	S3	S2
A0A0M0EEE4	-10178.2	-52125.7	31769.2	S4-S2	0.887101	S4	S2
A0A0M0EEE4	8518.86	-33428.6	50466.3	S4-S3	0.929183	S4	S3
A0A0M0EEH6	20248.3	8859.92	31636.7	S2-S1	0.000966649	S2	S1
A0A0M0EEH6	25091.3	13702.9	36479.7	S3-S1	0.000140809	S3	S1
A0A0M0EEH6	21473.9	10085.5	32862.3	S4-S1	0.000582302	S4	S1
A0A0M0EEH6	4842.95	-6545.45	16231.4	S3-S2	0.601849	S3	S2
A0A0M0EEH6	1225.57	-10162.8	12614	S4-S2	0.988147	S4	S2
A0A0M0EEH6	-3617.38	-15005.8	7771.02	S4-S3	0.782882	S4	S3
A0A0M0EEI8	5230.24	-263.604	10724.1	S2-S1	0.0638606	S2	S1
A0A0M0EEI8	6901.15	1407.31	12395	S3-S1	0.0132428	S3	S1
A0A0M0EEI8	7505.24	2011.4	12999.1	S4-S1	0.00749838	S4	S1
A0A0M0EEI8	1670.91	-3822.94	7164.76	S3-S2	0.803589	S3	S2
A0A0M0EEI8	2275	-3218.84	7768.85	S4-S2	0.621169	S4	S2
A0A0M0EEI8	604.093	-4889.75	6097.94	S4-S3	0.987382	S4	S3
A0A0M0EEI9	884.385	-4634.26	6403.03	S2-S1	0.963012	S2	S1
A0A0M0EEI9	6060.94	542.3	11579.6	S3-S1	0.0301052	S3	S1
A0A0M0EEI9	8662.92	3144.28	14181.6	S4-S1	0.00267012	S4	S1
A0A0M0EEI9	5176.56	-342.085	10695.2	S3-S2	0.0685518	S3	S2
A0A0M0EEI9	7778.54	2259.89	13297.2	S4-S2	0.00600185	S4	S2
A0A0M0EEI9	2601.98	-2916.66	8120.62	S4-S3	0.522742	S4	S3
A0A0M0EEL0	3942.36	-84.322	7969.05	S2-S1	0.0556526	S2	S1
A0A0M0EEL0	5944.93	1918.25	9971.61	S3-S1	0.00426937	S3	S1
A0A0M0EEL0	6293.66	2266.98	10320.3	S4-S1	0.00276179	S4	S1
A0A0M0EEL0	2002.57	-2024.12	6029.25	S3-S2	0.479973	S3	S2
A0A0M0EEL0	2351.3	-1675.39	6377.98	S4-S2	0.349542	S4	S2
A0A0M0EEL0	348.73	-3677.95	4375.41	S4-S3	0.993718	S4	S3
A0A0M0EEL6	6039.73	2145.19	9934.26	S2-S1	0.00293489	S2	S1
A0A0M0EEL6	8711.36	4816.83	12605.9	S3-S1	0.000121993	S3	S1
A0A0M0EEL6	6158.24	2263.71	10052.8	S4-S1	0.00252158	S4	S1
A0A0M0EEL6	2671.63	-1222.9	6566.17	S3-S2	0.22849	S3	S2
A0A0M0EEL6	118.515	-3776.02	4013.05	S4-S2	0.99972	S4	S2
A0A0M0EEL6	-2553.12	-6447.65	1341.42	S4-S3	0.260672	S4	S3
A0A0M0EER1	3586.94	527.789	6646.1	S2-S1	0.0204612	S2	S1
A0A0M0EER1	7425.28	4366.13	10484.4	S3-S1	5.53733e-05	S3	S1
A0A0M0EER1	1663.58	-1395.58	4722.73	S4-S1	0.407139	S4	S1
A0A0M0EER1	3838.34	779.186	6897.49	S3-S2	0.0133433	S3	S2
A0A0M0EER1	-1923.36	-4982.52	1135.79	S4-S2	0.29181	S4	S2
A0A0M0EER1	-5761.7	-8820.86	-2702.55	S4-S3	0.000588187	S4	S3
A0A0M0EF12	2877.98	-2425.36	8181.32	S2-S1	0.408838	S2	S1
A0A0M0EF12	6319.26	1015.92	11622.6	S3-S1	0.018531	S3	S1
A0A0M0EF12	7145.42	1842.08	12448.8	S4-S1	0.00825974	S4	S1
A0A0M0EF12	3441.28	-1862.06	8744.63	S3-S2	0.268173	S3	S2
A0A0M0EF12	4267.44	-1035.9	9570.78	S4-S2	0.132321	S4	S2
A0A0M0EF12	826.158	-4477.18	6129.5	S4-S3	0.965832	S4	S3
A0A0M0EF24	-3951.16	-9644.23	1741.9	S2-S1	0.220536	S2	S1
A0A0M0EF24	-5926.82	-11619.9	-233.754	S3-S1	0.0404812	S3	S1
A0A0M0EF24	-4804.43	-10497.5	888.634	S4-S1	0.109458	S4	S1
A0A0M0EF24	-1975.66	-7668.73	3717.41	S3-S2	0.735608	S3	S2
A0A0M0EF24	-853.269	-6546.34	4839.8	S4-S2	0.969351	S4	S2
A0A0M0EF24	1122.39	-4570.68	6815.46	S4-S3	0.934611	S4	S3
A0A0M0EF86	-4581.24	-10328	1165.5	S2-S1	0.137134	S2	S1
A0A0M0EF86	-6141.78	-11888.5	-395.05	S3-S1	0.0350842	S3	S1
A0A0M0EF86	-6263.59	-12010.3	-516.853	S4-S1	0.0314347	S4	S1
A0A0M0EF86	-1560.55	-7307.28	4186.18	S3-S2	0.850299	S3	S2
A0A0M0EF86	-1682.35	-7429.09	4064.38	S4-S2	0.820484	S4	S2
A0A0M0EF86	-121.803	-5868.54	5624.93	S4-S3	0.999905	S4	S3
A0A0M0EFC8	574.891	-20523.6	21673.4	S2-S1	0.999799	S2	S1
A0A0M0EFC8	22602.5	1503.94	43701	S3-S1	0.0346261	S3	S1
A0A0M0EFC8	23810.4	2711.83	44908.9	S4-S1	0.0257248	S4	S1
A0A0M0EFC8	22027.6	929.049	43126.1	S3-S2	0.0398646	S3	S2
A0A0M0EFC8	23235.5	2136.94	44334	S4-S2	0.0296374	S4	S2
A0A0M0EFC8	1207.89	-19890.6	22306.4	S4-S3	0.998154	S4	S3
A0A0M0EFC9	2688.04	-5471.59	10847.7	S2-S1	0.764236	S2	S1
A0A0M0EFC9	-1461.76	-9621.39	6697.87	S3-S1	0.949621	S3	S1
A0A0M0EFC9	-6046.95	-14206.6	2112.68	S4-S1	0.178348	S4	S1
A0A0M0EFC9	-4149.8	-12309.4	4009.83	S3-S2	0.461809	S3	S2
A0A0M0EFC9	-8734.99	-16894.6	-575.359	S4-S2	0.0347642	S4	S2
A0A0M0EFC9	-4585.19	-12744.8	3574.44	S4-S3	0.380454	S4	S3
A0A0M0EFD9	4218.95	417.59	8020.32	S2-S1	0.0283474	S2	S1
A0A0M0EFD9	6297.07	2495.71	10098.4	S3-S1	0.00173893	S3	S1
A0A0M0EFD9	7760.88	3959.52	11562.2	S4-S1	0.000285838	S4	S1
A0A0M0EFD9	2078.12	-1723.25	5879.48	S3-S2	0.402841	S3	S2
A0A0M0EFD9	3541.93	-259.432	7343.29	S4-S2	0.0707524	S4	S2
A0A0M0EFD9	1463.81	-2337.55	5265.18	S4-S3	0.671331	S4	S3
A0A0M0EFK2	10367.2	3804.3	16930.2	S2-S1	0.00254159	S2	S1
A0A0M0EFK2	13311.7	6748.72	19874.6	S3-S1	0.000303383	S3	S1
A0A0M0EFK2	12357.7	5794.79	18920.7	S4-S1	0.000589489	S4	S1
A0A0M0EFK2	2944.43	-3618.51	9507.37	S3-S2	0.561533	S3	S2
A0A0M0EFK2	1990.49	-4572.45	8553.43	S4-S2	0.804868	S4	S2
A0A0M0EFK2	-953.938	-7516.88	5609	S4-S3	0.971895	S4	S3
A0A0M0EFR3	-3077.98	-4551.03	-1604.94	S2-S1	0.000230986	S2	S1
A0A0M0EFR3	-2746.83	-4219.87	-1273.78	S3-S1	0.000641775	S3	S1
A0A0M0EFR3	-2460.99	-3934.04	-987.949	S4-S1	0.00162259	S4	S1
A0A0M0EFR3	331.156	-1141.89	1804.2	S3-S2	0.907316	S3	S2
A0A0M0EFR3	616.991	-856.052	2090.03	S4-S2	0.61293	S4	S2
A0A0M0EFR3	285.835	-1187.21	1758.88	S4-S3	0.937357	S4	S3
A0A0M0EFV2	2856.96	-737.684	6451.61	S2-S1	0.138715	S2	S1
A0A0M0EFV2	3188.33	-406.315	6782.98	S3-S1	0.088538	S3	S1
A0A0M0EFV2	5394.93	1800.29	8989.58	S4-S1	0.00377303	S4	S1
A0A0M0EFV2	331.37	-3263.28	3926.02	S3-S2	0.992455	S3	S2
A0A0M0EFV2	2537.97	-1056.68	6132.62	S4-S2	0.209062	S4	S2
A0A0M0EFV2	2206.6	-1388.05	5801.25	S4-S3	0.310176	S4	S3
A0A0M0EFW4	-7945.03	-20801.4	4911.31	S2-S1	0.304997	S2	S1
A0A0M0EFW4	-12618.8	-25475.1	237.541	S3-S1	0.0549569	S3	S1
A0A0M0EFW4	-13245.5	-26101.8	-389.127	S4-S1	0.0427975	S4	S1
A0A0M0EFW4	-4673.77	-17530.1	8182.57	S3-S2	0.708038	S3	S2
A0A0M0EFW4	-5300.44	-18156.8	7555.9	S4-S2	0.62432	S4	S2
A0A0M0EFW4	-626.668	-13483	12229.7	S4-S3	0.998856	S4	S3
A0A0M0EFX4	6905.88	267.995	13543.8	S2-S1	0.0406247	S2	S1
A0A0M0EFX4	7868.66	1230.77	14506.5	S3-S1	0.0191334	S3	S1
A0A0M0EFX4	7227.97	590.086	13865.9	S4-S1	0.031605	S4	S1
A0A0M0EFX4	962.779	-5675.11	7600.66	S3-S2	0.972064	S3	S2
A0A0M0EFX4	322.092	-6315.79	6959.98	S4-S2	0.998872	S4	S2
A0A0M0EFX4	-640.687	-7278.57	5997.2	S4-S3	0.991369	S4	S3
A0A0M0EFX8	1884.16	-2229.67	5998	S2-S1	0.545547	S2	S1
A0A0M0EFX8	7606.84	3493	11720.7	S3-S1	0.000690546	S3	S1
A0A0M0EFX8	7623.22	3509.38	11737.1	S4-S1	0.000677774	S4	S1
A0A0M0EFX8	5722.67	1608.83	9836.51	S3-S2	0.00659596	S3	S2
A0A0M0EFX8	5739.05	1625.22	9852.89	S4-S2	0.00646264	S4	S2
A0A0M0EFX8	16.3804	-4097.46	4130.22	S4-S3	0.999999	S4	S3
A0A0M0EFZ9	538.728	-2388.17	3465.63	S2-S1	0.943535	S2	S1
A0A0M0EFZ9	2418.68	-508.22	5345.58	S3-S1	0.117296	S3	S1
A0A0M0EFZ9	2551.48	-375.421	5478.38	S4-S1	0.0942522	S4	S1
A0A0M0EFZ9	1879.95	-829.831	4589.74	S3-S2	0.216151	S3	S2
A0A0M0EFZ9	2012.75	-697.032	4722.53	S4-S2	0.173445	S4	S2
A0A0M0EFZ9	132.798	-2576.98	2842.58	S4-S3	0.998784	S4	S3
A0A0M0EG03	6773.27	1790.16	11756.4	S2-S1	0.0114867	S2	S1
A0A0M0EG03	5673.84	291.463	11056.2	S3-S1	0.039848	S3	S1
A0A0M0EG03	-1099.43	-6481.81	4282.95	S3-S2	0.832438	S3	S2
A0A0M0EG34	6229.49	-6669.71	19128.7	S2-S1	0.503625	S2	S1
A0A0M0EG34	17293.6	4394.42	30192.8	S3-S1	0.00854878	S3	S1
A0A0M0EG34	13725.2	825.995	26624.4	S4-S1	0.0359497	S4	S1
A0A0M0EG34	11064.1	-1835.07	23963.3	S3-S2	0.102292	S3	S2
A0A0M0EG34	7495.71	-5403.49	20394.9	S4-S2	0.353428	S4	S2
A0A0M0EG34	-3568.42	-16467.6	9330.77	S4-S3	0.84335	S4	S3
A0A0M0EG98	3340.26	-1735.43	8415.96	S2-S1	0.257876	S2	S1
A0A0M0EG98	10884.9	5809.23	15960.6	S3-S1	0.000181488	S3	S1
A0A0M0EG98	10391.6	5315.91	15467.3	S4-S1	0.000278622	S4	S1
A0A0M0EG98	7544.66	2468.97	12620.4	S3-S2	0.00405767	S3	S2
A0A0M0EG98	7051.35	1975.65	12127	S4-S2	0.00665856	S4	S2
A0A0M0EG98	-493.315	-5569.01	4582.38	S4-S3	0.991192	S4	S3
A0A0M0EGA4	3776.91	-2508.31	10062.1	S2-S1	0.326805	S2	S1
A0A0M0EGA4	8915.76	2630.54	15201	S3-S1	0.00573111	S3	S1
A0A0M0EGA4	11441.2	5156.01	17726.4	S4-S1	0.000790587	S4	S1
A0A0M0EGA4	5138.85	-1146.37	11424.1	S3-S2	0.12435	S3	S2
A0A0M0EGA4	7664.33	1379.11	13949.5	S4-S2	0.01603	S4	S2
A0A0M0EGA4	2525.48	-3759.74	8810.69	S4-S3	0.642456	S4	S3
A0A0M0EGA9	3734.66	611.916	6857.4	S2-S1	0.0181121	S2	S1
A0A0M0EGA9	4554.42	1431.68	7677.16	S3-S1	0.00467561	S3	S1
A0A0M0EGA9	3267.84	145.104	6390.59	S4-S1	0.039367	S4	S1
A0A0M0EGA9	819.765	-2302.98	3942.51	S3-S2	0.862312	S3	S2
A0A0M0EGA9	-466.812	-3589.55	2655.93	S4-S2	0.969576	S4	S2
A0A0M0EGA9	-1286.58	-4409.32	1836.16	S4-S3	0.624805	S4	S3
A0A0M0EGF6	1931.13	-4975.55	8837.81	S2-S1	0.839239	S2	S1
A0A0M0EGF6	8489.99	1583.3	15396.7	S3-S1	0.0152316	S3	S1
A0A0M0EGF6	9364.86	2458.17	16271.5	S4-S1	0.00790291	S4	S1
A0A0M0EGF6	6558.86	-347.827	13465.5	S3-S2	0.0646356	S3	S2
A0A0M0EGF6	7433.73	527.043	14340.4	S4-S2	0.0337361	S4	S2
A0A0M0EGF6	874.87	-6031.81	7781.55	S4-S3	0.981015	S4	S3
A0A0M0EGJ2	6793.89	-8831.12	22418.9	S2-S1	0.585331	S2	S1
A0A0M0EGJ2	14235.7	-1389.35	29860.7	S3-S1	0.0784999	S3	S1
A0A0M0EGJ2	17135.3	1510.27	32760.3	S4-S1	0.0303578	S4	S1
A0A0M0EGJ2	7441.77	-8183.24	23066.8	S3-S2	0.514722	S3	S2
A0A0M0EGJ2	10341.4	-5283.62	25966.4	S4-S2	0.253756	S4	S2
A0A0M0EGJ2	2899.62	-12725.4	18524.6	S4-S3	0.944513	S4	S3
A0A0M0EGK6	-7571.66	-15592.4	449.052	S2-S1	0.0660842	S2	S1
A0A0M0EGK6	-9834.55	-18497.9	-1171.19	S3-S1	0.0253319	S3	S1
A0A0M0EGK6	-9452.29	-17473	-1431.58	S4-S1	0.0203682	S4	S1
A0A0M0EGK6	-2262.89	-10926.3	6400.47	S3-S2	0.859237	S3	S2
A0A0M0EGK6	-1880.63	-9901.34	6140.08	S4-S2	0.892766	S4	S2
A0A0M0EGK6	382.261	-8281.1	9045.62	S4-S3	0.999111	S4	S3
A0A0M0EGL1	8588.56	-865.981	18043.1	S2-S1	0.0795591	S2	S1
A0A0M0EGL1	-3251.94	-12706.5	6202.6	S3-S1	0.740669	S3	S1
A0A0M0EGL1	-10151.5	-19606.1	-696.982	S4-S1	0.0341917	S4	S1
A0A0M0EGL1	-11840.5	-21295	-2385.96	S3-S2	0.0135068	S3	S2
A0A0M0EGL1	-18740.1	-28194.6	-9285.54	S4-S2	0.000373697	S4	S2
A0A0M0EGL1	-6899.58	-16354.1	2554.96	S4-S3	0.187829	S4	S3
A0A0M0EGP5	-12931.7	-28496.6	2633.28	S2-S1	0.116656	S2	S1
A0A0M0EGP5	-19643.7	-35208.7	-4078.77	S3-S1	0.012844	S3	S1
A0A0M0EGP5	-14921.8	-30486.8	643.109	S4-S1	0.061737	S4	S1
A0A0M0EGP5	-6712.04	-22277	8852.92	S3-S2	0.591515	S3	S2
A0A0M0EGP5	-1990.17	-17555.1	13574.8	S4-S2	0.980498	S4	S2
A0A0M0EGP5	4721.88	-10843.1	20286.8	S4-S3	0.804758	S4	S3
A0A0M0EGQ9	7623.02	-359.253	15605.3	S2-S1	0.062904	S2	S1
A0A0M0EGQ9	14637.8	6655.48	22620	S3-S1	0.000742032	S3	S1
A0A0M0EGQ9	10371.6	2389.35	18353.9	S4-S1	0.0105858	S4	S1
A0A0M0EGQ9	7014.73	-967.542	14997	S3-S2	0.0922039	S3	S2
A0A0M0EGQ9	2748.61	-5233.67	10730.9	S4-S2	0.74004	S4	S2
A0A0M0EGQ9	-4266.13	-12248.4	3716.15	S4-S3	0.421306	S4	S3
A0A0M0EGR1	-4794.12	-11958.8	2370.54	S2-S1	0.245915	S2	S1
A0A0M0EGR1	-6153.67	-13318.3	1010.98	S3-S1	0.101714	S3	S1
A0A0M0EGR1	-8504.75	-15669.4	-1340.09	S4-S1	0.0189722	S4	S1
A0A0M0EGR1	-1359.56	-8524.22	5805.1	S3-S2	0.941038	S3	S2
A0A0M0EGR1	-3710.63	-10875.3	3454.03	S4-S2	0.44699	S4	S2
A0A0M0EGR1	-2351.07	-9515.73	4813.59	S4-S3	0.766287	S4	S3
A0A0M0EGR5	1896.64	-4930.81	8724.08	S2-S1	0.841751	S2	S1
A0A0M0EGR5	6823.18	-4.26792	13650.6	S3-S1	0.0501604	S3	S1
A0A0M0EGR5	5228.64	-1598.8	12056.1	S4-S1	0.159018	S4	S1
A0A0M0EGR5	4926.54	-1900.91	11754	S3-S2	0.194945	S3	S2
A0A0M0EGR5	3332	-3495.44	10159.4	S4-S2	0.4952	S4	S2
A0A0M0EGR5	-1594.54	-8421.98	5232.91	S4-S3	0.89766	S4	S3
A0A0M0EGR7	2873.03	-3760.35	9506.4	S2-S1	0.588251	S2	S1
A0A0M0EGR7	7358.05	724.679	13991.4	S3-S1	0.0284367	S3	S1
A0A0M0EGR7	4738.21	-1895.16	11371.6	S4-S1	0.201459	S4	S1
A0A0M0EGR7	4485.03	-2148.35	11118.4	S3-S2	0.238563	S3	S2
A0A0M0EGR7	1865.18	-4768.19	8498.56	S4-S2	0.837031	S4	S2
A0A0M0EGR7	-2619.84	-9253.22	4013.53	S4-S3	0.654322	S4	S3
A0A0M0EGT7	4754.38	-1927.12	11435.9	S2-S1	0.203943	S2	S1
A0A0M0EGT7	7872.95	1191.45	14554.5	S3-S1	0.0198534	S3	S1
A0A0M0EGT7	3274.81	-3406.69	9956.32	S4-S1	0.491742	S4	S1
A0A0M0EGT7	3118.57	-3562.94	9800.08	S3-S2	0.530731	S3	S2
A0A0M0EGT7	-1479.57	-8161.08	5201.94	S4-S2	0.910908	S4	S2
A0A0M0EGT7	-4598.14	-11279.6	2083.37	S4-S3	0.226296	S4	S3
A0A0M0EGU7	501.68	-3578.7	4582.06	S2-S1	0.982574	S2	S1
A0A0M0EGU7	4520.08	439.696	8600.46	S3-S1	0.0286575	S3	S1
A0A0M0EGU7	4631.9	551.523	8712.29	S4-S1	0.0248526	S4	S1
A0A0M0EGU7	4018.4	-61.9839	8098.78	S3-S2	0.0540422	S3	S2
A0A0M0EGU7	4130.22	49.8434	8210.61	S4-S2	0.0469623	S4	S2
A0A0M0EGU7	111.827	-3968.55	4192.21	S4-S3	0.999795	S4	S3
A0A0M0EGY2	-4695.17	-7301.89	-2088.46	S2-S1	0.000865614	S2	S1
A0A0M0EGY2	-3237.81	-5844.53	-631.1	S3-S1	0.0142462	S3	S1
A0A0M0EGY2	-3104.31	-5711.03	-497.599	S4-S1	0.0185958	S4	S1
A0A0M0EGY2	1457.36	-1149.35	4064.07	S3-S2	0.384586	S3	S2
A0A0M0EGY2	1590.86	-1015.85	4197.58	S4-S2	0.314696	S4	S2
A0A0M0EGY2	133.501	-2473.21	2740.21	S4-S3	0.998675	S4	S3
A0A0M0EH03	468.472	-2891.44	3828.38	S2-S1	0.973945	S2	S1
A0A0M0EH03	1509.56	-1850.36	4869.47	S3-S1	0.551615	S3	S1
A0A0M0EH03	3336.77	-23.1373	6696.69	S4-S1	0.0517519	S4	S1
A0A0M0EH03	1041.08	-2069.59	4151.76	S3-S2	0.748644	S3	S2
A0A0M0EH03	2868.3	-242.371	5978.98	S4-S2	0.0736525	S4	S2
A0A0M0EH03	1827.22	-1283.46	4937.89	S4-S3	0.337657	S4	S3
A0A0M0EH05	1845.87	-976.423	4668.17	S2-S1	0.262379	S2	S1
A0A0M0EH05	3180.29	357.995	6002.59	S3-S1	0.0259514	S3	S1
A0A0M0EH05	3526.14	703.846	6348.44	S4-S1	0.0137171	S4	S1
A0A0M0EH05	1334.42	-1487.88	4156.72	S3-S2	0.520519	S3	S2
A0A0M0EH05	1680.27	-1142.03	4502.57	S4-S2	0.33414	S4	S2
A0A0M0EH05	345.85	-2476.45	3168.15	S4-S3	0.98274	S4	S3
A0A0M0EH08	-22987.7	-33751.3	-12224.1	S2-S1	0.000243372	S2	S1
A0A0M0EH08	-25633.7	-35598.8	-15668.5	S3-S1	4.5085e-05	S3	S1
A0A0M0EH08	-21418.2	-31383.3	-11453	S4-S1	0.000230186	S4	S1
A0A0M0EH08	-2645.92	-13409.5	8117.66	S3-S2	0.879049	S3	S2
A0A0M0EH08	1569.55	-9194.03	12333.1	S4-S2	0.970422	S4	S2
A0A0M0EH08	4215.48	-5749.67	14180.6	S4-S3	0.596998	S4	S3
A0A0M0EH18	1561.66	-8689.38	11812.7	S2-S1	0.96791	S2	S1
A0A0M0EH18	8625.44	-1625.6	18876.5	S3-S1	0.110795	S3	S1
A0A0M0EH18	11092.8	841.728	21343.8	S4-S1	0.0327368	S4	S1
A0A0M0EH18	7063.78	-3187.26	17314.8	S3-S2	0.22541	S3	S2
A0A0M0EH18	9531.11	-719.929	19782.1	S4-S2	0.0714631	S4	S2
A0A0M0EH18	2467.33	-7783.71	12718.4	S4-S3	0.88941	S4	S3
A0A0M0EH23	-24293.6	-38054.7	-10532.6	S2-S1	0.00102655	S2	S1
A0A0M0EH23	-25425.9	-39187	-11664.9	S3-S1	0.000695137	S3	S1
A0A0M0EH23	-24704.8	-38465.8	-10943.7	S4-S1	0.000890283	S4	S1
A0A0M0EH23	-1132.29	-14893.3	12628.8	S3-S2	0.994597	S3	S2
A0A0M0EH23	-411.123	-14172.2	13349.9	S4-S2	0.999735	S4	S2
A0A0M0EH23	721.164	-13039.9	14482.2	S4-S3	0.998581	S4	S3
A0A0M0EH32	19104.9	5927.92	32281.8	S2-S1	0.00488458	S2	S1
A0A0M0EH32	19567.9	6390.94	32744.9	S3-S1	0.00408694	S3	S1
A0A0M0EH32	11367.9	-1809.05	24544.9	S4-S1	0.0998219	S4	S1
A0A0M0EH32	463.021	-12713.9	13640	S3-S2	0.99957	S3	S2
A0A0M0EH32	-7736.97	-20913.9	5439.99	S4-S2	0.345142	S4	S2
A0A0M0EH32	-8199.99	-21377	4976.97	S4-S3	0.299651	S4	S3
A0A0M0EH60	1309.04	-1123.78	3741.86	S2-S1	0.407691	S2	S1
A0A0M0EH60	3263.66	830.835	5696.48	S3-S1	0.00901621	S3	S1
A0A0M0EH60	3370.11	937.29	5802.94	S4-S1	0.00726497	S4	S1
A0A0M0EH60	1954.62	-297.738	4206.98	S3-S2	0.0960657	S3	S2
A0A0M0EH60	2061.07	-191.283	4313.43	S4-S2	0.076241	S4	S2
A0A0M0EH60	106.455	-2145.9	2358.81	S4-S3	0.998908	S4	S3
A0A0M0EH71	408.217	-3782.56	4598.99	S2-S1	0.990735	S2	S1
A0A0M0EH71	4874.23	683.458	9065.01	S3-S1	0.0220102	S3	S1
A0A0M0EH71	6005.93	1815.15	10196.7	S4-S1	0.00574666	S4	S1
A0A0M0EH71	4466.02	586.112	8345.92	S3-S2	0.0233844	S3	S2
A0A0M0EH71	5597.71	1717.8	9477.61	S4-S2	0.00548362	S4	S2
A0A0M0EH71	1131.69	-2748.21	5011.6	S4-S3	0.816209	S4	S3
A0A0M0EHA1	1711.17	-7314.97	10737.3	S2-S1	0.94119	S2	S1
A0A0M0EHA1	8421.29	-604.84	17447.4	S3-S1	0.0703122	S3	S1
A0A0M0EHA1	6850.79	-2175.34	15876.9	S4-S1	0.164167	S4	S1
A0A0M0EHA1	6710.13	-2316.01	15736.3	S3-S2	0.176447	S3	S2
A0A0M0EHA1	5139.62	-3886.51	14165.8	S4-S2	0.369758	S4	S2
A0A0M0EHA1	-1570.5	-10596.6	7455.63	S4-S3	0.953511	S4	S3
A0A0M0EHE1	4003.1	1179.91	6826.29	S3-S2	0.00912874	S3	S2
A0A0M0EHE1	4249.41	1200.02	7298.81	S4-S2	0.0100397	S4	S2
A0A0M0EHE1	246.313	-2803.08	3295.71	S4-S3	0.971165	S4	S3
A0A0M0EHF5	9536.12	1062.11	18010.1	S2-S1	0.0261556	S2	S1
A0A0M0EHF5	12596.3	4122.27	21070.3	S3-S1	0.00405703	S3	S1
A0A0M0EHF5	4770.3	-3703.71	13244.3	S4-S1	0.379018	S4	S1
A0A0M0EHF5	3060.16	-5413.85	11534.2	S3-S2	0.712107	S3	S2
A0A0M0EHF5	-4765.82	-13239.8	3708.19	S4-S2	0.379778	S4	S2
A0A0M0EHF5	-7825.98	-16300	648.03	S4-S3	0.0737451	S4	S3
A0A0M0EHF8	2374.66	-104.748	4854.07	S3-S2	0.0600902	S3	S2
A0A0M0EHF8	7130.54	4651.13	9609.95	S4-S2	5.71206e-05	S4	S2
A0A0M0EHF8	4755.88	2276.47	7235.29	S4-S3	0.00119395	S4	S3
A0A0M0EHG5	-3275.29	-7364.04	813.456	S2-S1	0.134631	S2	S1
A0A0M0EHG5	-4498.26	-8587.01	-409.509	S3-S1	0.0298116	S3	S1
A0A0M0EHG5	-4009.92	-8098.67	78.8338	S4-S1	0.055183	S4	S1
A0A0M0EHG5	-1222.96	-5311.71	2865.79	S3-S2	0.811129	S3	S2
A0A0M0EHG5	-734.622	-4823.37	3354.13	S4-S2	0.949216	S4	S2
A0A0M0EHG5	488.343	-3600.41	4577.09	S4-S3	0.983971	S4	S3
A0A0M0EHI2	1437.65	-2391.24	5266.54	S2-S1	0.687779	S2	S1
A0A0M0EHI2	4117.07	288.177	7945.96	S3-S1	0.0339193	S3	S1
A0A0M0EHI2	3303.58	-525.312	7132.47	S4-S1	0.0997766	S4	S1
A0A0M0EHI2	2679.42	-1149.47	6508.31	S3-S2	0.214972	S3	S2
A0A0M0EHI2	1865.93	-1962.96	5694.82	S4-S2	0.496355	S4	S2
A0A0M0EHI2	-813.49	-4642.38	3015.4	S4-S3	0.920127	S4	S3
A0A0M0EHI6	-5890.34	-16583	4802.34	S2-S1	0.396606	S2	S1
A0A0M0EHI6	-12362.7	-23055.4	-1669.98	S3-S1	0.0222784	S3	S1
A0A0M0EHI6	-12068.3	-22761	-1375.58	S4-S1	0.0257094	S4	S1
A0A0M0EHI6	-6472.32	-17165	4220.36	S3-S2	0.321103	S3	S2
A0A0M0EHI6	-6177.92	-16870.6	4514.77	S4-S2	0.358033	S4	S2
A0A0M0EHI6	294.404	-10398.3	10987.1	S4-S3	0.999792	S4	S3
A0A0M0EHJ9	3144.86	15.1792	6274.55	S2-S1	0.0487719	S2	S1
A0A0M0EHJ9	6418.81	3289.12	9548.49	S3-S1	0.000274159	S3	S1
A0A0M0EHJ9	5859.65	2729.97	8989.34	S4-S1	0.00061954	S4	S1
A0A0M0EHJ9	3273.94	144.26	6403.63	S3-S2	0.0394428	S3	S2
A0A0M0EHJ9	2714.79	-414.896	5844.47	S4-S2	0.0975271	S4	S2
A0A0M0EHJ9	-559.156	-3688.84	2570.53	S4-S3	0.949994	S4	S3
A0A0M0EHM5	-17041	-31742.2	-2339.88	S2-S1	0.0219352	S2	S1
A0A0M0EHM5	-24455.2	-39156.3	-9754.02	S3-S1	0.00168071	S3	S1
A0A0M0EHM5	-17697.1	-32398.3	-2995.96	S4-S1	0.0173882	S4	S1
A0A0M0EHM5	-7414.13	-22115.3	7287.02	S3-S2	0.468639	S3	S2
A0A0M0EHM5	-656.075	-15357.2	14045.1	S4-S2	0.999121	S4	S2
A0A0M0EHM5	6758.06	-7943.1	21459.2	S4-S3	0.542675	S4	S3
A0A0M0EHN0	-806.33	-5773.59	4160.93	S2-S1	0.961658	S2	S1
A0A0M0EHN0	-6417.34	-11384.6	-1450.08	S3-S1	0.0109998	S3	S1
A0A0M0EHN0	-7315.01	-12282.3	-2347.76	S4-S1	0.004351	S4	S1
A0A0M0EHN0	-5611.01	-10578.3	-643.749	S3-S2	0.0255825	S3	S2
A0A0M0EHN0	-6508.68	-11475.9	-1541.43	S4-S2	0.0100006	S4	S2
A0A0M0EHN0	-897.677	-5864.93	4069.58	S4-S3	0.948397	S4	S3
A0A0M0EHN3	2866.64	-5410.21	11143.5	S2-S1	0.736737	S2	S1
A0A0M0EHN3	9913.25	1636.4	18190.1	S3-S1	0.0179476	S3	S1
A0A0M0EHN3	2423.62	-5853.24	10700.5	S4-S1	0.820383	S4	S1
A0A0M0EHN3	7046.61	-1230.25	15323.5	S3-S2	0.105541	S3	S2
A0A0M0EHN3	-443.025	-8719.88	7833.83	S4-S2	0.998489	S4	S2
A0A0M0EHN3	-7489.64	-15766.5	787.22	S4-S3	0.0809713	S4	S3
A0A0M0EHW4	1720.04	-10873.2	14313.3	S2-S1	0.976449	S2	S1
A0A0M0EHW4	11272.6	-1320.66	23865.9	S3-S1	0.0850138	S3	S1
A0A0M0EHW4	14197.4	1604.1	26790.7	S4-S1	0.0258796	S4	S1
A0A0M0EHW4	9552.58	-3040.7	22145.9	S3-S2	0.164511	S3	S2
A0A0M0EHW4	12477.3	-115.934	25070.6	S4-S2	0.0524135	S4	S2
A0A0M0EHW4	2924.77	-9668.51	15518	S4-S3	0.899127	S4	S3
A0A0M0EHY7	9942.38	-8336.34	28221.1	S2-S1	0.406946	S2	S1
A0A0M0EHY7	24144.5	5865.81	42423.3	S3-S1	0.00946749	S3	S1
A0A0M0EHY7	17393.4	-885.325	35672.1	S4-S1	0.0640075	S4	S1
A0A0M0EHY7	14202.2	-4076.57	32480.9	S3-S2	0.150913	S3	S2
A0A0M0EHY7	7451.02	-10827.7	25729.7	S4-S2	0.632375	S4	S2
A0A0M0EHY7	-6751.14	-25029.9	11527.6	S4-S3	0.698212	S4	S3
A0A0M0EHZ9	-962.841	-10205.3	8279.6	S2-S1	0.989215	S2	S1
A0A0M0EHZ9	5846.23	-3396.2	15088.7	S3-S1	0.287222	S3	S1
A0A0M0EHZ9	8891.9	-350.538	18134.3	S4-S1	0.0606823	S4	S1
A0A0M0EHZ9	6809.07	-2433.36	16051.5	S3-S2	0.181954	S3	S2
A0A0M0EHZ9	9854.74	612.303	19097.2	S4-S2	0.0355401	S4	S2
A0A0M0EHZ9	3045.67	-6196.77	12288.1	S4-S3	0.764077	S4	S3
A0A0M0EI07	-7032.6	-11537.4	-2527.82	S2-S1	0.00278735	S2	S1
A0A0M0EI07	-7172.7	-11677.5	-2667.92	S3-S1	0.00238758	S3	S1
A0A0M0EI07	-5720.43	-10225.2	-1215.65	S4-S1	0.0123337	S4	S1
A0A0M0EI07	-140.1	-4644.88	4364.67	S3-S2	0.999701	S3	S2
A0A0M0EI07	1312.17	-3192.61	5816.94	S4-S2	0.822615	S4	S2
A0A0M0EI07	1452.27	-3052.51	5957.04	S4-S3	0.775434	S4	S3
A0A0M0EI60	-8211.05	-15787.5	-634.608	S2-S1	0.0324581	S2	S1
A0A0M0EI60	-5459.66	-13036.1	2116.78	S3-S1	0.195801	S3	S1
A0A0M0EI60	-5497.17	-13073.6	2079.27	S4-S1	0.191455	S4	S1
A0A0M0EI60	2751.39	-4825.05	10327.8	S3-S2	0.708691	S3	S2
A0A0M0EI60	2713.88	-4862.56	10290.3	S4-S2	0.717017	S4	S2
A0A0M0EI60	-37.515	-7613.96	7538.93	S4-S3	0.999999	S4	S3
A0A0M0EI65	3033.64	58.9797	6008.3	S2-S1	0.0451603	S2	S1
A0A0M0EI65	4719.69	1745.03	7694.35	S3-S1	0.00245504	S3	S1
A0A0M0EI65	3162.02	187.362	6136.69	S4-S1	0.0361453	S4	S1
A0A0M0EI65	1686.05	-1288.61	4660.71	S3-S2	0.373471	S3	S2
A0A0M0EI65	128.383	-2846.28	3103.04	S4-S2	0.999204	S4	S2
A0A0M0EI65	-1557.67	-4532.33	1416.99	S4-S3	0.437993	S4	S3
A0A0M0EI66	3125.65	-651.398	6902.71	S2-S1	0.116638	S2	S1
A0A0M0EI66	6319.93	2542.87	10097	S3-S1	0.00183273	S3	S1
A0A0M0EI66	3495.64	-281.412	7272.69	S4-S1	0.0724236	S4	S1
A0A0M0EI66	3194.27	-302.6	6691.14	S3-S2	0.0768471	S3	S2
A0A0M0EI66	369.985	-3126.89	3866.86	S4-S2	0.988212	S4	S2
A0A0M0EI66	-2824.29	-6321.16	672.586	S4-S3	0.128211	S4	S3
A0A0M0EI92	1491.1	-237.786	3219.99	S2-S1	0.0970323	S2	S1
A0A0M0EI92	2333.2	715.978	3950.43	S3-S1	0.00599317	S3	S1
A0A0M0EI92	1884.35	267.128	3501.58	S4-S1	0.0223874	S4	S1
A0A0M0EI92	842.102	-775.122	2459.33	S3-S2	0.424341	S3	S2
A0A0M0EI92	393.252	-1223.97	2010.48	S4-S2	0.877181	S4	S2
A0A0M0EI92	-448.85	-1946.11	1048.41	S4-S3	0.796526	S4	S3
A0A0M0EIA2	2554.25	-1589.57	6698.07	S2-S1	0.306979	S2	S1
A0A0M0EIA2	3242.42	-901.401	7386.23	S3-S1	0.147054	S3	S1
A0A0M0EIA2	5402.5	1258.68	9546.32	S4-S1	0.0103464	S4	S1
A0A0M0EIA2	688.167	-3455.65	4831.98	S3-S2	0.959145	S3	S2
[truncated: 1,119 more rows]
