# Supplementary material for: Quantitative Metaproteomic Characterization of Acetic Acid Bacteria Reveals Functional Dynamics During Verdejo Wine Acetification
Source: Proteomes. 2026 May 20;14(2):27. doi: 10.3390/proteomes14020027 (PMC13214618; doi:10.3390/proteomes14020027)
Supplement: Supplementary file 1 [file proteomes-14-00027-s001.zip › Table_S4.xlsx]

## Sheet: Hoja2
Table S2: List of proteins identified from the entire metaproteome that showed significant differences in abundance during the acetylation process, classified according to their differential regulation (up- or down-regulated), the associated genes and the organism of origin.
Accessions Number	Regulation	Gene Names	Organism
A0A023D0Q7	Down-regulated	rpmG Amme_005_111	Acidomonas methanolica NBRC 104435
A0A023D0U5	Down-regulated	pnp Amme_005_057	Acidomonas methanolica NBRC 104435
A0A023D6M7	Up-regulated	gyrB Amme_060_031	Acidomonas methanolica NBRC 104435
A0A061AG63	Up-regulated	groEL	Acetobacter pasteurianus (Acetobacter turbidans)
A0A066PUQ8	Up-regulated	htpG ACIDI_4c01310	Acidiphilium sp. JA12-A1
A0A067Z6H4	Up-regulated	groL groEL GLS_c20160	Gluconobacter oxydans DSM 3504
A0A067Z8C2	Up-regulated	purB GLS_c24420	Gluconobacter oxydans DSM 3504
A0A068Q6W1	Down-regulated	ilvI	Komagataeibacter europaeus (Gluconacetobacter europaeus)
A0A070A3M3	Up-regulated	GLUCORHAEAF1_10770	Komagataeibacter rhaeticus AF1
A0A070A4V1	Up-regulated	GLUCORHAEAF1_11315	Komagataeibacter rhaeticus AF1
A0A070A6U5	Down-regulated	GLUCORHAEAF1_04140	Komagataeibacter rhaeticus AF1
A0A070A7D0	Up-regulated	rpsR GLUCORHAEAF1_06455	Komagataeibacter rhaeticus AF1
A0A070AAE7	Down-regulated	vapC GLUCORHAEAF1_15535	Komagataeibacter rhaeticus AF1
A0A094YVV5	Up-regulated	rpsE AD947_11515 AtDm6_0419 ATR01nite_04650 HC62_04695	Acetobacter tropicalis
A0A0D6MLE9	Up-regulated	tal Tasa_017_021	Tanticharoenia sakaeratensis NBRC 103193
A0A0D6MSG6	Up-regulated	tal Abac_009_060	Acetobacter aceti NBRC 14818
A0A0D6MXY1	Up-regulated	Abac_059_011	Acetobacter aceti NBRC 14818
A0A0D6MZH3	Up-regulated	Abci_002_034	Acetobacter cibinongensis
A0A0D6P6G9	Down-regulated	ahcY Asru_0291_04	Acidisphaera rubrifaciens HS-AP3
A0A0D6PFM3	Up-regulated	dnaK Aam_051_024	Acidocella aminolytica 101 = DSM 11237
A0A0D6PUC9	Up-regulated	Geu3261_0001_022	Komagataeibacter europaeus NBRC 3261
A0A0D6PUH9	Up-regulated	Geu3261_0004_021	Komagataeibacter europaeus NBRC 3261
A0A0D6PUJ9	Up-regulated	Geu3261_0004_046	Komagataeibacter europaeus NBRC 3261
A0A0D6PUP0	Down-regulated	Geu3261_0007_003	Komagataeibacter europaeus NBRC 3261
A0A0D6PUY8	Up-regulated	Geu3261_0013_021	Komagataeibacter europaeus NBRC 3261
A0A0D6PUZ3	Up-regulated	Geu3261_0014_006	Komagataeibacter europaeus NBRC 3261
A0A0D6PV12	Up-regulated	rnc Geu3261_0004_058	Komagataeibacter europaeus NBRC 3261
A0A0D6PV27	Up-regulated	Geu3261_0004_073	Komagataeibacter europaeus NBRC 3261
A0A0D6PV70	Up-regulated	Geu3261_0001_013	Komagataeibacter europaeus NBRC 3261
A0A0D6PV86	Up-regulated	Geu3261_0010_035	Komagataeibacter europaeus NBRC 3261
A0A0D6PVC6	Up-regulated	Geu3261_0013_013	Komagataeibacter europaeus NBRC 3261
A0A0D6PVD8	Up-regulated	Geu3261_0018_011	Komagataeibacter europaeus NBRC 3261
A0A0D6PVE4	Up-regulated	Geu3261_0018_016	Komagataeibacter europaeus NBRC 3261
A0A0D6PVE7	Up-regulated	mtnC Geu3261_0014_013	Komagataeibacter europaeus NBRC 3261
A0A0D6PVF0	Up-regulated	dxr Geu3261_0004_052	Komagataeibacter europaeus NBRC 3261
A0A0D6PVG0	Up-regulated	rpoZ Geu3261_0004_062	Komagataeibacter europaeus NBRC 3261
A0A0D6PVG5	Up-regulated	Geu3261_0004_067	Komagataeibacter europaeus NBRC 3261
A0A0D6PVI3	Up-regulated	Geu3261_0019_031	Komagataeibacter europaeus NBRC 3261
A0A0D6PVL5	Up-regulated	Geu3261_0020_025	Komagataeibacter europaeus NBRC 3261
A0A0D6PVS6	Down-regulated	glmM Geu3261_0013_002	Komagataeibacter europaeus NBRC 3261
A0A0D6PVT2	Up-regulated	Geu3261_0021_039	Komagataeibacter europaeus NBRC 3261
A0A0D6PVT8	Up-regulated	Geu3261_0013_012	Komagataeibacter europaeus NBRC 3261
A0A0D6PVV9	Up-regulated	mtnD Geu3261_0014_012	Komagataeibacter europaeus NBRC 3261
A0A0D6PVX5	Up-regulated	lysS Geu3261_0019_023	Komagataeibacter europaeus NBRC 3261
A0A0D6PVX9	Up-regulated	Geu3261_0014_032	Komagataeibacter europaeus NBRC 3261
A0A0D6PW12	Down-regulated	Geu3261_0029_003	Komagataeibacter europaeus NBRC 3261
A0A0D6PW14	Down-regulated	clpB Geu3261_0015_001	Komagataeibacter europaeus NBRC 3261
A0A0D6PW18	Up-regulated	Geu3261_0004_019	Komagataeibacter europaeus NBRC 3261
A0A0D6PW35	Down-regulated	purS Geu3261_0020_052	Komagataeibacter europaeus NBRC 3261
A0A0D6PW38	Down-regulated	Geu3261_0015_031	Komagataeibacter europaeus NBRC 3261
A0A0D6PWB3	Up-regulated	mtnP Geu3261_0019_017	Komagataeibacter europaeus NBRC 3261
A0A0D6PWD4	Up-regulated	Geu3261_0026_015	Komagataeibacter europaeus NBRC 3261
A0A0D6PWF4	Down-regulated	Geu3261_0010_046	Komagataeibacter europaeus NBRC 3261
A0A0D6PWI7	Up-regulated	kdsA Geu3261_0029_020	Komagataeibacter europaeus NBRC 3261
A0A0D6PWI8	Down-regulated	Geu3261_0020_051	Komagataeibacter europaeus NBRC 3261
A0A0D6PWL6	Up-regulated	Geu3261_0014_024	Komagataeibacter europaeus NBRC 3261
A0A0D6PWM0	Up-regulated	topA Geu3261_0014_029	Komagataeibacter europaeus NBRC 3261
A0A0D6PWM4	Down-regulated	gltX Geu3261_0014_034	Komagataeibacter europaeus NBRC 3261
A0A0D6PWM9	Down-regulated	hisE Geu3261_0014_039	Komagataeibacter europaeus NBRC 3261
A0A0D6PWU2	Up-regulated	Geu3261_0015_023	Komagataeibacter europaeus NBRC 3261
A0A0D6PWV1	Up-regulated	Geu3261_0016_002	Komagataeibacter europaeus NBRC 3261
A0A0D6PWV8	Down-regulated	Geu3261_0029_009	Komagataeibacter europaeus NBRC 3261
A0A0D6PWW8	Down-regulated	pyrG Geu3261_0029_019	Komagataeibacter europaeus NBRC 3261
A0A0D6PWZ2	Up-regulated	Geu3261_0018_014	Komagataeibacter europaeus NBRC 3261
A0A0D6PWZ7	Up-regulated	aroB aroK Geu3261_0004_080	Komagataeibacter europaeus NBRC 3261
A0A0D6PX00	Up-regulated	rsmH Geu3261_0029_054	Komagataeibacter europaeus NBRC 3261
A0A0D6PX09	Up-regulated	carA Geu3261_0037_093	Komagataeibacter europaeus NBRC 3261
A0A0D6PX19	Up-regulated	cyctA3	Komagataeibacter europaeus NBRC 3261
A0A0D6PX21	Up-regulated	groES groS Geu3261_0019_019	Komagataeibacter europaeus NBRC 3261
A0A0D6PX93	Up-regulated	Geu3261_0043_005	Komagataeibacter europaeus NBRC 3261
A0A0D6PXA6	Up-regulated	Geu3261_0021_002	Komagataeibacter europaeus NBRC 3261
A0A0D6PXA7	Up-regulated	rpsN Geu3261_0037_045	Komagataeibacter europaeus NBRC 3261
A0A0D6PXD1	Up-regulated	parE Geu3261_0014_020	Komagataeibacter europaeus NBRC 3261
A0A0D6PXD4	Down-regulated	Geu3261_0021_032	Komagataeibacter europaeus NBRC 3261
A0A0D6PXD5	Up-regulated	Geu3261_0014_025	Komagataeibacter europaeus NBRC 3261
A0A0D6PXD8	Down-regulated	Geu3261_0043_055	Komagataeibacter europaeus NBRC 3261
A0A0D6PXF2	Up-regulated	dnaJ Geu3261_0035_060	Komagataeibacter europaeus NBRC 3261
A0A0D6PXG0	Up-regulated	Geu3261_0037_110	Komagataeibacter europaeus NBRC 3261
A0A0D6PXG6	Up-regulated	Geu3261_0035_075	Komagataeibacter europaeus NBRC 3261
A0A0D6PXI6	Up-regulated	pheS Geu3261_0052_013	Komagataeibacter europaeus NBRC 3261
A0A0D6PXJ7	Up-regulated	purD Geu3261_0041_008	Komagataeibacter europaeus NBRC 3261
A0A0D6PXJ9	Up-regulated	Geu3261_0015_019	Komagataeibacter europaeus NBRC 3261
A0A0D6PXL7	Up-regulated	ettA Geu3261_0041_028	Komagataeibacter europaeus NBRC 3261
A0A0D6PXM2	Up-regulated	Geu3261_0037_019	Komagataeibacter europaeus NBRC 3261
A0A0D6PXP1	Up-regulated	Geu3261_0043_022	Komagataeibacter europaeus NBRC 3261
A0A0D6PXQ2	Down-regulated	rpsE Geu3261_0037_049	Komagataeibacter europaeus NBRC 3261
A0A0D6PXR4	Up-regulated	Geu3261_0043_047	Komagataeibacter europaeus NBRC 3261
A0A0D6PXR7	Up-regulated	sucC Geu3261_0018_025	Komagataeibacter europaeus NBRC 3261
A0A0D6PXS0	Up-regulated	Geu3261_0052_093	Komagataeibacter europaeus NBRC 3261
A0A0D6PXW5	Up-regulated	Geu3261_0031_015	Komagataeibacter europaeus NBRC 3261
A0A0D6PY33	Up-regulated	Geu3261_0052_070	Komagataeibacter europaeus NBRC 3261
A0A0D6PY42	Down-regulated	Geu3261_0021_033	Komagataeibacter europaeus NBRC 3261
A0A0D6PY46	Up-regulated	Geu3261_0053_053	Komagataeibacter europaeus NBRC 3261
A0A0D6PY58	Up-regulated	ribH Geu3261_0056_004	Komagataeibacter europaeus NBRC 3261
A0A0D6PY63	Down-regulated	Geu3261_0043_056	Komagataeibacter europaeus NBRC 3261
A0A0D6PY77	Down-regulated	Geu3261_0043_071	Komagataeibacter europaeus NBRC 3261
A0A0D6PY95	Down-regulated	trpA Geu3261_0035_077	Komagataeibacter europaeus NBRC 3261
A0A0D6PYA3	Down-regulated	Geu3261_0053_015	Komagataeibacter europaeus NBRC 3261
A0A0D6PYA5	Up-regulated	Geu3261_0035_087	Komagataeibacter europaeus NBRC 3261
A0A0D6PYA9	Up-regulated	Geu3261_0060_004	Komagataeibacter europaeus NBRC 3261
A0A0D6PYD5	Up-regulated	Geu3261_0052_029	Komagataeibacter europaeus NBRC 3261
A0A0D6PYD8	Up-regulated	Geu3261_0037_006	Komagataeibacter europaeus NBRC 3261
A0A0D6PYE3	Up-regulated	Geu3261_0052_039	Komagataeibacter europaeus NBRC 3261
A0A0D6PYE7	Up-regulated	hldD Geu3261_0053_035	Komagataeibacter europaeus NBRC 3261
A0A0D6PYG3	Up-regulated	proA Geu3261_0053_045	Komagataeibacter europaeus NBRC 3261
A0A0D6PYJ4	Up-regulated	Geu3261_0052_089	Komagataeibacter europaeus NBRC 3261
A0A0D6PYJ5	Up-regulated	Geu3261_0037_066	Komagataeibacter europaeus NBRC 3261
A0A0D6PYK3	Up-regulated	Geu3261_0068_021	Komagataeibacter europaeus NBRC 3261
A0A0D6PYM9	Up-regulated	rplI Geu3261_0037_101	Komagataeibacter europaeus NBRC 3261
A0A0D6PYP0	Up-regulated	Geu3261_0053_004	Komagataeibacter europaeus NBRC 3261
A0A0D6PYQ6	Up-regulated	atpF Geu3261_0035_018	Komagataeibacter europaeus NBRC 3261
A0A0D6PYR2	Up-regulated	Geu3261_0053_024	Komagataeibacter europaeus NBRC 3261
A0A0D6PYS8	Down-regulated	xseA Geu3261_0041_009	Komagataeibacter europaeus NBRC 3261
A0A0D6PYT7	Up-regulated	pqqC Geu3261_0035_053	Komagataeibacter europaeus NBRC 3261
A0A0D6PYU0	Up-regulated	Geu3261_0062_018	Komagataeibacter europaeus NBRC 3261
A0A0D6PYU1	Up-regulated	rpoH Geu3261_0072_002	Komagataeibacter europaeus NBRC 3261
A0A0D6PYU4	Up-regulated	Geu3261_0053_034	Komagataeibacter europaeus NBRC 3261
A0A0D6PYW3	Down-regulated	Geu3261_0073_006	Komagataeibacter europaeus NBRC 3261
A0A0D6PYY5	Down-regulated	Geu3261_0043_043	Komagataeibacter europaeus NBRC 3261
A0A0D6PYZ3	Down-regulated	infC Geu3261_0057_016	Komagataeibacter europaeus NBRC 3261
A0A0D6PZ00	Down-regulated	Geu3261_0068_038	Komagataeibacter europaeus NBRC 3261
A0A0D6PZ09	Up-regulated	dnaQ Geu3261_0068_048	Komagataeibacter europaeus NBRC 3261
A0A0D6PZ12	Up-regulated	Geu3261_0035_098	Komagataeibacter europaeus NBRC 3261
A0A0D6PZ21	Up-regulated	Geu3261_0035_108	Komagataeibacter europaeus NBRC 3261
A0A0D6PZ85	Up-regulated	rplQ Geu3261_0037_057	Komagataeibacter europaeus NBRC 3261
A0A0D6PZ88	Up-regulated	Geu3261_0072_014	Komagataeibacter europaeus NBRC 3261
A0A0D6PZ96	Up-regulated	Geu3261_0052_046	Komagataeibacter europaeus NBRC 3261
A0A0D6PZC0	Up-regulated	carB Geu3261_0037_092	Komagataeibacter europaeus NBRC 3261
A0A0D6PZC4	Up-regulated	lexA Geu3261_0052_076	Komagataeibacter europaeus NBRC 3261
A0A0D6PZD9	Up-regulated	Geu3261_0077_012	Komagataeibacter europaeus NBRC 3261
A0A0D6PZE7	Up-regulated	thiG Geu3261_0068_037	Komagataeibacter europaeus NBRC 3261
A0A0D6PZF9	Up-regulated	mfd Geu3261_0052_111	Komagataeibacter europaeus NBRC 3261
A0A0D6PZG8	Up-regulated	Geu3261_0052_121	Komagataeibacter europaeus NBRC 3261
A0A0D6PZH2	Down-regulated	purF Geu3261_0041_015	Komagataeibacter europaeus NBRC 3261
A0A0D6PZK7	Up-regulated	rpsI Geu3261_0093_010	Komagataeibacter europaeus NBRC 3261
A0A0D6PZL1	Up-regulated	thrB Geu3261_0043_024	Komagataeibacter europaeus NBRC 3261
A0A0D6PZN4	Up-regulated	purM Geu3261_0088_006	Komagataeibacter europaeus NBRC 3261
A0A0D6PZN8	Up-regulated	Geu3261_0097_005	Komagataeibacter europaeus NBRC 3261
A0A0D6PZQ0	Down-regulated	Geu3261_0099_002	Komagataeibacter europaeus NBRC 3261
A0A0D6PZS7	Up-regulated	Geu3261_0056_002	Komagataeibacter europaeus NBRC 3261
A0A0D6PZU6	Down-regulated	Geu3261_0052_022	Komagataeibacter europaeus NBRC 3261
A0A0D6PZW8	Up-regulated	Geu3261_0052_042	Komagataeibacter europaeus NBRC 3261
A0A0D6PZX0	Down-regulated	Geu3261_0092_013	Komagataeibacter europaeus NBRC 3261
A0A0D6PZX2	Up-regulated	Geu3261_0059_007	Komagataeibacter europaeus NBRC 3261
A0A0D6PZX6	Up-regulated	parC Geu3261_0052_052	Komagataeibacter europaeus NBRC 3261
A0A0D6PZY9	Down-regulated	Geu3261_0121_008	Komagataeibacter europaeus NBRC 3261
A0A0D6PZZ1	Up-regulated	Geu3261_0087_003	Komagataeibacter europaeus NBRC 3261
A0A0D6PZZ8	Up-regulated	Geu3261_0087_008	Komagataeibacter europaeus NBRC 3261
A0A0D6Q003	Up-regulated	Geu3261_0087_013	Komagataeibacter europaeus NBRC 3261
A0A0D6Q004	Up-regulated	Geu3261_0125_006	Komagataeibacter europaeus NBRC 3261
A0A0D6Q018	Down-regulated	Geu3261_0127_010	Komagataeibacter europaeus NBRC 3261
A0A0D6Q020	Up-regulated	metG Geu3261_0062_004	Komagataeibacter europaeus NBRC 3261
A0A0D6Q030	Down-regulated	Geu3261_0097_012	Komagataeibacter europaeus NBRC 3261
A0A0D6Q033	Down-regulated	Geu3261_0052_107	Komagataeibacter europaeus NBRC 3261
A0A0D6Q045	Up-regulated	ade Geu3261_0064_005	Komagataeibacter europaeus NBRC 3261
A0A0D6Q047	Up-regulated	Geu3261_0127_040	Komagataeibacter europaeus NBRC 3261
A0A0D6Q059	Up-regulated	Geu3261_0133_002	Komagataeibacter europaeus NBRC 3261
A0A0D6Q072	Up-regulated	Geu3261_0068_009	Komagataeibacter europaeus NBRC 3261
A0A0D6Q081	Up-regulated	valS Geu3261_0068_019	Komagataeibacter europaeus NBRC 3261
A0A0D6Q092	Down-regulated	Geu3261_0068_039	Komagataeibacter europaeus NBRC 3261
A0A0D6Q0A4	Up-regulated	uvrA Geu3261_0134_024	Komagataeibacter europaeus NBRC 3261
A0A0D6Q0B2	Down-regulated	glyS Geu3261_0134_034	Komagataeibacter europaeus NBRC 3261
A0A0D6Q0C3	Up-regulated	Geu3261_0121_005	Komagataeibacter europaeus NBRC 3261
A0A0D6Q0D0	Up-regulated	Geu3261_0137_009	Komagataeibacter europaeus NBRC 3261
A0A0D6Q0E2	Up-regulated	ligA Geu3261_0138_005	Komagataeibacter europaeus NBRC 3261
A0A0D6Q0J5	Up-regulated	Geu3261_0141_009	Komagataeibacter europaeus NBRC 3261
A0A0D6Q0M4	Up-regulated	dadA Geu3261_0133_024	Komagataeibacter europaeus NBRC 3261
A0A0D6Q0N8	Up-regulated	Geu3261_0134_011	Komagataeibacter europaeus NBRC 3261
A0A0D6Q0P1	Up-regulated	Geu3261_0117_002	Komagataeibacter europaeus NBRC 3261
A0A0D6Q0R5	Up-regulated	Geu3261_0080_018	Komagataeibacter europaeus NBRC 3261
A0A0D6Q0U7	Up-regulated	tyrS Geu3261_0127_016	Komagataeibacter europaeus NBRC 3261
A0A0D6Q0W2	Up-regulated	Geu3261_0068_035	Komagataeibacter europaeus NBRC 3261
A0A0D6Q0X0	Down-regulated	Geu3261_0087_010	Komagataeibacter europaeus NBRC 3261
A0A0D6Q0Y7	Up-regulated	Geu3261_0156_010	Komagataeibacter europaeus NBRC 3261
A0A0D6Q101	Up-regulated	Geu3261_0156_025	Komagataeibacter europaeus NBRC 3261
A0A0D6Q123	Up-regulated	Geu3261_0156_050	Komagataeibacter europaeus NBRC 3261
A0A0D6Q147	Down-regulated	mtnA Geu3261_0072_016	Komagataeibacter europaeus NBRC 3261
A0A0D6Q1A5	Down-regulated	Geu3261_0080_004	Komagataeibacter europaeus NBRC 3261
A0A0D6Q1A6	Up-regulated	Geu3261_0141_010	Komagataeibacter europaeus NBRC 3261
A0A0D6Q1A8	Down-regulated	Geu3261_0169_001	Komagataeibacter europaeus NBRC 3261
A0A0D6Q1B7	Up-regulated	Geu3261_0156_012	Komagataeibacter europaeus NBRC 3261
A0A0D6Q1C0	Up-regulated	aroA Geu3261_0080_019	Komagataeibacter europaeus NBRC 3261
A0A0D6Q1D4	Up-regulated	Geu3261_0156_027	Komagataeibacter europaeus NBRC 3261
A0A0D6Q1M1	Up-regulated	efp Geu3261_0188_009	Komagataeibacter europaeus NBRC 3261
A0A0D6Q1M9	Up-regulated	atpG Geu3261_0155_006	Komagataeibacter europaeus NBRC 3261
A0A0D6Q1N2	Down-regulated	ahcY Geu3261_0121_006	Komagataeibacter europaeus NBRC 3261
A0A0D6Q1P7	Up-regulated	Geu3261_0156_011	Komagataeibacter europaeus NBRC 3261
A0A0D6Q1Q4	Up-regulated	Geu3261_0127_008	Komagataeibacter europaeus NBRC 3261
A0A0D6Q1Q5	Up-regulated	Geu3261_0156_021	Komagataeibacter europaeus NBRC 3261
A0A0D6Q1S2	Up-regulated	Geu3261_0127_028	Komagataeibacter europaeus NBRC 3261
A0A0D6Q1V2	Down-regulated	Geu3261_0157_014	Komagataeibacter europaeus NBRC 3261
A0A0D6Q1V4	Down-regulated	Geu3261_0133_005	Komagataeibacter europaeus NBRC 3261
A0A0D6Q1X0	Down-regulated	Geu3261_0133_020	Komagataeibacter europaeus NBRC 3261
A0A0D6Q1Y0	Up-regulated	Geu3261_0134_002	Komagataeibacter europaeus NBRC 3261
A0A0D6Q1Y5	Up-regulated	Geu3261_0097_014	Komagataeibacter europaeus NBRC 3261
A0A0D6Q202	Up-regulated	thiE Geu3261_0188_006	Komagataeibacter europaeus NBRC 3261
A0A0D6Q207	Down-regulated	Geu3261_0188_011	Komagataeibacter europaeus NBRC 3261
A0A0D6Q252	Up-regulated	Geu3261_0139_001	Komagataeibacter europaeus NBRC 3261
A0A0D6Q288	Up-regulated	Geu3261_0229_012	Komagataeibacter europaeus NBRC 3261
A0A0D6Q2B5	Up-regulated	Geu3261_0214_005	Komagataeibacter europaeus NBRC 3261
A0A0D6Q2C2	Up-regulated	Geu3261_0127_019	Komagataeibacter europaeus NBRC 3261
A0A0D6Q2C6	Up-regulated	Geu3261_0127_024	Komagataeibacter europaeus NBRC 3261
A0A0D6Q2D1	Up-regulated	Geu3261_0186_002	Komagataeibacter europaeus NBRC 3261
A0A0D6Q2E7	Down-regulated	Geu3261_0188_010	Komagataeibacter europaeus NBRC 3261
A0A0D6Q2H7	Up-regulated	Geu3261_0222_024	Komagataeibacter europaeus NBRC 3261
A0A0D6Q2M3	Down-regulated	hflX Geu3261_0263_007	Komagataeibacter europaeus NBRC 3261
A0A0D6Q2N1	Up-regulated	Geu3261_0229_014	Komagataeibacter europaeus NBRC 3261
A0A0D6Q2N4	Down-regulated	Geu3261_0207_002	Komagataeibacter europaeus NBRC 3261
A0A0D6Q2P5	Down-regulated	Geu3261_0156_038	Komagataeibacter europaeus NBRC 3261
A0A0D6Q2T5	Up-regulated	Geu3261_0141_008	Komagataeibacter europaeus NBRC 3261
A0A0D6Q2U9	Up-regulated	Geu3261_0160_020	Komagataeibacter europaeus NBRC 3261
A0A0D6Q2X4	Up-regulated	Geu3261_0160_045	Komagataeibacter europaeus NBRC 3261
A0A0D6Q324	Up-regulated	Geu3261_0169_024	Komagataeibacter europaeus NBRC 3261
A0A0D6Q367	Up-regulated	Geu3261_0175_005	Komagataeibacter europaeus NBRC 3261
A0A0D6Q395	Down-regulated	pnp Geu3261_0254_004	Komagataeibacter europaeus NBRC 3261
A0A0D6Q398	Up-regulated	Geu3261_0156_029	Komagataeibacter europaeus NBRC 3261
A0A0D6Q3C2	Down-regulated	Geu3261_0263_003	Komagataeibacter europaeus NBRC 3261
A0A0D6Q3C6	Up-regulated	Geu3261_0156_054	Komagataeibacter europaeus NBRC 3261
A0A0D6Q3C7	Down-regulated	hfq Geu3261_0263_008	Komagataeibacter europaeus NBRC 3261
A0A0D6Q3D9	Down-regulated	Geu3261_0264_009	Komagataeibacter europaeus NBRC 3261
A0A0D6Q3E8	Up-regulated	Geu3261_0441_003	Komagataeibacter europaeus NBRC 3261
A0A0D6Q3K1	Up-regulated	Geu3261_0200_010	Komagataeibacter europaeus NBRC 3261
A0A0D6Q3R7	Up-regulated	lon Geu3261_0435_002	Komagataeibacter europaeus NBRC 3261
A0A0D6Q3R8	Down-regulated	Geu3261_0169_050	Komagataeibacter europaeus NBRC 3261
A0A0D6Q3V6	Up-regulated	Geu3261_0225_001	Komagataeibacter europaeus NBRC 3261
A0A0D6Q420	Up-regulated	Geu3261_0195_007	Komagataeibacter europaeus NBRC 3261
A0A0D6Q457	Up-regulated	zwf Geu3261_0200_006	Komagataeibacter europaeus NBRC 3261
A0A0D6Q461	Down-regulated	Geu3261_0479_011	Komagataeibacter europaeus NBRC 3261
A0A0D6Q4A9	Down-regulated	coaBC Gxy13693_002_009	Komagataeibacter xylinus NBRC 13693
A0A0D6Q4B9	Down-regulated	Geu3261_0216_001	Komagataeibacter europaeus NBRC 3261
A0A0D6Q4X9	Down-regulated	Geu3261_0263_006	Komagataeibacter europaeus NBRC 3261
A0A0D6Q517	Down-regulated	Geu3261_0421_002	Komagataeibacter europaeus NBRC 3261
A0A0D6Q535	Up-regulated	Geu3261_0291_004	Komagataeibacter europaeus NBRC 3261
A0A0D6Q588	Up-regulated	Geu3261_0325_004	Komagataeibacter europaeus NBRC 3261
A0A0D6Q5A6	Up-regulated	Geu3261_0337_001	Komagataeibacter europaeus NBRC 3261
A0A0D6Q5A7	Up-regulated	Gxy13693_008_008	Komagataeibacter xylinus NBRC 13693
A0A0D6Q5M8	Up-regulated	Geu3261_0423_002	Komagataeibacter europaeus NBRC 3261
A0A0D6Q5Q5	Up-regulated	Geu3261_0441_002	Komagataeibacter europaeus NBRC 3261
A0A0D6Q5T0	Up-regulated	Geu3261_0479_009	Komagataeibacter europaeus NBRC 3261
A0A0D6Q5T3	Up-regulated	Gxy13693_011_028	Komagataeibacter xylinus NBRC 13693
A0A0D6Q619	Down-regulated	Gxy13693_011_007	Komagataeibacter xylinus NBRC 13693
A0A0D6Q687	Up-regulated	Gxy13693_001_049	Komagataeibacter xylinus NBRC 13693
A0A0D6Q6F9	Down-regulated	pyrH Gxy13693_003_006	Komagataeibacter xylinus NBRC 13693
A0A0D6Q6M2	Up-regulated	atpC Gxy13693_016_037	Komagataeibacter xylinus NBRC 13693
A0A0D6Q729	Up-regulated	Gxy13693_010_077	Komagataeibacter xylinus NBRC 13693
A0A0D6Q7C3	Up-regulated	Gxy13693_022_045	Komagataeibacter xylinus NBRC 13693
A0A0D6Q7I6	Up-regulated	plsX Gxy13693_012_121	Komagataeibacter xylinus NBRC 13693
A0A0D6Q7X1	Up-regulated	Gxy13693_024_058	Komagataeibacter xylinus NBRC 13693
A0A0D6Q849	Down-regulated	Gxy13693_017_038	Komagataeibacter xylinus NBRC 13693
A0A0D6Q873	Down-regulated	pdxA Gxy13693_022_131	Komagataeibacter xylinus NBRC 13693
A0A0D6Q8C7	Down-regulated	glyQ Gxy13693_024_009	Komagataeibacter xylinus NBRC 13693
A0A0D6Q8D5	Down-regulated	Gxy13693_018_045	Komagataeibacter xylinus NBRC 13693
A0A0D6Q8E8	Down-regulated	Gxy13693_016_014	Komagataeibacter xylinus NBRC 13693
A0A0D6Q8K0	Up-regulated	Gxy13693_017_014	Komagataeibacter xylinus NBRC 13693
A0A0D6QDS3	Down-regulated	Gxy13693_239_030	Komagataeibacter xylinus NBRC 13693
A0A0D6QE39	Down-regulated	Gxy13693_239_026	Komagataeibacter xylinus NBRC 13693
A0A0K0T9Y4	Up-regulated	ppa FCN51_06930 SRCM100623_00830	Acetobacter pasteurianus (Acetobacter turbidans)
A0A0M0ECC2	Up-regulated	fdhF KOEU_35910	Komagataeibacter europaeus (Gluconacetobacter europaeus)
A0A0M0ECF4	Up-regulated	KOEU_32260 KOEU_35730	Komagataeibacter europaeus (Gluconacetobacter europaeus)
A0A0M0ECI2	Down-regulated	gpt KOEU_35620	Komagataeibacter europaeus (Gluconacetobacter europaeus)
A0A0M0ECK7	Up-regulated	vgb KOEU_35090	Komagataeibacter europaeus (Gluconacetobacter europaeus)
A0A0M0ECN5	Up-regulated	KOEU_34720	Komagataeibacter europaeus (Gluconacetobacter europaeus)
A0A0M0ECQ3	Up-regulated	glnB KOEU_34890	Komagataeibacter europaeus (Gluconacetobacter europaeus)
A0A0M0ECQ5	Up-regulated	KOEU_34540	Komagataeibacter europaeus (Gluconacetobacter europaeus)
A0A0M0EDB8	Down-regulated	KOEU_32360	Komagataeibacter europaeus (Gluconacetobacter europaeus)
A0A0M0EDI9	Up-regulated	nasD KOEU_31940	Komagataeibacter europaeus (Gluconacetobacter europaeus)
A0A0M0EDP6	Down-regulated	KOEU_31380	Komagataeibacter europaeus (Gluconacetobacter europaeus)
A0A0M0EDQ6	Up-regulated	yajC KOEU_31480	Komagataeibacter europaeus (Gluconacetobacter europaeus)
A0A0M0EEC0	Up-regulated	dacC KOEU_28720	Komagataeibacter europaeus (Gluconacetobacter europaeus)
A0A0M0EED5	Up-regulated	moaD KOEU_28870	Komagataeibacter europaeus (Gluconacetobacter europaeus)
A0A0M0EEE4	Down-regulated	rhdA KOEU_28600	Komagataeibacter europaeus (Gluconacetobacter europaeus)
A0A0M0EEH6	Up-regulated	bfr2 KOEU_28420	Komagataeibacter europaeus (Gluconacetobacter europaeus)
A0A0M0EEI8	Up-regulated	KOEU_28210	Komagataeibacter europaeus (Gluconacetobacter europaeus)
A0A0M0EEI9	Up-regulated	KOEU_28130	Komagataeibacter europaeus (Gluconacetobacter europaeus)
A0A0M0EEL0	Up-regulated	gcvP KOEU_27950	Komagataeibacter europaeus (Gluconacetobacter europaeus)
A0A0M0EEL6	Up-regulated	gap KOEU_27830	Komagataeibacter europaeus (Gluconacetobacter europaeus)
A0A0M0EER1	Up-regulated	zwf4 zwf KOEU_27520	Komagataeibacter europaeus (Gluconacetobacter europaeus)
A0A0M0EF12	Up-regulated	rebO1 KOEU_26660	Komagataeibacter europaeus (Gluconacetobacter europaeus)
A0A0M0EF24	Down-regulated	tpiA2 tpiA KOEU_25840	Komagataeibacter europaeus (Gluconacetobacter europaeus)
A0A0M0EF86	Down-regulated	adhT2 KOEU_25250	Komagataeibacter europaeus (Gluconacetobacter europaeus)
A0A0M0EFC8	Up-regulated	rplY ctc KOEU_25610	Komagataeibacter europaeus (Gluconacetobacter europaeus)
A0A0M0EFC9	Down-regulated	KOEU_25580	Komagataeibacter europaeus (Gluconacetobacter europaeus)
A0A0M0EFD9	Up-regulated	ridA KOEU_25680	Komagataeibacter europaeus (Gluconacetobacter europaeus)
A0A0M0EFK2	Up-regulated	nudG2 KOEU_27300	Komagataeibacter europaeus (Gluconacetobacter europaeus)
A0A0M0EFR3	Down-regulated	nfdA2 KOEU_26930	Komagataeibacter europaeus (Gluconacetobacter europaeus)
A0A0M0EFV2	Up-regulated	bglB2 KOEU_23640	Komagataeibacter europaeus (Gluconacetobacter europaeus)
A0A0M0EFW4	Down-regulated	KOEU_23760	Komagataeibacter europaeus (Gluconacetobacter europaeus)
A0A0M0EFX4	Up-regulated	aroH KOEU_23860	Komagataeibacter europaeus (Gluconacetobacter europaeus)
A0A0M0EFX8	Up-regulated	aspS KOEU_23700	Komagataeibacter europaeus (Gluconacetobacter europaeus)
A0A0M0EG03	Up-regulated	KOEU_22660	Komagataeibacter europaeus (Gluconacetobacter europaeus)
A0A0M0EG34	Up-regulated	KOEU_22770	Komagataeibacter europaeus (Gluconacetobacter europaeus)
A0A0M0EG98	Up-regulated	yidA2 KOEU_21790	Komagataeibacter europaeus (Gluconacetobacter europaeus)
A0A0M0EGA4	Up-regulated	gntZ KOEU_21820	Komagataeibacter europaeus (Gluconacetobacter europaeus)
A0A0M0EGA9	Up-regulated	mlaC KOEU_22130	Komagataeibacter europaeus (Gluconacetobacter europaeus)
A0A0M0EGF6	Up-regulated	KOEU_20830	Komagataeibacter europaeus (Gluconacetobacter europaeus)
A0A0M0EGJ2	Up-regulated	yqjI2 KOEU_21320	Komagataeibacter europaeus (Gluconacetobacter europaeus)
A0A0M0EGK6	Down-regulated	plcN3 KOEU_21400	Komagataeibacter europaeus (Gluconacetobacter europaeus)
A0A0M0EGL1	Down-regulated	KOEU_21450	Komagataeibacter europaeus (Gluconacetobacter europaeus)
A0A0M0EGP5	Down-regulated	bglB1 KOEU_20210	Komagataeibacter europaeus (Gluconacetobacter europaeus)
A0A0M0EGQ9	Up-regulated	cmcAX KOEU_23580	Komagataeibacter europaeus (Gluconacetobacter europaeus)
A0A0M0EGR1	Down-regulated	kup KOEU_20260	Komagataeibacter europaeus (Gluconacetobacter europaeus)
A0A0M0EGR7	Up-regulated	KOEU_20270	Komagataeibacter europaeus (Gluconacetobacter europaeus)
A0A0M0EGT7	Up-regulated	rne2 rne KOEU_20630	Komagataeibacter europaeus (Gluconacetobacter europaeus)
A0A0M0EGU7	Up-regulated	rpe KOEU_20290	Komagataeibacter europaeus (Gluconacetobacter europaeus)
A0A0M0EGY2	Down-regulated	KOEU_19240	Komagataeibacter europaeus (Gluconacetobacter europaeus)
A0A0M0EH05	Up-regulated	KOEU_23010	Komagataeibacter europaeus (Gluconacetobacter europaeus)
A0A0M0EH08	Down-regulated	KOEU_19560	Komagataeibacter europaeus (Gluconacetobacter europaeus)
A0A0M0EH18	Up-regulated	dosP5 KOEU_19670	Komagataeibacter europaeus (Gluconacetobacter europaeus)
A0A0M0EH23	Down-regulated	KOEU_19720	Komagataeibacter europaeus (Gluconacetobacter europaeus)
A0A0M0EH32	Up-regulated	allB KOEU_19660	Komagataeibacter europaeus (Gluconacetobacter europaeus)
A0A0M0EH60	Up-regulated	ndh1 KOEU_18070	Komagataeibacter europaeus (Gluconacetobacter europaeus)
A0A0M0EH71	Up-regulated	recJ KOEU_19780	Komagataeibacter europaeus (Gluconacetobacter europaeus)
A0A0M0EHE1	Up-regulated	bauA KOEU_18930	Komagataeibacter europaeus (Gluconacetobacter europaeus)
A0A0M0EHF5	Up-regulated	tlyC2 KOEU_16580	Komagataeibacter europaeus (Gluconacetobacter europaeus)
A0A0M0EHF8	Up-regulated	fghA KOEU_16690	Komagataeibacter europaeus (Gluconacetobacter europaeus)
A0A0M0EHG5	Down-regulated	ompR3 KOEU_16720	Komagataeibacter europaeus (Gluconacetobacter europaeus)
A0A0M0EHI2	Up-regulated	ihfA himA KOEU_16830	Komagataeibacter europaeus (Gluconacetobacter europaeus)
A0A0M0EHI6	Down-regulated	sacC KOEU_21390	Komagataeibacter europaeus (Gluconacetobacter europaeus)
A0A0M0EHJ9	Up-regulated	tig KOEU_17090	Komagataeibacter europaeus (Gluconacetobacter europaeus)
A0A0M0EHM5	Down-regulated	rhlE3 KOEU_17380	Komagataeibacter europaeus (Gluconacetobacter europaeus)
A0A0M0EHN0	Down-regulated	KOEU_20200	Komagataeibacter europaeus (Gluconacetobacter europaeus)
A0A0M0EHN3	Up-regulated	mhqN KOEU_17370	Komagataeibacter europaeus (Gluconacetobacter europaeus)
A0A0M0EHW4	Up-regulated	ydjA KOEU_18980	Komagataeibacter europaeus (Gluconacetobacter europaeus)
A0A0M0EHY7	Up-regulated	KOEU_19230	Komagataeibacter europaeus (Gluconacetobacter europaeus)
A0A0M0EHZ9	Up-regulated	pqiB2 KOEU_15420	Komagataeibacter europaeus (Gluconacetobacter europaeus)
A0A0M0EI07	Down-regulated	KOEU_15250	Komagataeibacter europaeus (Gluconacetobacter europaeus)
A0A0M0EI60	Down-regulated	bipA KOEU_15930	Komagataeibacter europaeus (Gluconacetobacter europaeus)
A0A0M0EI65	Up-regulated	atpD KOEU_16000	Komagataeibacter europaeus (Gluconacetobacter europaeus)
A0A0M0EI66	Up-regulated	atpH KOEU_16030	Komagataeibacter europaeus (Gluconacetobacter europaeus)
A0A0M0EI92	Up-regulated	KOEU_16170	Komagataeibacter europaeus (Gluconacetobacter europaeus)
A0A0M0EIA2	Up-regulated	KOEU_12990	Komagataeibacter europaeus (Gluconacetobacter europaeus)
A0A0M0EIE0	Up-regulated	miaB KOEU_16610	Komagataeibacter europaeus (Gluconacetobacter europaeus)
A0A0M0EIG8	Up-regulated	thrC KOEU_13570	Komagataeibacter europaeus (Gluconacetobacter europaeus)
A0A0M0EIH7	Up-regulated	sufB KOEU_16970	Komagataeibacter europaeus (Gluconacetobacter europaeus)
A0A0M0EII7	Down-regulated	nnr nnrD nnrE KOEU_17070	Komagataeibacter europaeus (Gluconacetobacter europaeus)
A0A0M0EIL6	Up-regulated	ppk KOEU_14160	Komagataeibacter europaeus (Gluconacetobacter europaeus)
A0A0M0EIM6	Up-regulated	KOEU_14020	Komagataeibacter europaeus (Gluconacetobacter europaeus)
A0A0M0EIN2	Up-regulated	KOEU_14230	Komagataeibacter europaeus (Gluconacetobacter europaeus)
A0A0M0EIP2	Down-regulated	yagT1 KOEU_14190	Komagataeibacter europaeus (Gluconacetobacter europaeus)
A0A0M0EIT9	Up-regulated	glk KOEU_14690	Komagataeibacter europaeus (Gluconacetobacter europaeus)
A0A0M0EIU7	Up-regulated	KOEU_10360	Komagataeibacter europaeus (Gluconacetobacter europaeus)
A0A0M0EJ19	Down-regulated	srpR1 KOEU_10890	Komagataeibacter europaeus (Gluconacetobacter europaeus)
A0A0M0EJ79	Up-regulated	slyA2 KOEU_16150	Komagataeibacter europaeus (Gluconacetobacter europaeus)
A0A0M0EJ94	Up-regulated	KOEU_11690	Komagataeibacter europaeus (Gluconacetobacter europaeus)
A0A0M0EJC8	Down-regulated	isdG KOEU_12120	Komagataeibacter europaeus (Gluconacetobacter europaeus)
A0A0M0EJI5	Down-regulated	adhA1 KOEU_13900	Komagataeibacter europaeus (Gluconacetobacter europaeus)
A0A0M0EJJ2	Up-regulated	pepA2 KOEU_14000	Komagataeibacter europaeus (Gluconacetobacter europaeus)
A0A0M0EJK8	Up-regulated	uao KOEU_14300	Komagataeibacter europaeus (Gluconacetobacter europaeus)
A0A0M0EJM5	Up-regulated	KOEU_07320	Komagataeibacter europaeus (Gluconacetobacter europaeus)
A0A0M0EJM8	Down-regulated	KOEU_07280	Komagataeibacter europaeus (Gluconacetobacter europaeus)
A0A0M0EJN0	Up-regulated	thiC KOEU_07370	Komagataeibacter europaeus (Gluconacetobacter europaeus)
A0A0M0EJQ1	Up-regulated	cobH KOEU_07480	Komagataeibacter europaeus (Gluconacetobacter europaeus)
A0A0M0EJQ4	Up-regulated	lpd3 KOEU_07620	Komagataeibacter europaeus (Gluconacetobacter europaeus)
A0A0M0EJT7	Down-regulated	rpsO KOEU_08010	Komagataeibacter europaeus (Gluconacetobacter europaeus)
A0A0M0EJW2	Up-regulated	acnA KOEU_08130	Komagataeibacter europaeus (Gluconacetobacter europaeus)
A0A0M0EJZ2	Down-regulated	KOEU_11110	Komagataeibacter europaeus (Gluconacetobacter europaeus)
A0A0M0EK06	Up-regulated	rluB KOEU_08590	Komagataeibacter europaeus (Gluconacetobacter europaeus)
A0A0M0EK25	Up-regulated	rutF1 KOEU_08800	Komagataeibacter europaeus (Gluconacetobacter europaeus)
A0A0M0EK29	Up-regulated	rho KOEU_08690	Komagataeibacter europaeus (Gluconacetobacter europaeus)
A0A0M0EK44	Up-regulated	ptpA KOEU_08840	Komagataeibacter europaeus (Gluconacetobacter europaeus)
A0A0M0EK57	Up-regulated	KOEU_09300	Komagataeibacter europaeus (Gluconacetobacter europaeus)
A0A0M0EK60	Up-regulated	KOEU_09230	Komagataeibacter europaeus (Gluconacetobacter europaeus)
A0A0M0EK62	Up-regulated	yieH1 KOEU_09160	Komagataeibacter europaeus (Gluconacetobacter europaeus)
A0A0M0EK64	Down-regulated	dnaK2 KOEU_11760	Komagataeibacter europaeus (Gluconacetobacter europaeus)
A0A0M0EK74	Up-regulated	KOEU_09380	Komagataeibacter europaeus (Gluconacetobacter europaeus)
A0A0M0EK91	Down-regulated	KOEU_12010	Komagataeibacter europaeus (Gluconacetobacter europaeus)
A0A0M0EK92	Up-regulated	ribD KOEU_09590	Komagataeibacter europaeus (Gluconacetobacter europaeus)
A0A0M0EKA3	Up-regulated	ribE2 KOEU_09580	Komagataeibacter europaeus (Gluconacetobacter europaeus)
A0A0M0EKB1	Up-regulated	xpkA KOEU_09790	Komagataeibacter europaeus (Gluconacetobacter europaeus)
A0A0M0EKB3	Up-regulated	ttuE	Komagataeibacter europaeus (Gluconacetobacter europaeus)
A0A0M0EKG7	Down-regulated	nagK KOEU_10130	Komagataeibacter europaeus (Gluconacetobacter europaeus)
A0A0M0EKK2	Up-regulated	adhT1 KOEU_04710	Komagataeibacter europaeus (Gluconacetobacter europaeus)
A0A0M0EKM1	Down-regulated	exbD2 KOEU_07300	Komagataeibacter europaeus (Gluconacetobacter europaeus)
A0A0M0EKN0	Down-regulated	nfrA1 KOEU_07400	Komagataeibacter europaeus (Gluconacetobacter europaeus)
A0A0M0EKP8	Up-regulated	dosP1 KOEU_07600	Komagataeibacter europaeus (Gluconacetobacter europaeus)
A0A0M0EKS4	Up-regulated	KOEU_07900	Komagataeibacter europaeus (Gluconacetobacter europaeus)
A0A0M0EKY0	Up-regulated	dapA KOEU_06000	Komagataeibacter europaeus (Gluconacetobacter europaeus)
A0A0M0EKZ6	Down-regulated	cobS2 KOEU_06110	Komagataeibacter europaeus (Gluconacetobacter europaeus)
A0A0M0EKZ9	Up-regulated	gtaB KOEU_06170	Komagataeibacter europaeus (Gluconacetobacter europaeus)
A0A0M0EL00	Down-regulated	selO KOEU_08820	Komagataeibacter europaeus (Gluconacetobacter europaeus)
A0A0M0EL36	Down-regulated	hemB KOEU_06640	Komagataeibacter europaeus (Gluconacetobacter europaeus)
A0A0M0EL40	Down-regulated	glyA2 glyA KOEU_06620	Komagataeibacter europaeus (Gluconacetobacter europaeus)
A0A0M0EL51	Down-regulated	hisS KOEU_06320	Komagataeibacter europaeus (Gluconacetobacter europaeus)
A0A0M0ELH6	Down-regulated	gyrB1 gyrB KOEU_00590	Komagataeibacter europaeus (Gluconacetobacter europaeus)
A0A0M0ELH8	Down-regulated	KOEU_00910	Komagataeibacter europaeus (Gluconacetobacter europaeus)
A0A0M0ELM6	Up-regulated	fabG1 KOEU_00950	Komagataeibacter europaeus (Gluconacetobacter europaeus)
A0A0M0ELM7	Down-regulated	KOEU_01370	Komagataeibacter europaeus (Gluconacetobacter europaeus)
A0A0M0ELP0	Up-regulated	ndmA1 KOEU_01400	Komagataeibacter europaeus (Gluconacetobacter europaeus)
A0A0M0ELP9	Up-regulated	kdc KOEU_01880	Komagataeibacter europaeus (Gluconacetobacter europaeus)
A0A0M0ELR3	Up-regulated	gatB KOEU_05690	Komagataeibacter europaeus (Gluconacetobacter europaeus)
A0A0M0ELR9	Down-regulated	dhaK1 KOEU_05740	Komagataeibacter europaeus (Gluconacetobacter europaeus)
A0A0M0ELY0	Up-regulated	ggt1 KOEU_02200	Komagataeibacter europaeus (Gluconacetobacter europaeus)
A0A0M0ELY2	Down-regulated	KOEU_02520	Komagataeibacter europaeus (Gluconacetobacter europaeus)
A0A0M0ELY8	Up-regulated	ptrA1 KOEU_02300	Komagataeibacter europaeus (Gluconacetobacter europaeus)
A0A0M0ELZ4	Up-regulated	rpsM KOEU_02930	Komagataeibacter europaeus (Gluconacetobacter europaeus)
A0A0M0EM25	Down-regulated	ctpB KOEU_03230	Komagataeibacter europaeus (Gluconacetobacter europaeus)
A0A0M0EM27	Down-regulated	aroC KOEU_06710	Komagataeibacter europaeus (Gluconacetobacter europaeus)
A0A0M0EM39	Down-regulated	rplK1 rplK KOEU_02610	Komagataeibacter europaeus (Gluconacetobacter europaeus)
A0A0M0EM64	Down-regulated	rplF KOEU_02860	Komagataeibacter europaeus (Gluconacetobacter europaeus)
A0A0M0EM83	Up-regulated	hslV KOEU_03830	Komagataeibacter europaeus (Gluconacetobacter europaeus)
A0A0M0EMR9	Up-regulated	pyrD KOEU_02090	Komagataeibacter europaeus (Gluconacetobacter europaeus)
A0A0M5I7C1	Down-regulated	adhA	Acetobacter pasteurianus (Acetobacter turbidans)
A0A0N0MEI8	Down-regulated	GLUCOINTEAF2_0202749	Komagataeibacter intermedius AF2
A0A0N0MFK4	Up-regulated	ndk GLUCOINTEAF2_0200578	Komagataeibacter intermedius AF2
A0A0N0MHH3	Up-regulated	rplW GLUCOINTEAF2_0200228	Komagataeibacter intermedius AF2
A0A0N1F934	Down-regulated	GLUCOINTEAF2_0201276	Komagataeibacter intermedius AF2
A0A0N1FBJ6	Up-regulated	GLUCOINTEAF2_0203675	Komagataeibacter intermedius AF2
A0A0N1FMQ7	Up-regulated	GLUCOINTEAF2_0201852	Komagataeibacter intermedius AF2
A0A0N1FNN6	Up-regulated	GLUCOINTEAF2_0201345	Komagataeibacter intermedius AF2
A0A0N1N5L3	Up-regulated	GLUCOINTEAF2_0201229	Komagataeibacter intermedius AF2
A0A0P0HYC5	Up-regulated	groEL	Acetobacter sp. LMG 1506
A0A0P0I7X9	Up-regulated	groEL	Acetobacter fallax
A0A0S3JPU9	Up-regulated	DB34_14865 FCN51_14210	Acetobacter pasteurianus (Acetobacter turbidans)
A0A0U5EYG0	Down-regulated	typA bipA ASN_2808	Acetobacter senegalensis
A0A149RV62	Down-regulated	rpsP AD934_08895	Gluconobacter oxydans (Gluconobacter suboxydans)
A0A149SRY1	Up-regulated	AD940_07700	Gluconobacter thailandicus
A0A149TE49	Up-regulated	groEL groL AD945_16545	Gluconobacter albidus
A0A149TMG0	Down-regulated	AD945_02255	Gluconobacter albidus
A0A181CCI5	Down-regulated	ccmH KRIGEM_02266	Komagataeibacter rhaeticus
A0A1A0D8C7	Up-regulated	BJI49_05980 SRCM100623_02136	Acetobacter pasteurianus (Acetobacter turbidans)
A0A1D8QT12	Down-regulated	A4S02_00400	Acetobacter ascendens
A0A1D8QU10	Up-regulated	rpoC A4S02_02575 S101447_00307	Acetobacter ascendens
A0A1D8QU14	Down-regulated	rplL A4S02_02565	Acetobacter ascendens
A0A1D8QU17	Up-regulated	tuf A4S02_02590 S101447_00304	Acetobacter ascendens
A0A1D8QW03	Down-regulated	A4S02_06815	Acetobacter ascendens
A0A1D8QWJ6	Down-regulated	A4S02_07830	Acetobacter ascendens
A0A1D8QXK3	Down-regulated	A4S02_10185	Acetobacter ascendens
A0A1D8QXX9	Up-regulated	htpG A4S02_10890	Acetobacter ascendens
A0A1D8UXN6	Up-regulated	A0U89_13655 KBA01_26690	Kozakia baliensis
A0A1E4LHD9	Up-regulated	atpA ABS99_07465	Acetobacteraceae bacterium SCN 69-10
A0A1U9RR67	Up-regulated	B0W47_16945	Komagataeibacter nataicola
A0A1Y0UU09	Down-regulated	S101447_00276	Acetobacter ascendens
A0A1Y0V9A2	Up-regulated	yahK S101447_02311	Acetobacter ascendens
A0A1Y0Y0Q2	Down-regulated	argG S1001342_02471	Acetobacter pasteurianus subsp. pasteurianus
A0A1Y3G1S2	Up-regulated	HK11_11155	Acetobacter sp. DmW_043
A0A252BL74	Up-regulated	HK24_07335	Gluconobacter sp. DsW_058
A0A257PDK4	Down-regulated	infA B7Z81_09920	Acidocella sp. 20-61-6
A0A257PX02	Down-regulated	rpoC B7Z81_01480	Acidocella sp. 20-61-6
A0A257R9P2	Down-regulated	lon B7Z76_01675	Acidiphilium sp. 20-67-58
A0A257RB64	Down-regulated	B7Z76_01310	Acidiphilium sp. 20-67-58
A0A2D3HIQ0	Up-regulated	CT154_11035	Komagataeibacter xylinus (Gluconacetobacter xylinus)
A0A2G4R803	Up-regulated	CSR02_15340	Acetobacter pomorum
A0A2S3W2N6	Down-regulated	gabD1_4 KMAL_13060	Novacetimonas maltaceti
A0A2S6N4N8	Up-regulated	CCS01_21155	Rhodopila globiformis (Rhodopseudomonas globiformis)
A0A2S6NI75	Up-regulated	atpD CCS01_11790	Rhodopila globiformis (Rhodopseudomonas globiformis)
A0A2V4QZ36	Up-regulated	pgl CFR76_07315	Komagataeibacter swingsii
A0A2V4QZT8	Up-regulated	aspS CFR76_05965	Komagataeibacter swingsii
A0A2V4R177	Up-regulated	sucC CFR76_09495	Komagataeibacter swingsii
A0A2V4RE01	Down-regulated	mnmE trmE CFR76_05185	Komagataeibacter swingsii
A0A2V4REA7	Down-regulated	CFR76_05280	Komagataeibacter swingsii
A0A2V4RGT8	Up-regulated	CFR76_16990	Komagataeibacter swingsii
A0A2V4RI60	Up-regulated	sucD CFR76_09490 HUK81_08915	Komagataeibacter swingsii
A0A2V4RKD3	Down-regulated	CFR76_04800	Komagataeibacter swingsii
A0A2V4RP93	Up-regulated	CFR76_10185	Komagataeibacter swingsii
A0A2V4RQ35	Up-regulated	greA CFR76_00860 HUK81_15050	Komagataeibacter swingsii
A0A2V4S7Y6	Down-regulated	proS CFR76_01620	Komagataeibacter swingsii
A0A2Z5WGL8	Up-regulated	metC	Komagataeibacter europaeus (Gluconacetobacter europaeus)
A0A318MWJ0	Up-regulated	prfB DK869_03555	Commensalibacter sp. ESL0284
A0A318PI40	Up-regulated	CFR75_14410	Komagataeibacter xylinus (Gluconacetobacter xylinus)
A0A318PQA9	Up-regulated	CFR72_11480	Gluconacetobacter entanii
A0A318PSB2	Up-regulated	fusA CFR75_01285 CXP35_05660	Komagataeibacter xylinus (Gluconacetobacter xylinus)
A0A318PXP8	Up-regulated	CFR75_01695 CXP35_13870	Komagataeibacter xylinus (Gluconacetobacter xylinus)
A0A318PY76	Down-regulated	CFR72_04080	Gluconacetobacter entanii
A0A318QLT8	Up-regulated	CFR71_04910	Novacetimonas pomaceti
A0A318QRD6	Down-regulated	glpX CFR71_10050	Novacetimonas pomaceti
A0A318QS31	Down-regulated	CFR77_13165	Komagataeibacter sucrofermentans
A0A318QZD9	Up-regulated	CFR80_03565	Komagataeibacter oboediens
A0A318QZK6	Up-regulated	CFR80_01805	Komagataeibacter oboediens
A0A318R362	Up-regulated	CFR80_13775	Komagataeibacter oboediens
A0A346DR62	Up-regulated	pal CJF59_00485	Acetobacter pomorum
A0A347WCG9	Down-regulated	CD178_01801	Komagataeibacter saccharivorans
A0A347WE66	Down-regulated	dapA_2 dapA CD178_02411	Komagataeibacter saccharivorans
A0A365YWW2	Down-regulated	atpA NJLHNGOC_06380	Novacetimonas cocois
A0A370G4E1	Down-regulated	C7453_103128 HLH32_06990	Gluconacetobacter liquefaciens (Acetobacter liquefaciens)
A0A371YX69	Down-regulated	dnaK DY926_14830	Komagataeibacter melaceti
A0A371Z099	Up-regulated	proC DY926_09080	Komagataeibacter melaceti
A0A371Z0Z1	Up-regulated	DY926_07555	Komagataeibacter melaceti
A0A371Z1S5	Up-regulated	DY926_06190	Komagataeibacter melaceti
A0A3A9JAM2	Up-regulated	cysS D6Z83_16085	Roseomonas wenyumeiae
A0A401WTI9	Up-regulated	hsdM NBRC3188_1297	Acetobacter pasteurianus NBRC 3188
A0A4P5P0K2	Up-regulated	MSKU9_1817	Komagataeibacter diospyri
A0A4V0WMV1	Down-regulated	cydD MSKU9_3093	Komagataeibacter diospyri
A0A4Y3TM46	Up-regulated	AOR01nite_09860	Acetobacter orleanensis
A0A4Y3TRS6	Up-regulated	ettA APE01nite_15280	Acetobacter peroxydans
A0A4Y3TSK8	Up-regulated	ftsZ APE01nite_05210	Acetobacter peroxydans
A0A511B7R1	Down-regulated	GKA01_16870	Gluconobacter kanchanaburiensis NBRC 103587
A0A511XIV3	Down-regulated	AOE01nite_10990	Acetobacter oeni
A0A5R9J8K6	Down-regulated	gyrB FE263_01655	Lichenicoccus roseus
A0A5R9J9Q4	Down-regulated	groL groEL FE263_03750	Lichenicoccus roseus
A0A6P1Q8N0	Up-regulated	rplV FCN51_03620	Acetobacter pasteurianus (Acetobacter turbidans)
A0A7U7QBU3	Down-regulated	adhB_1 ATCC53582_00760	Novacetimonas hansenii (Komagataeibacter hansenii)
A0A7W4JA60	Down-regulated	hmpA HLH21_16495	Gluconacetobacter johannae
A0A7W4PQX0	Down-regulated	HLH27_07910	Gluconacetobacter takamatsuzukensis
A0A7X7YD54	Up-regulated	GX486_03460	Acetobacter sp
A0A7Y7M4C2	Up-regulated	cyoB HUK84_05700	Nguyenibacter vanlangensis
A0A833N4Z2	Down-regulated	trpB D3W54_06770	Komagataeibacter medellinensis
A0A841QGV2	Down-regulated	HNR55_002171	Acetobacter lovaniensis
A0A850NZF3	Down-regulated	HUK81_12745	Komagataeibacter swingsii
A9HLA7	Down-regulated	cysS GDI2199	Gluconacetobacter diazotrophicus (strain ATCC 49037 / DSM 5601 / CCUG 37298 / CIP 103539 / LMG 7603 / PAl5)
D1GL46	Up-regulated	dnaK	Komagataeibacter europaeus (Gluconacetobacter europaeus)
F1YQ77	Down-regulated	acnA APO_0041	Acetobacter pomorum DM001
F1YWR1	Up-regulated	tsf APO_2675	Acetobacter pomorum DM001
G2I0I4	Up-regulated	GLX_20300	Komagataeibacter medellinensis (strain NBRC 3288 / BCRC 11682 / LMG 1693 / Kondo 51) (Gluconacetobacter medellinensis)
G6XLA4	Up-regulated	GMO_25270	Gluconobacter morbifer G707
A0A0M0EL48	Up-regulated	fabI	Komagataeibacter europaeus
A0A0M0ELH9	Up-regulated	fabF	Komagataeibacter europaeus
A0A0M0EL09	Up-regulated	fabK	Komagataeibacter europaeus
