# Supplementary material for: Quantitative Metaproteomic Characterization of Acetic Acid Bacteria Reveals Functional Dynamics During Verdejo Wine Acetification
Source: Proteomes. 2026 May 20;14(2):27. doi: 10.3390/proteomes14020027 (PMC13214618; doi:10.3390/proteomes14020027)
Supplement: Supplementary file 1 [file proteomes-14-00027-s001.zip › Table_S5.xlsx]

## Sheet: Hoja2
Table S3: List of differentially significant proteins of Komagataeibacter europaeus that form the protein-protein interaction network generated using the STRING v12.0 database, including associated genes and identification of the organism of origin.
From	Gene Names	Gene Names (primary)	Organism	Entry Name
A0A068Q6W1	ilvI	ilvI	Komagataeibacter europaeus (Gluconacetobacter europaeus)	A0A068Q6W1_KOMEU
A0A0D6PUC9	Geu3261_0001_022		Komagataeibacter europaeus NBRC 3261	A0A0D6PUC9_KOMEU
A0A0D6PUH9	Geu3261_0004_021		Komagataeibacter europaeus NBRC 3261	A0A0D6PUH9_KOMEU
A0A0D6PUJ9	Geu3261_0004_046		Komagataeibacter europaeus NBRC 3261	A0A0D6PUJ9_KOMEU
A0A0D6PUP0	Geu3261_0007_003		Komagataeibacter europaeus NBRC 3261	A0A0D6PUP0_KOMEU
A0A0D6PUY8	Geu3261_0013_021		Komagataeibacter europaeus NBRC 3261	A0A0D6PUY8_KOMEU
A0A0D6PUZ3	Geu3261_0014_006		Komagataeibacter europaeus NBRC 3261	A0A0D6PUZ3_KOMEU
A0A0D6PV12	rnc Geu3261_0004_058	rnc	Komagataeibacter europaeus NBRC 3261	A0A0D6PV12_KOMEU
A0A0D6PV27	Geu3261_0004_073		Komagataeibacter europaeus NBRC 3261	A0A0D6PV27_KOMEU
A0A0D6PV70	Geu3261_0001_013		Komagataeibacter europaeus NBRC 3261	A0A0D6PV70_KOMEU
A0A0D6PV86	Geu3261_0010_035		Komagataeibacter europaeus NBRC 3261	A0A0D6PV86_KOMEU
A0A0D6PVC6	Geu3261_0013_013		Komagataeibacter europaeus NBRC 3261	A0A0D6PVC6_KOMEU
A0A0D6PVD8	Geu3261_0018_011		Komagataeibacter europaeus NBRC 3261	A0A0D6PVD8_KOMEU
A0A0D6PVE4	Geu3261_0018_016		Komagataeibacter europaeus NBRC 3261	A0A0D6PVE4_KOMEU
A0A0D6PVE7	mtnC Geu3261_0014_013	mtnC	Komagataeibacter europaeus NBRC 3261	A0A0D6PVE7_KOMEU
A0A0D6PVF0	dxr Geu3261_0004_052	dxr	Komagataeibacter europaeus NBRC 3261	A0A0D6PVF0_KOMEU
A0A0D6PVG0	rpoZ Geu3261_0004_062	rpoZ	Komagataeibacter europaeus NBRC 3261	A0A0D6PVG0_KOMEU
A0A0D6PVG5	Geu3261_0004_067		Komagataeibacter europaeus NBRC 3261	A0A0D6PVG5_KOMEU
A0A0D6PVI3	Geu3261_0019_031		Komagataeibacter europaeus NBRC 3261	A0A0D6PVI3_KOMEU
A0A0D6PVL5	Geu3261_0020_025		Komagataeibacter europaeus NBRC 3261	A0A0D6PVL5_KOMEU
A0A0D6PVS6	glmM Geu3261_0013_002	glmM	Komagataeibacter europaeus NBRC 3261	A0A0D6PVS6_KOMEU
A0A0D6PVT2	Geu3261_0021_039		Komagataeibacter europaeus NBRC 3261	A0A0D6PVT2_KOMEU
A0A0D6PVT8	Geu3261_0013_012		Komagataeibacter europaeus NBRC 3261	A0A0D6PVT8_KOMEU
A0A0D6PVV9	mtnD Geu3261_0014_012	mtnD	Komagataeibacter europaeus NBRC 3261	A0A0D6PVV9_KOMEU
A0A0D6PVX5	lysS Geu3261_0019_023	lysS	Komagataeibacter europaeus NBRC 3261	A0A0D6PVX5_KOMEU
A0A0D6PVX9	Geu3261_0014_032		Komagataeibacter europaeus NBRC 3261	A0A0D6PVX9_KOMEU
A0A0D6PW12	Geu3261_0029_003		Komagataeibacter europaeus NBRC 3261	A0A0D6PW12_KOMEU
A0A0D6PW14	clpB Geu3261_0015_001	clpB	Komagataeibacter europaeus NBRC 3261	A0A0D6PW14_KOMEU
A0A0D6PW18	Geu3261_0004_019		Komagataeibacter europaeus NBRC 3261	A0A0D6PW18_KOMEU
A0A0D6PW35	purS Geu3261_0020_052	purS	Komagataeibacter europaeus NBRC 3261	A0A0D6PW35_KOMEU
A0A0D6PW38	Geu3261_0015_031		Komagataeibacter europaeus NBRC 3261	A0A0D6PW38_KOMEU
A0A0D6PWB3	mtnP Geu3261_0019_017	mtnP	Komagataeibacter europaeus NBRC 3261	A0A0D6PWB3_KOMEU
A0A0D6PWD4	Geu3261_0026_015		Komagataeibacter europaeus NBRC 3261	A0A0D6PWD4_KOMEU
A0A0D6PWF4	Geu3261_0010_046		Komagataeibacter europaeus NBRC 3261	A0A0D6PWF4_KOMEU
A0A0D6PWI7	kdsA Geu3261_0029_020	kdsA	Komagataeibacter europaeus NBRC 3261	A0A0D6PWI7_KOMEU
A0A0D6PWI8	Geu3261_0020_051		Komagataeibacter europaeus NBRC 3261	A0A0D6PWI8_KOMEU
A0A0D6PWL6	Geu3261_0014_024		Komagataeibacter europaeus NBRC 3261	A0A0D6PWL6_KOMEU
A0A0D6PWM0	topA Geu3261_0014_029	topA	Komagataeibacter europaeus NBRC 3261	A0A0D6PWM0_KOMEU
A0A0D6PWM4	gltX Geu3261_0014_034	gltX	Komagataeibacter europaeus NBRC 3261	A0A0D6PWM4_KOMEU
A0A0D6PWM9	hisE Geu3261_0014_039	hisE	Komagataeibacter europaeus NBRC 3261	A0A0D6PWM9_KOMEU
A0A0D6PWU2	Geu3261_0015_023		Komagataeibacter europaeus NBRC 3261	A0A0D6PWU2_KOMEU
A0A0D6PWV1	Geu3261_0016_002		Komagataeibacter europaeus NBRC 3261	A0A0D6PWV1_KOMEU
A0A0D6PWV8	Geu3261_0029_009		Komagataeibacter europaeus NBRC 3261	A0A0D6PWV8_KOMEU
A0A0D6PWW8	pyrG Geu3261_0029_019	pyrG	Komagataeibacter europaeus NBRC 3261	A0A0D6PWW8_KOMEU
A0A0D6PWZ2	Geu3261_0018_014		Komagataeibacter europaeus NBRC 3261	A0A0D6PWZ2_KOMEU
A0A0D6PWZ7	aroB aroK Geu3261_0004_080	aroB	Komagataeibacter europaeus NBRC 3261	A0A0D6PWZ7_KOMEU
A0A0D6PX00	rsmH Geu3261_0029_054	rsmH	Komagataeibacter europaeus NBRC 3261	A0A0D6PX00_KOMEU
A0A0D6PX09	carA Geu3261_0037_093	carA	Komagataeibacter europaeus NBRC 3261	A0A0D6PX09_KOMEU
A0A0D6PX19	Geu3261_0007_007		Komagataeibacter europaeus NBRC 3261	A0A0D6PX19_KOMEU
A0A0D6PX21	groES groS Geu3261_0019_019	groES	Komagataeibacter europaeus NBRC 3261	A0A0D6PX21_KOMEU
A0A0D6PX93	Geu3261_0043_005		Komagataeibacter europaeus NBRC 3261	A0A0D6PX93_KOMEU
A0A0D6PXA6	Geu3261_0021_002		Komagataeibacter europaeus NBRC 3261	A0A0D6PXA6_KOMEU
A0A0D6PXA7	rpsN Geu3261_0037_045	rpsN	Komagataeibacter europaeus NBRC 3261	A0A0D6PXA7_KOMEU
A0A0D6PXD1	parE Geu3261_0014_020	parE	Komagataeibacter europaeus NBRC 3261	A0A0D6PXD1_KOMEU
A0A0D6PXD4	Geu3261_0021_032		Komagataeibacter europaeus NBRC 3261	A0A0D6PXD4_KOMEU
A0A0D6PXD5	Geu3261_0014_025		Komagataeibacter europaeus NBRC 3261	A0A0D6PXD5_KOMEU
A0A0D6PXD8	Geu3261_0043_055		Komagataeibacter europaeus NBRC 3261	A0A0D6PXD8_KOMEU
A0A0D6PXF2	dnaJ Geu3261_0035_060	dnaJ	Komagataeibacter europaeus NBRC 3261	A0A0D6PXF2_KOMEU
A0A0D6PXG0	Geu3261_0037_110		Komagataeibacter europaeus NBRC 3261	A0A0D6PXG0_KOMEU
A0A0D6PXG6	Geu3261_0035_075		Komagataeibacter europaeus NBRC 3261	A0A0D6PXG6_KOMEU
A0A0D6PXI6	pheS Geu3261_0052_013	pheS	Komagataeibacter europaeus NBRC 3261	A0A0D6PXI6_KOMEU
A0A0D6PXJ7	purD Geu3261_0041_008	purD	Komagataeibacter europaeus NBRC 3261	A0A0D6PXJ7_KOMEU
A0A0D6PXJ9	Geu3261_0015_019		Komagataeibacter europaeus NBRC 3261	A0A0D6PXJ9_KOMEU
A0A0D6PXL7	ettA Geu3261_0041_028	ettA	Komagataeibacter europaeus NBRC 3261	A0A0D6PXL7_KOMEU
A0A0D6PXM2	Geu3261_0037_019		Komagataeibacter europaeus NBRC 3261	A0A0D6PXM2_KOMEU
A0A0D6PXP1	Geu3261_0043_022		Komagataeibacter europaeus NBRC 3261	A0A0D6PXP1_KOMEU
A0A0D6PXQ2	rpsE Geu3261_0037_049	rpsE	Komagataeibacter europaeus NBRC 3261	A0A0D6PXQ2_KOMEU
A0A0D6PXR4	Geu3261_0043_047		Komagataeibacter europaeus NBRC 3261	A0A0D6PXR4_KOMEU
A0A0D6PXR7	sucC Geu3261_0018_025	sucC	Komagataeibacter europaeus NBRC 3261	A0A0D6PXR7_KOMEU
A0A0D6PXS0	Geu3261_0052_093		Komagataeibacter europaeus NBRC 3261	A0A0D6PXS0_KOMEU
A0A0D6PXW5	Geu3261_0031_015		Komagataeibacter europaeus NBRC 3261	A0A0D6PXW5_KOMEU
A0A0D6PY33	Geu3261_0052_070		Komagataeibacter europaeus NBRC 3261	A0A0D6PY33_KOMEU
A0A0D6PY42	Geu3261_0021_033		Komagataeibacter europaeus NBRC 3261	A0A0D6PY42_KOMEU
A0A0D6PY46	Geu3261_0053_053		Komagataeibacter europaeus NBRC 3261	A0A0D6PY46_KOMEU
A0A0D6PY58	ribH Geu3261_0056_004	ribH	Komagataeibacter europaeus NBRC 3261	A0A0D6PY58_KOMEU
A0A0D6PY63	Geu3261_0043_056		Komagataeibacter europaeus NBRC 3261	A0A0D6PY63_KOMEU
A0A0D6PY77	Geu3261_0043_071		Komagataeibacter europaeus NBRC 3261	A0A0D6PY77_KOMEU
A0A0D6PY95	trpA Geu3261_0035_077	trpA	Komagataeibacter europaeus NBRC 3261	A0A0D6PY95_KOMEU
A0A0D6PYA3	Geu3261_0053_015		Komagataeibacter europaeus NBRC 3261	A0A0D6PYA3_KOMEU
A0A0D6PYA5	Geu3261_0035_087		Komagataeibacter europaeus NBRC 3261	A0A0D6PYA5_KOMEU
A0A0D6PYA9	Geu3261_0060_004		Komagataeibacter europaeus NBRC 3261	A0A0D6PYA9_KOMEU
A0A0D6PYD5	Geu3261_0052_029		Komagataeibacter europaeus NBRC 3261	A0A0D6PYD5_KOMEU
A0A0D6PYD8	Geu3261_0037_006		Komagataeibacter europaeus NBRC 3261	A0A0D6PYD8_KOMEU
A0A0D6PYE3	Geu3261_0052_039		Komagataeibacter europaeus NBRC 3261	A0A0D6PYE3_KOMEU
A0A0D6PYE7	hldD Geu3261_0053_035	hldD	Komagataeibacter europaeus NBRC 3261	A0A0D6PYE7_KOMEU
A0A0D6PYG3	proA Geu3261_0053_045	proA	Komagataeibacter europaeus NBRC 3261	A0A0D6PYG3_KOMEU
A0A0D6PYJ4	Geu3261_0052_089		Komagataeibacter europaeus NBRC 3261	A0A0D6PYJ4_KOMEU
A0A0D6PYJ5	Geu3261_0037_066		Komagataeibacter europaeus NBRC 3261	A0A0D6PYJ5_KOMEU
A0A0D6PYK3	Geu3261_0068_021		Komagataeibacter europaeus NBRC 3261	A0A0D6PYK3_KOMEU
A0A0D6PYM9	rplI Geu3261_0037_101	rplI	Komagataeibacter europaeus NBRC 3261	A0A0D6PYM9_KOMEU
A0A0D6PYP0	Geu3261_0053_004		Komagataeibacter europaeus NBRC 3261	A0A0D6PYP0_KOMEU
A0A0D6PYQ6	atpF Geu3261_0035_018	atpF	Komagataeibacter europaeus NBRC 3261	A0A0D6PYQ6_KOMEU
A0A0D6PYR2	Geu3261_0053_024		Komagataeibacter europaeus NBRC 3261	A0A0D6PYR2_KOMEU
A0A0D6PYS8	xseA Geu3261_0041_009	xseA	Komagataeibacter europaeus NBRC 3261	A0A0D6PYS8_KOMEU
A0A0D6PYT7	pqqC Geu3261_0035_053	pqqC	Komagataeibacter europaeus NBRC 3261	A0A0D6PYT7_KOMEU
A0A0D6PYU0	Geu3261_0062_018		Komagataeibacter europaeus NBRC 3261	A0A0D6PYU0_KOMEU
A0A0D6PYU1	rpoH Geu3261_0072_002	rpoH	Komagataeibacter europaeus NBRC 3261	A0A0D6PYU1_KOMEU
A0A0D6PYU4	Geu3261_0053_034		Komagataeibacter europaeus NBRC 3261	A0A0D6PYU4_KOMEU
A0A0D6PYW3	Geu3261_0073_006		Komagataeibacter europaeus NBRC 3261	A0A0D6PYW3_KOMEU
A0A0D6PYY5	Geu3261_0043_043		Komagataeibacter europaeus NBRC 3261	A0A0D6PYY5_KOMEU
A0A0D6PYZ3	infC Geu3261_0057_016	infC	Komagataeibacter europaeus NBRC 3261	A0A0D6PYZ3_KOMEU
A0A0D6PZ00	Geu3261_0068_038		Komagataeibacter europaeus NBRC 3261	A0A0D6PZ00_KOMEU
A0A0D6PZ09	dnaQ Geu3261_0068_048	dnaQ	Komagataeibacter europaeus NBRC 3261	A0A0D6PZ09_KOMEU
A0A0D6PZ12	Geu3261_0035_098		Komagataeibacter europaeus NBRC 3261	A0A0D6PZ12_KOMEU
A0A0D6PZ21	Geu3261_0035_108		Komagataeibacter europaeus NBRC 3261	A0A0D6PZ21_KOMEU
A0A0D6PZ85	rplQ Geu3261_0037_057	rplQ	Komagataeibacter europaeus NBRC 3261	A0A0D6PZ85_KOMEU
A0A0D6PZ88	Geu3261_0072_014		Komagataeibacter europaeus NBRC 3261	A0A0D6PZ88_KOMEU
A0A0D6PZ96	Geu3261_0052_046		Komagataeibacter europaeus NBRC 3261	A0A0D6PZ96_KOMEU
A0A0D6PZC0	carB Geu3261_0037_092	carB	Komagataeibacter europaeus NBRC 3261	A0A0D6PZC0_KOMEU
A0A0D6PZC4	lexA Geu3261_0052_076	lexA	Komagataeibacter europaeus NBRC 3261	A0A0D6PZC4_KOMEU
A0A0D6PZD9	Geu3261_0077_012		Komagataeibacter europaeus NBRC 3261	A0A0D6PZD9_KOMEU
A0A0D6PZE7	thiG Geu3261_0068_037	thiG	Komagataeibacter europaeus NBRC 3261	A0A0D6PZE7_KOMEU
A0A0D6PZF9	mfd Geu3261_0052_111	mfd	Komagataeibacter europaeus NBRC 3261	A0A0D6PZF9_KOMEU
A0A0D6PZG8	Geu3261_0052_121		Komagataeibacter europaeus NBRC 3261	A0A0D6PZG8_KOMEU
A0A0D6PZH2	purF Geu3261_0041_015	purF	Komagataeibacter europaeus NBRC 3261	A0A0D6PZH2_KOMEU
A0A0D6PZK7	rpsI Geu3261_0093_010	rpsI	Komagataeibacter europaeus NBRC 3261	A0A0D6PZK7_KOMEU
A0A0D6PZL1	thrB Geu3261_0043_024	thrB	Komagataeibacter europaeus NBRC 3261	A0A0D6PZL1_KOMEU
A0A0D6PZN4	purM Geu3261_0088_006	purM	Komagataeibacter europaeus NBRC 3261	A0A0D6PZN4_KOMEU
A0A0D6PZN8	Geu3261_0097_005		Komagataeibacter europaeus NBRC 3261	A0A0D6PZN8_KOMEU
A0A0D6PZQ0	Geu3261_0099_002		Komagataeibacter europaeus NBRC 3261	A0A0D6PZQ0_KOMEU
A0A0D6PZS7	Geu3261_0056_002		Komagataeibacter europaeus NBRC 3261	A0A0D6PZS7_KOMEU
A0A0D6PZU6	Geu3261_0052_022		Komagataeibacter europaeus NBRC 3261	A0A0D6PZU6_KOMEU
A0A0D6PZW8	Geu3261_0052_042		Komagataeibacter europaeus NBRC 3261	A0A0D6PZW8_KOMEU
A0A0D6PZX0	Geu3261_0092_013		Komagataeibacter europaeus NBRC 3261	A0A0D6PZX0_KOMEU
A0A0D6PZX2	Geu3261_0059_007		Komagataeibacter europaeus NBRC 3261	A0A0D6PZX2_KOMEU
A0A0D6PZX6	parC Geu3261_0052_052	parC	Komagataeibacter europaeus NBRC 3261	A0A0D6PZX6_KOMEU
A0A0D6PZY9	Geu3261_0121_008		Komagataeibacter europaeus NBRC 3261	A0A0D6PZY9_KOMEU
A0A0D6PZZ1	Geu3261_0087_003		Komagataeibacter europaeus NBRC 3261	A0A0D6PZZ1_KOMEU
A0A0D6PZZ8	Geu3261_0087_008		Komagataeibacter europaeus NBRC 3261	A0A0D6PZZ8_KOMEU
A0A0D6Q003	Geu3261_0087_013		Komagataeibacter europaeus NBRC 3261	A0A0D6Q003_KOMEU
A0A0D6Q004	Geu3261_0125_006		Komagataeibacter europaeus NBRC 3261	A0A0D6Q004_KOMEU
A0A0D6Q018	Geu3261_0127_010		Komagataeibacter europaeus NBRC 3261	A0A0D6Q018_KOMEU
A0A0D6Q020	metG Geu3261_0062_004	metG	Komagataeibacter europaeus NBRC 3261	A0A0D6Q020_KOMEU
A0A0D6Q030	Geu3261_0097_012		Komagataeibacter europaeus NBRC 3261	A0A0D6Q030_KOMEU
A0A0D6Q033	Geu3261_0052_107		Komagataeibacter europaeus NBRC 3261	A0A0D6Q033_KOMEU
A0A0D6Q045	ade Geu3261_0064_005	ade	Komagataeibacter europaeus NBRC 3261	A0A0D6Q045_KOMEU
A0A0D6Q047	Geu3261_0127_040		Komagataeibacter europaeus NBRC 3261	A0A0D6Q047_KOMEU
A0A0D6Q059	Geu3261_0133_002		Komagataeibacter europaeus NBRC 3261	A0A0D6Q059_KOMEU
A0A0D6Q072	Geu3261_0068_009		Komagataeibacter europaeus NBRC 3261	A0A0D6Q072_KOMEU
A0A0D6Q081	valS Geu3261_0068_019	valS	Komagataeibacter europaeus NBRC 3261	A0A0D6Q081_KOMEU
A0A0D6Q092	Geu3261_0068_039		Komagataeibacter europaeus NBRC 3261	A0A0D6Q092_KOMEU
A0A0D6Q0A4	uvrA Geu3261_0134_024	uvrA	Komagataeibacter europaeus NBRC 3261	A0A0D6Q0A4_KOMEU
A0A0D6Q0B2	glyS Geu3261_0134_034	glyS	Komagataeibacter europaeus NBRC 3261	A0A0D6Q0B2_KOMEU
A0A0D6Q0C3	Geu3261_0121_005		Komagataeibacter europaeus NBRC 3261	A0A0D6Q0C3_KOMEU
A0A0D6Q0D0	Geu3261_0137_009		Komagataeibacter europaeus NBRC 3261	A0A0D6Q0D0_KOMEU
A0A0D6Q0E2	ligA Geu3261_0138_005	ligA	Komagataeibacter europaeus NBRC 3261	A0A0D6Q0E2_KOMEU
A0A0D6Q0J5	Geu3261_0141_009		Komagataeibacter europaeus NBRC 3261	A0A0D6Q0J5_KOMEU
A0A0D6Q0M4	dadA Geu3261_0133_024	dadA	Komagataeibacter europaeus NBRC 3261	A0A0D6Q0M4_KOMEU
A0A0D6Q0N8	Geu3261_0134_011		Komagataeibacter europaeus NBRC 3261	A0A0D6Q0N8_KOMEU
A0A0D6Q0P1	Geu3261_0117_002		Komagataeibacter europaeus NBRC 3261	A0A0D6Q0P1_KOMEU
A0A0D6Q0R5	Geu3261_0080_018		Komagataeibacter europaeus NBRC 3261	A0A0D6Q0R5_KOMEU
A0A0D6Q0U7	tyrS Geu3261_0127_016	tyrS	Komagataeibacter europaeus NBRC 3261	A0A0D6Q0U7_KOMEU
A0A0D6Q0W2	Geu3261_0068_035		Komagataeibacter europaeus NBRC 3261	A0A0D6Q0W2_KOMEU
A0A0D6Q0X0	Geu3261_0087_010		Komagataeibacter europaeus NBRC 3261	A0A0D6Q0X0_KOMEU
A0A0D6Q0Y7	Geu3261_0156_010		Komagataeibacter europaeus NBRC 3261	A0A0D6Q0Y7_KOMEU
A0A0D6Q101	Geu3261_0156_025		Komagataeibacter europaeus NBRC 3261	A0A0D6Q101_KOMEU
A0A0D6Q123	Geu3261_0156_050		Komagataeibacter europaeus NBRC 3261	A0A0D6Q123_KOMEU
A0A0D6Q147	mtnA Geu3261_0072_016	mtnA	Komagataeibacter europaeus NBRC 3261	A0A0D6Q147_KOMEU
A0A0D6Q1A5	Geu3261_0080_004		Komagataeibacter europaeus NBRC 3261	A0A0D6Q1A5_KOMEU
A0A0D6Q1A6	Geu3261_0141_010		Komagataeibacter europaeus NBRC 3261	A0A0D6Q1A6_KOMEU
A0A0D6Q1A8	Geu3261_0169_001		Komagataeibacter europaeus NBRC 3261	A0A0D6Q1A8_KOMEU
A0A0D6Q1B7	Geu3261_0156_012		Komagataeibacter europaeus NBRC 3261	A0A0D6Q1B7_KOMEU
A0A0D6Q1C0	aroA Geu3261_0080_019	aroA	Komagataeibacter europaeus NBRC 3261	A0A0D6Q1C0_KOMEU
A0A0D6Q1D4	Geu3261_0156_027		Komagataeibacter europaeus NBRC 3261	A0A0D6Q1D4_KOMEU
A0A0D6Q1M1	efp Geu3261_0188_009	efp	Komagataeibacter europaeus NBRC 3261	A0A0D6Q1M1_KOMEU
A0A0D6Q1M9	atpG Geu3261_0155_006	atpG	Komagataeibacter europaeus NBRC 3261	A0A0D6Q1M9_KOMEU
A0A0D6Q1N2	ahcY Geu3261_0121_006	ahcY	Komagataeibacter europaeus NBRC 3261	A0A0D6Q1N2_KOMEU
A0A0D6Q1P7	Geu3261_0156_011		Komagataeibacter europaeus NBRC 3261	A0A0D6Q1P7_KOMEU
A0A0D6Q1Q4	Geu3261_0127_008		Komagataeibacter europaeus NBRC 3261	A0A0D6Q1Q4_KOMEU
A0A0D6Q1Q5	Geu3261_0156_021		Komagataeibacter europaeus NBRC 3261	A0A0D6Q1Q5_KOMEU
A0A0D6Q1S2	Geu3261_0127_028		Komagataeibacter europaeus NBRC 3261	A0A0D6Q1S2_KOMEU
A0A0D6Q1V2	Geu3261_0157_014		Komagataeibacter europaeus NBRC 3261	A0A0D6Q1V2_KOMEU
A0A0D6Q1V4	Geu3261_0133_005		Komagataeibacter europaeus NBRC 3261	A0A0D6Q1V4_KOMEU
A0A0D6Q1X0	Geu3261_0133_020		Komagataeibacter europaeus NBRC 3261	A0A0D6Q1X0_KOMEU
A0A0D6Q1Y0	Geu3261_0134_002		Komagataeibacter europaeus NBRC 3261	A0A0D6Q1Y0_KOMEU
A0A0D6Q1Y5	Geu3261_0097_014		Komagataeibacter europaeus NBRC 3261	A0A0D6Q1Y5_KOMEU
A0A0D6Q202	thiE Geu3261_0188_006	thiE	Komagataeibacter europaeus NBRC 3261	A0A0D6Q202_KOMEU
A0A0D6Q207	Geu3261_0188_011		Komagataeibacter europaeus NBRC 3261	A0A0D6Q207_KOMEU
A0A0D6Q252	Geu3261_0139_001		Komagataeibacter europaeus NBRC 3261	A0A0D6Q252_KOMEU
A0A0D6Q288	Geu3261_0229_012		Komagataeibacter europaeus NBRC 3261	A0A0D6Q288_KOMEU
A0A0D6Q2B5	Geu3261_0214_005		Komagataeibacter europaeus NBRC 3261	A0A0D6Q2B5_KOMEU
A0A0D6Q2C2	Geu3261_0127_019		Komagataeibacter europaeus NBRC 3261	A0A0D6Q2C2_KOMEU
A0A0D6Q2C6	Geu3261_0127_024		Komagataeibacter europaeus NBRC 3261	A0A0D6Q2C6_KOMEU
A0A0D6Q2D1	Geu3261_0186_002		Komagataeibacter europaeus NBRC 3261	A0A0D6Q2D1_KOMEU
A0A0D6Q2E7	Geu3261_0188_010		Komagataeibacter europaeus NBRC 3261	A0A0D6Q2E7_KOMEU
A0A0D6Q2H7	Geu3261_0222_024		Komagataeibacter europaeus NBRC 3261	A0A0D6Q2H7_KOMEU
A0A0D6Q2M3	hflX Geu3261_0263_007	hflX	Komagataeibacter europaeus NBRC 3261	A0A0D6Q2M3_KOMEU
A0A0D6Q2N1	Geu3261_0229_014		Komagataeibacter europaeus NBRC 3261	A0A0D6Q2N1_KOMEU
A0A0D6Q2N4	Geu3261_0207_002		Komagataeibacter europaeus NBRC 3261	A0A0D6Q2N4_KOMEU
A0A0D6Q2P5	Geu3261_0156_038		Komagataeibacter europaeus NBRC 3261	A0A0D6Q2P5_KOMEU
A0A0D6Q2T5	Geu3261_0141_008		Komagataeibacter europaeus NBRC 3261	A0A0D6Q2T5_KOMEU
A0A0D6Q2U9	Geu3261_0160_020		Komagataeibacter europaeus NBRC 3261	A0A0D6Q2U9_KOMEU
A0A0D6Q2X4	Geu3261_0160_045		Komagataeibacter europaeus NBRC 3261	A0A0D6Q2X4_KOMEU
A0A0D6Q324	Geu3261_0169_024		Komagataeibacter europaeus NBRC 3261	A0A0D6Q324_KOMEU
A0A0D6Q367	Geu3261_0175_005		Komagataeibacter europaeus NBRC 3261	A0A0D6Q367_KOMEU
A0A0D6Q395	pnp Geu3261_0254_004	pnp	Komagataeibacter europaeus NBRC 3261	A0A0D6Q395_KOMEU
A0A0D6Q398	Geu3261_0156_029		Komagataeibacter europaeus NBRC 3261	A0A0D6Q398_KOMEU
A0A0D6Q3C2	Geu3261_0263_003		Komagataeibacter europaeus NBRC 3261	A0A0D6Q3C2_KOMEU
A0A0D6Q3C6	Geu3261_0156_054		Komagataeibacter europaeus NBRC 3261	A0A0D6Q3C6_KOMEU
A0A0D6Q3C7	hfq Geu3261_0263_008	hfq	Komagataeibacter europaeus NBRC 3261	A0A0D6Q3C7_KOMEU
A0A0D6Q3D9	Geu3261_0264_009		Komagataeibacter europaeus NBRC 3261	A0A0D6Q3D9_KOMEU
A0A0D6Q3E8	Geu3261_0441_003		Komagataeibacter europaeus NBRC 3261	A0A0D6Q3E8_KOMEU
A0A0D6Q3K1	Geu3261_0200_010		Komagataeibacter europaeus NBRC 3261	A0A0D6Q3K1_KOMEU
A0A0D6Q3R7	lon Geu3261_0435_002	lon	Komagataeibacter europaeus NBRC 3261	A0A0D6Q3R7_KOMEU
A0A0D6Q3R8	Geu3261_0169_050		Komagataeibacter europaeus NBRC 3261	A0A0D6Q3R8_KOMEU
A0A0D6Q3V6	Geu3261_0225_001		Komagataeibacter europaeus NBRC 3261	A0A0D6Q3V6_KOMEU
A0A0D6Q420	Geu3261_0195_007		Komagataeibacter europaeus NBRC 3261	A0A0D6Q420_KOMEU
A0A0D6Q457	zwf Geu3261_0200_006	zwf	Komagataeibacter europaeus NBRC 3261	A0A0D6Q457_KOMEU
A0A0D6Q461	Geu3261_0479_011		Komagataeibacter europaeus NBRC 3261	A0A0D6Q461_KOMEU
A0A0D6Q4B9	Geu3261_0216_001		Komagataeibacter europaeus NBRC 3261	A0A0D6Q4B9_KOMEU
A0A0D6Q4X9	Geu3261_0263_006		Komagataeibacter europaeus NBRC 3261	A0A0D6Q4X9_KOMEU
A0A0D6Q517	Geu3261_0421_002		Komagataeibacter europaeus NBRC 3261	A0A0D6Q517_KOMEU
A0A0D6Q535	Geu3261_0291_004		Komagataeibacter europaeus NBRC 3261	A0A0D6Q535_KOMEU
A0A0D6Q588	Geu3261_0325_004		Komagataeibacter europaeus NBRC 3261	A0A0D6Q588_KOMEU
A0A0D6Q5A6	Geu3261_0337_001		Komagataeibacter europaeus NBRC 3261	A0A0D6Q5A6_KOMEU
A0A0D6Q5M8	Geu3261_0423_002		Komagataeibacter europaeus NBRC 3261	A0A0D6Q5M8_KOMEU
A0A0D6Q5Q5	Geu3261_0441_002		Komagataeibacter europaeus NBRC 3261	A0A0D6Q5Q5_KOMEU
A0A0D6Q5T0	Geu3261_0479_009		Komagataeibacter europaeus NBRC 3261	A0A0D6Q5T0_KOMEU
A0A0M0ECC2	fdhF KOEU_35910	fdhF	Komagataeibacter europaeus (Gluconacetobacter europaeus)	A0A0M0ECC2_KOMEU
A0A0M0ECF4	KOEU_32260 KOEU_35730		Komagataeibacter europaeus (Gluconacetobacter europaeus)	A0A0M0ECF4_KOMEU
A0A0M0ECI2	gpt KOEU_35620	gpt	Komagataeibacter europaeus (Gluconacetobacter europaeus)	A0A0M0ECI2_KOMEU
A0A0M0ECK7	vgb KOEU_35090	vgb	Komagataeibacter europaeus (Gluconacetobacter europaeus)	A0A0M0ECK7_KOMEU
A0A0M0ECN5	KOEU_34720		Komagataeibacter europaeus (Gluconacetobacter europaeus)	A0A0M0ECN5_KOMEU
A0A0M0ECQ3	glnB KOEU_34890	glnB	Komagataeibacter europaeus (Gluconacetobacter europaeus)	A0A0M0ECQ3_KOMEU
A0A0M0ECQ5	KOEU_34540		Komagataeibacter europaeus (Gluconacetobacter europaeus)	A0A0M0ECQ5_KOMEU
A0A0M0EDB8	KOEU_32360		Komagataeibacter europaeus (Gluconacetobacter europaeus)	A0A0M0EDB8_KOMEU
A0A0M0EDI9	nasD KOEU_31940	nasD	Komagataeibacter europaeus (Gluconacetobacter europaeus)	A0A0M0EDI9_KOMEU
A0A0M0EDP6	KOEU_31380		Komagataeibacter europaeus (Gluconacetobacter europaeus)	A0A0M0EDP6_KOMEU
A0A0M0EDQ6	KOEU_31480		Komagataeibacter europaeus (Gluconacetobacter europaeus)	A0A0M0EDQ6_KOMEU
A0A0M0EEC0	dacC KOEU_28720	dacC	Komagataeibacter europaeus (Gluconacetobacter europaeus)	A0A0M0EEC0_KOMEU
A0A0M0EED5	moaD KOEU_28870	moaD	Komagataeibacter europaeus (Gluconacetobacter europaeus)	A0A0M0EED5_KOMEU
A0A0M0EEE4	rhdA KOEU_28600	rhdA	Komagataeibacter europaeus (Gluconacetobacter europaeus)	A0A0M0EEE4_KOMEU
A0A0M0EEH6	bfr2 KOEU_28420	bfr2	Komagataeibacter europaeus (Gluconacetobacter europaeus)	A0A0M0EEH6_KOMEU
A0A0M0EEI8	KOEU_28210		Komagataeibacter europaeus (Gluconacetobacter europaeus)	A0A0M0EEI8_KOMEU
A0A0M0EEI9	KOEU_28130		Komagataeibacter europaeus (Gluconacetobacter europaeus)	A0A0M0EEI9_KOMEU
A0A0M0EEL0	gcvP KOEU_27950	gcvP	Komagataeibacter europaeus (Gluconacetobacter europaeus)	A0A0M0EEL0_KOMEU
A0A0M0EEL6	gap KOEU_27830	gap	Komagataeibacter europaeus (Gluconacetobacter europaeus)	A0A0M0EEL6_KOMEU
A0A0M0EER1	zwf4 zwf KOEU_27520	zwf4	Komagataeibacter europaeus (Gluconacetobacter europaeus)	A0A0M0EER1_KOMEU
A0A0M0EF12	rebO1 KOEU_26660	rebO1	Komagataeibacter europaeus (Gluconacetobacter europaeus)	A0A0M0EF12_KOMEU
A0A0M0EF24	tpiA2 tpiA KOEU_25840	tpiA2	Komagataeibacter europaeus (Gluconacetobacter europaeus)	A0A0M0EF24_KOMEU
A0A0M0EF86	adhT2 KOEU_25250	adhT2	Komagataeibacter europaeus (Gluconacetobacter europaeus)	A0A0M0EF86_KOMEU
A0A0M0EFC8	rplY ctc KOEU_25610	rplY	Komagataeibacter europaeus (Gluconacetobacter europaeus)	A0A0M0EFC8_KOMEU
A0A0M0EFC9	KOEU_25580		Komagataeibacter europaeus (Gluconacetobacter europaeus)	A0A0M0EFC9_KOMEU
A0A0M0EFD9	ridA KOEU_25680	ridA	Komagataeibacter europaeus (Gluconacetobacter europaeus)	A0A0M0EFD9_KOMEU
A0A0M0EFK2	nudG2 KOEU_27300	nudG2	Komagataeibacter europaeus (Gluconacetobacter europaeus)	A0A0M0EFK2_KOMEU
A0A0M0EFR3	nfdA2 KOEU_26930	nfdA2	Komagataeibacter europaeus (Gluconacetobacter europaeus)	A0A0M0EFR3_KOMEU
A0A0M0EFV2	bglB2 KOEU_23640	bglB2	Komagataeibacter europaeus (Gluconacetobacter europaeus)	A0A0M0EFV2_KOMEU
A0A0M0EFW4	KOEU_23760		Komagataeibacter europaeus (Gluconacetobacter europaeus)	A0A0M0EFW4_KOMEU
A0A0M0EFX4	aroH KOEU_23860	aroH	Komagataeibacter europaeus (Gluconacetobacter europaeus)	A0A0M0EFX4_KOMEU
A0A0M0EFX8	aspS KOEU_23700	aspS	Komagataeibacter europaeus (Gluconacetobacter europaeus)	A0A0M0EFX8_KOMEU
A0A0M0EG03	KOEU_22660		Komagataeibacter europaeus (Gluconacetobacter europaeus)	A0A0M0EG03_KOMEU
A0A0M0EG34	KOEU_22770		Komagataeibacter europaeus (Gluconacetobacter europaeus)	A0A0M0EG34_KOMEU
A0A0M0EG98	yidA2 KOEU_21790	yidA2	Komagataeibacter europaeus (Gluconacetobacter europaeus)	A0A0M0EG98_KOMEU
A0A0M0EGA4	gntZ KOEU_21820	gntZ	Komagataeibacter europaeus (Gluconacetobacter europaeus)	A0A0M0EGA4_KOMEU
A0A0M0EGA9	mlaC KOEU_22130	mlaC	Komagataeibacter europaeus (Gluconacetobacter europaeus)	A0A0M0EGA9_KOMEU
A0A0M0EGF6	KOEU_20830		Komagataeibacter europaeus (Gluconacetobacter europaeus)	A0A0M0EGF6_KOMEU
A0A0M0EGJ2	yqjI2 KOEU_21320	yqjI2	Komagataeibacter europaeus (Gluconacetobacter europaeus)	A0A0M0EGJ2_KOMEU
A0A0M0EGK6	plcN3 KOEU_21400	plcN3	Komagataeibacter europaeus (Gluconacetobacter europaeus)	A0A0M0EGK6_KOMEU
A0A0M0EGL1	KOEU_21450		Komagataeibacter europaeus (Gluconacetobacter europaeus)	A0A0M0EGL1_KOMEU
A0A0M0EGP5	bglB1 KOEU_20210	bglB1	Komagataeibacter europaeus (Gluconacetobacter europaeus)	A0A0M0EGP5_KOMEU
A0A0M0EGQ9	cmcAX KOEU_23580	cmcAX	Komagataeibacter europaeus (Gluconacetobacter europaeus)	A0A0M0EGQ9_KOMEU
A0A0M0EGR1	kup KOEU_20260	kup	Komagataeibacter europaeus (Gluconacetobacter europaeus)	A0A0M0EGR1_KOMEU
A0A0M0EGR7	KOEU_20270		Komagataeibacter europaeus (Gluconacetobacter europaeus)	A0A0M0EGR7_KOMEU
A0A0M0EGT7	rne2 rne KOEU_20630	rne2	Komagataeibacter europaeus (Gluconacetobacter europaeus)	A0A0M0EGT7_KOMEU
A0A0M0EGU7	rpe KOEU_20290	rpe	Komagataeibacter europaeus (Gluconacetobacter europaeus)	A0A0M0EGU7_KOMEU
A0A0M0EGY2	KOEU_19240		Komagataeibacter europaeus (Gluconacetobacter europaeus)	A0A0M0EGY2_KOMEU
A0A0M0EH05	KOEU_23010		Komagataeibacter europaeus (Gluconacetobacter europaeus)	A0A0M0EH05_KOMEU
A0A0M0EH08	KOEU_19560		Komagataeibacter europaeus (Gluconacetobacter europaeus)	A0A0M0EH08_KOMEU
A0A0M0EH18	dosP5 KOEU_19670	dosP5	Komagataeibacter europaeus (Gluconacetobacter europaeus)	A0A0M0EH18_KOMEU
A0A0M0EH23	KOEU_19720		Komagataeibacter europaeus (Gluconacetobacter europaeus)	A0A0M0EH23_KOMEU
A0A0M0EH32	allB KOEU_19660	allB	Komagataeibacter europaeus (Gluconacetobacter europaeus)	A0A0M0EH32_KOMEU
A0A0M0EH60	ndh1 KOEU_18070	ndh1	Komagataeibacter europaeus (Gluconacetobacter europaeus)	A0A0M0EH60_KOMEU
A0A0M0EH71	recJ KOEU_19780	recJ	Komagataeibacter europaeus (Gluconacetobacter europaeus)	A0A0M0EH71_KOMEU
A0A0M0EHE1	bauA KOEU_18930	bauA	Komagataeibacter europaeus (Gluconacetobacter europaeus)	A0A0M0EHE1_KOMEU
A0A0M0EHF5	tlyC2 KOEU_16580	tlyC2	Komagataeibacter europaeus (Gluconacetobacter europaeus)	A0A0M0EHF5_KOMEU
A0A0M0EHF8	fghA KOEU_16690	fghA	Komagataeibacter europaeus (Gluconacetobacter europaeus)	A0A0M0EHF8_KOMEU
A0A0M0EHG5	ompR3 KOEU_16720	ompR3	Komagataeibacter europaeus (Gluconacetobacter europaeus)	A0A0M0EHG5_KOMEU
A0A0M0EHI2	ihfA himA KOEU_16830	ihfA	Komagataeibacter europaeus (Gluconacetobacter europaeus)	A0A0M0EHI2_KOMEU
A0A0M0EHI6	sacC KOEU_21390	sacC	Komagataeibacter europaeus (Gluconacetobacter europaeus)	A0A0M0EHI6_KOMEU
A0A0M0EHJ9	tig KOEU_17090	tig	Komagataeibacter europaeus (Gluconacetobacter europaeus)	A0A0M0EHJ9_KOMEU
A0A0M0EHM5	rhlE3 KOEU_17380	rhlE3	Komagataeibacter europaeus (Gluconacetobacter europaeus)	A0A0M0EHM5_KOMEU
A0A0M0EHN0	KOEU_20200		Komagataeibacter europaeus (Gluconacetobacter europaeus)	A0A0M0EHN0_KOMEU
A0A0M0EHN3	mhqN KOEU_17370	mhqN	Komagataeibacter europaeus (Gluconacetobacter europaeus)	A0A0M0EHN3_KOMEU
A0A0M0EHW4	ydjA KOEU_18980	ydjA	Komagataeibacter europaeus (Gluconacetobacter europaeus)	A0A0M0EHW4_KOMEU
A0A0M0EHY7	KOEU_19230		Komagataeibacter europaeus (Gluconacetobacter europaeus)	A0A0M0EHY7_KOMEU
A0A0M0EHZ9	pqiB2 KOEU_15420	pqiB2	Komagataeibacter europaeus (Gluconacetobacter europaeus)	A0A0M0EHZ9_KOMEU
A0A0M0EI07	KOEU_15250		Komagataeibacter europaeus (Gluconacetobacter europaeus)	A0A0M0EI07_KOMEU
A0A0M0EI60	bipA KOEU_15930	bipA	Komagataeibacter europaeus (Gluconacetobacter europaeus)	A0A0M0EI60_KOMEU
A0A0M0EI65	atpD KOEU_16000	atpD	Komagataeibacter europaeus (Gluconacetobacter europaeus)	A0A0M0EI65_KOMEU
A0A0M0EI66	atpH KOEU_16030	atpH	Komagataeibacter europaeus (Gluconacetobacter europaeus)	A0A0M0EI66_KOMEU
A0A0M0EI92	KOEU_16170		Komagataeibacter europaeus (Gluconacetobacter europaeus)	A0A0M0EI92_KOMEU
A0A0M0EIA2	KOEU_12990		Komagataeibacter europaeus (Gluconacetobacter europaeus)	A0A0M0EIA2_KOMEU
A0A0M0EIE0	miaB KOEU_16610	miaB	Komagataeibacter europaeus (Gluconacetobacter europaeus)	A0A0M0EIE0_KOMEU
A0A0M0EIG8	thrC KOEU_13570	thrC	Komagataeibacter europaeus (Gluconacetobacter europaeus)	A0A0M0EIG8_KOMEU
A0A0M0EIH7	sufB KOEU_16970	sufB	Komagataeibacter europaeus (Gluconacetobacter europaeus)	A0A0M0EIH7_KOMEU
A0A0M0EII7	nnr nnrD nnrE KOEU_17070	nnr	Komagataeibacter europaeus (Gluconacetobacter europaeus)	A0A0M0EII7_KOMEU
A0A0M0EIL6	ppk KOEU_14160	ppk	Komagataeibacter europaeus (Gluconacetobacter europaeus)	A0A0M0EIL6_KOMEU
A0A0M0EIM6	KOEU_14020		Komagataeibacter europaeus (Gluconacetobacter europaeus)	A0A0M0EIM6_KOMEU
A0A0M0EIN2	KOEU_14230		Komagataeibacter europaeus (Gluconacetobacter europaeus)	A0A0M0EIN2_KOMEU
A0A0M0EIP2	yagT1 KOEU_14190	yagT1	Komagataeibacter europaeus (Gluconacetobacter europaeus)	A0A0M0EIP2_KOMEU
A0A0M0EIT9	glk KOEU_14690	glk	Komagataeibacter europaeus (Gluconacetobacter europaeus)	A0A0M0EIT9_KOMEU
A0A0M0EIU7	KOEU_10360		Komagataeibacter europaeus (Gluconacetobacter europaeus)	A0A0M0EIU7_KOMEU
A0A0M0EJ19	srpR1 KOEU_10890	srpR1	Komagataeibacter europaeus (Gluconacetobacter europaeus)	A0A0M0EJ19_KOMEU
A0A0M0EJ79	slyA2 KOEU_16150	slyA2	Komagataeibacter europaeus (Gluconacetobacter europaeus)	A0A0M0EJ79_KOMEU
A0A0M0EJ94	KOEU_11690		Komagataeibacter europaeus (Gluconacetobacter europaeus)	A0A0M0EJ94_KOMEU
A0A0M0EJC8	isdG KOEU_12120	isdG	Komagataeibacter europaeus (Gluconacetobacter europaeus)	A0A0M0EJC8_KOMEU
A0A0M0EJI5	adhA1 KOEU_13900	adhA1	Komagataeibacter europaeus (Gluconacetobacter europaeus)	A0A0M0EJI5_KOMEU
A0A0M0EJJ2	pepA2 KOEU_14000	pepA2	Komagataeibacter europaeus (Gluconacetobacter europaeus)	A0A0M0EJJ2_KOMEU
A0A0M0EJK8	uao KOEU_14300	uao	Komagataeibacter europaeus (Gluconacetobacter europaeus)	A0A0M0EJK8_KOMEU
A0A0M0EJM5	KOEU_07320		Komagataeibacter europaeus (Gluconacetobacter europaeus)	A0A0M0EJM5_KOMEU
A0A0M0EJM8	KOEU_07280		Komagataeibacter europaeus (Gluconacetobacter europaeus)	A0A0M0EJM8_KOMEU
A0A0M0EJN0	thiC KOEU_07370	thiC	Komagataeibacter europaeus (Gluconacetobacter europaeus)	A0A0M0EJN0_KOMEU
A0A0M0EJQ1	cobH KOEU_07480	cobH	Komagataeibacter europaeus (Gluconacetobacter europaeus)	A0A0M0EJQ1_KOMEU
A0A0M0EJQ4	lpd3 KOEU_07620	lpd3	Komagataeibacter europaeus (Gluconacetobacter europaeus)	A0A0M0EJQ4_KOMEU
A0A0M0EJT7	rpsO KOEU_08010	rpsO	Komagataeibacter europaeus (Gluconacetobacter europaeus)	A0A0M0EJT7_KOMEU
A0A0M0EJW2	acnA KOEU_08130	acnA	Komagataeibacter europaeus (Gluconacetobacter europaeus)	A0A0M0EJW2_KOMEU
A0A0M0EJZ2	KOEU_11110		Komagataeibacter europaeus (Gluconacetobacter europaeus)	A0A0M0EJZ2_KOMEU
A0A0M0EK06	rluB KOEU_08590	rluB	Komagataeibacter europaeus (Gluconacetobacter europaeus)	A0A0M0EK06_KOMEU
A0A0M0EK25	rutF1 KOEU_08800	rutF1	Komagataeibacter europaeus (Gluconacetobacter europaeus)	A0A0M0EK25_KOMEU
A0A0M0EK29	rho KOEU_08690	rho	Komagataeibacter europaeus (Gluconacetobacter europaeus)	A0A0M0EK29_KOMEU
A0A0M0EK44	ptpA KOEU_08840	ptpA	Komagataeibacter europaeus (Gluconacetobacter europaeus)	A0A0M0EK44_KOMEU
A0A0M0EK57	KOEU_09300		Komagataeibacter europaeus (Gluconacetobacter europaeus)	A0A0M0EK57_KOMEU
A0A0M0EK60	KOEU_09230		Komagataeibacter europaeus (Gluconacetobacter europaeus)	A0A0M0EK60_KOMEU
A0A0M0EK62	yieH1 KOEU_09160	yieH1	Komagataeibacter europaeus (Gluconacetobacter europaeus)	A0A0M0EK62_KOMEU
A0A0M0EK64	dnaK2 KOEU_11760	dnaK2	Komagataeibacter europaeus (Gluconacetobacter europaeus)	A0A0M0EK64_KOMEU
A0A0M0EK74	KOEU_09380		Komagataeibacter europaeus (Gluconacetobacter europaeus)	A0A0M0EK74_KOMEU
A0A0M0EK91	KOEU_12010		Komagataeibacter europaeus (Gluconacetobacter europaeus)	A0A0M0EK91_KOMEU
A0A0M0EK92	ribD KOEU_09590	ribD	Komagataeibacter europaeus (Gluconacetobacter europaeus)	A0A0M0EK92_KOMEU
A0A0M0EKA3	ribE2 KOEU_09580	ribE2	Komagataeibacter europaeus (Gluconacetobacter europaeus)	A0A0M0EKA3_KOMEU
A0A0M0EKB1	xpkA KOEU_09790	xpkA	Komagataeibacter europaeus (Gluconacetobacter europaeus)	A0A0M0EKB1_KOMEU
A0A0M0EKB3	ttuE KOEU_09680	ttuE	Komagataeibacter europaeus (Gluconacetobacter europaeus)	A0A0M0EKB3_KOMEU
A0A0M0EKG7	nagK KOEU_10130	nagK	Komagataeibacter europaeus (Gluconacetobacter europaeus)	A0A0M0EKG7_KOMEU
A0A0M0EKK2	adhT1 KOEU_04710	adhT1	Komagataeibacter europaeus (Gluconacetobacter europaeus)	A0A0M0EKK2_KOMEU
A0A0M0EKM1	exbD2 KOEU_07300	exbD2	Komagataeibacter europaeus (Gluconacetobacter europaeus)	A0A0M0EKM1_KOMEU
A0A0M0EKN0	nfrA1 KOEU_07400	nfrA1	Komagataeibacter europaeus (Gluconacetobacter europaeus)	A0A0M0EKN0_KOMEU
A0A0M0EKP8	dosP1 KOEU_07600	dosP1	Komagataeibacter europaeus (Gluconacetobacter europaeus)	A0A0M0EKP8_KOMEU
A0A0M0EKS4	KOEU_07900		Komagataeibacter europaeus (Gluconacetobacter europaeus)	A0A0M0EKS4_KOMEU
A0A0M0EKY0	dapA KOEU_06000	dapA	Komagataeibacter europaeus (Gluconacetobacter europaeus)	A0A0M0EKY0_KOMEU
A0A0M0EKZ6	cobS2 KOEU_06110	cobS2	Komagataeibacter europaeus (Gluconacetobacter europaeus)	A0A0M0EKZ6_KOMEU
A0A0M0EKZ9	gtaB KOEU_06170	gtaB	Komagataeibacter europaeus (Gluconacetobacter europaeus)	A0A0M0EKZ9_KOMEU
A0A0M0EL00	selO KOEU_08820	selO	Komagataeibacter europaeus (Gluconacetobacter europaeus)	A0A0M0EL00_KOMEU
A0A0M0EL09	KOEU_06290		Komagataeibacter europaeus (Gluconacetobacter europaeus)	A0A0M0EL09_KOMEU
A0A0M0EL36	hemB KOEU_06640	hemB	Komagataeibacter europaeus (Gluconacetobacter europaeus)	A0A0M0EL36_KOMEU
A0A0M0EL40	glyA2 glyA KOEU_06620	glyA2	Komagataeibacter europaeus (Gluconacetobacter europaeus)	A0A0M0EL40_KOMEU
A0A0M0EL48	fabI KOEU_06720	fabI	Komagataeibacter europaeus (Gluconacetobacter europaeus)	A0A0M0EL48_KOMEU
A0A0M0EL51	hisS KOEU_06320	hisS	Komagataeibacter europaeus (Gluconacetobacter europaeus)	A0A0M0EL51_KOMEU
A0A0M0ELH6	gyrB1 gyrB KOEU_00590	gyrB1	Komagataeibacter europaeus (Gluconacetobacter europaeus)	A0A0M0ELH6_KOMEU
A0A0M0ELH8	KOEU_00910		Komagataeibacter europaeus (Gluconacetobacter europaeus)	A0A0M0ELH8_KOMEU
A0A0M0ELH9	fabF KOEU_00970	fabF	Komagataeibacter europaeus (Gluconacetobacter europaeus)	A0A0M0ELH9_KOMEU
A0A0M0ELM6	fabG1 KOEU_00950	fabG1	Komagataeibacter europaeus (Gluconacetobacter europaeus)	A0A0M0ELM6_KOMEU
A0A0M0ELM7	KOEU_01370		Komagataeibacter europaeus (Gluconacetobacter europaeus)	A0A0M0ELM7_KOMEU
A0A0M0ELP0	ndmA1 KOEU_01400	ndmA1	Komagataeibacter europaeus (Gluconacetobacter europaeus)	A0A0M0ELP0_KOMEU
A0A0M0ELP9	kdc KOEU_01880	kdc	Komagataeibacter europaeus (Gluconacetobacter europaeus)	A0A0M0ELP9_KOMEU
A0A0M0ELR3	gatB KOEU_05690	gatB	Komagataeibacter europaeus (Gluconacetobacter europaeus)	A0A0M0ELR3_KOMEU
A0A0M0ELR9	dhaK1 KOEU_05740	dhaK1	Komagataeibacter europaeus (Gluconacetobacter europaeus)	A0A0M0ELR9_KOMEU
A0A0M0ELY0	ggt1 KOEU_02200	ggt1	Komagataeibacter europaeus (Gluconacetobacter europaeus)	A0A0M0ELY0_KOMEU
A0A0M0ELY2	KOEU_02520		Komagataeibacter europaeus (Gluconacetobacter europaeus)	A0A0M0ELY2_KOMEU
A0A0M0ELY8	ptrA1 KOEU_02300	ptrA1	Komagataeibacter europaeus (Gluconacetobacter europaeus)	A0A0M0ELY8_KOMEU
A0A0M0ELZ4	rpsM KOEU_02930	rpsM	Komagataeibacter europaeus (Gluconacetobacter europaeus)	A0A0M0ELZ4_KOMEU
A0A0M0EM25	ctpB KOEU_03230	ctpB	Komagataeibacter europaeus (Gluconacetobacter europaeus)	A0A0M0EM25_KOMEU
A0A0M0EM27	aroC KOEU_06710	aroC	Komagataeibacter europaeus (Gluconacetobacter europaeus)	A0A0M0EM27_KOMEU
A0A0M0EM39	rplK1 rplK KOEU_02610	rplK1	Komagataeibacter europaeus (Gluconacetobacter europaeus)	A0A0M0EM39_KOMEU
A0A0M0EM64	rplF KOEU_02860	rplF	Komagataeibacter europaeus (Gluconacetobacter europaeus)	A0A0M0EM64_KOMEU
A0A0M0EM83	hslV KOEU_03830	hslV	Komagataeibacter europaeus (Gluconacetobacter europaeus)	A0A0M0EM83_KOMEU
A0A0M0EMR9	pyrD KOEU_02090	pyrD	Komagataeibacter europaeus (Gluconacetobacter europaeus)	A0A0M0EMR9_KOMEU
A0A2Z5WGL8	metC	metC	Komagataeibacter europaeus (Gluconacetobacter europaeus)	A0A2Z5WGL8_KOMEU
D1GL46	dnaK	dnaK	Komagataeibacter europaeus (Gluconacetobacter europaeus)	D1GL46_KOMEU
